# Supplementary material for: Integrative Transcriptomic and Metabolomic Analysis Provides New Insights into the Multifunctional ARGONAUTE 1 Through an Arabidopsis ago1-38 Mutant with Pleiotropic Growth Defects
Source: Plants (Basel). 2025 Dec 23;15(1):44. doi: 10.3390/plants15010044 (PMC12787336; doi:10.3390/plants15010044)
Supplement: Supplementary file 1 [file plants-15-00044-s001.zip]

Archive with 5 entries (4 files):
- Supplementary files/
- Supplementary files/Supplementary figures.docx
- Supplementary files/Table S1.xlsx
- Supplementary files/Table S2.xls
- Supplementary files/Table S3.xlsx
