# Supplementary material for: Integrative Transcriptomic and Metabolomic Analysis Provides New Insights into the Multifunctional ARGONAUTE 1 Through an Arabidopsis ago1-38 Mutant with Pleiotropic Growth Defects
Source: Plants (Basel). 2025 Dec 23;15(1):44. doi: 10.3390/plants15010044 (PMC12787336; doi:10.3390/plants15010044)
Supplement: Supplementary file 1 [file plants-15-00044-s001.zip › Supplementary files/Table S1.xlsx]

## Sheet: Sheet1
Index	Compounds	Class I	Class II	Formula	Q1 (Da)	Q3 (Da)	Molecular weight (Da)	Ionization model	Level	CAS	cpd_ID	WT_R1	WT_R2	WT_R3	ago1-25_R1	ago1-25_R2	ago1-25_R3	ago1-45_R1	ago1-45_R2	ago1-45_R3	ago1-38_R1	ago1-38_R2	ago1-38_R3	QC01	QC02	QC03	QC04	kegg_map	mw_cpd_ID	mw_map	ago1-25_vs_WT_VIP	ago1-25_vs_WT_P-value	ago1-25_vs_WT_Fold_Change	ago1-25_vs_WT_Log2FC	ago1-25_vs_WT_Type	ago1-38_vs_WT_VIP	ago1-38_vs_WT_P-value	ago1-38_vs_WT_Fold_Change	ago1-38_vs_WT_Log2FC	ago1-38_vs_WT_Type	ago1-45_vs_WT_VIP	ago1-45_vs_WT_P-value	ago1-45_vs_WT_Fold_Change	ago1-45_vs_WT_Log2FC	ago1-45_vs_WT_Type
Wcop009171	2-hydroxy-4-methyl-8-methylenedodecahydro-6a,9-methanocyclohepta[a]naphthalen-7(1H)-one	Terpenoids	Ditepenoids	C18H26O2	275.2	173.13	274.1933	[M+H]+	2	-	-	1308163.9565000043	1194134.629999994	1277993.0244999814	4225855.700500004	4182834.746500022	4321557.639999992	1269487.1929999955	1018322.6820000015	1113909.363	1430954.0119999931	1170734.0284999972	1265693.6019999916	1215347.3734999923	1294232.7714999968	1266105.552000002	1269001.4229999974	-	-	-	1.30068	8.92222e-07	3.36753	1.75169	up	0.208729	0.752301	1.02304	0.0328596	insig	0.925492	0.2214	0.899856	-0.152233	insig
PD0771234	4-[2-(3-hydroxy-3-methylbut-1-enyl)-3,6-dimethylphenyl]-2-methylbut-3-en-2-ol	Terpenoids	Sesquiterpenoids	C18H26O2	275.2	159.12	274.1933	[M+H]+	1	-	-	1068633.586000003	854965.5199999951	1009986.994499985	3489512.7700000014	3360720.7730000187	3729439.344999995	1044988.5819999962	845432.1540000016	908527.0960000006	1041618.344999995	952034.3109999977	888557.1729999934	1033924.9494999954	975435.7609999976	910403.3130000009	1042823.9624999987	-	-	-	1.29363	0.000157458	3.6064	1.85056	up	0.131784	0.837526	0.982487	-0.02549	insig	0.365507	0.632481	0.954105	-0.0677807	insig
Lmqp000329	Aminoimidazole ribotide	Nucleotides and derivatives	Nucleotides and derivatives	C8H14N3O7P	296.07	104.11	295.0569	[M+H]+	1	25635-88-5	C03373	425389.1450000001	452292.24500000064	481279.1220000001	165533.18050000002	129873.89400000012	157713.624	289307.0995000002	311993.86250000034	242747.3839999997	228686.28500000032	216486.05100000012	281433.5454999999	494366.4815000003	438854.51950000005	548961.3980000004	421467.8855000003	ko00230,ko00730,ko00860,ko01100,ko01110,ko01240	C03373	-	1.28747	0.000237314	0.333432	-1.58454	down	1.29261	0.00142952	0.534678	-0.903259	insig	1.4209	0.00326076	0.621099	-0.687106	insig
WapTKC012007	13-Methyl-8,11,13-Podocarpatriene-2,3-diol	Terpenoids	Ditepenoids	C18H26O2	275.2	119.09	274.1933	[M+H]+	1	1801444-77-8	-	489394.94200000225	421587.9714999981	479907.89149999386	2593643.1204999983	2648919.9485000004	2407627.742999998	562861.1644999986	458351.5215000017	478396.0305000011	560803.1184999985	436197.0809999989	457083.9819999966	739305.5054999995	788156.7739999981	660427.7355000017	666132.9684999986	-	-	-	1.29952	0.000552168	5.50021	2.45949	up	0.295103	0.663617	1.04543	0.0641016	insig	0.640602	0.406294	1.07816	0.108577	insig
Lmhp010099	LysoPC 22:5	Lipids	LPC	C30H52NO7P	570.36	184.07	569.3481	[M+H]+	3	-	-	99748.83200000008	96427.66599999835	84802.47599999893	353415.3294999919	294169.3074999976	322317.4895000005	77380.33950000114	102613.71600000073	138784.12349999914	94464.43199999892	95503.64400000263	123404.8495000026	183118.71850000182	242822.9574999995	223389.42300000275	179613.16350000052	-	-	-	1.29369	0.00348672	3.45187	1.78738	up	0.616425	0.382771	1.11529	0.157418	insig	0.417006	0.556781	1.13453	0.182091	insig
Yalp006380	(5R,7R,8R,9R,10R,13S,17S)-17-((3S)-5-methoxytetrahydrofuran-3-yl)-4,4,8,10,13-pentamethyl-3,15-dioxo-4,5,6,7,8,9,10,11,12,13,14,15,16,17-tetradecahydro-3H-cyclopenta[a]phenanthren-7-yl acetate	Terpenoids	Triterpene	C29H42O6	487.3	207.14	486.2981	[M+H]+	2	-	-	536409.9810000027	475630.06700000534	435947.57950000255	1612948.5810000054	1590048.7414999902	1488159.5665000018	372169.38100000116	301481.809500006	311476.09699999844	337456.86899999704	310965.5969999986	201373.30400000105	61322.163499999915	69273.14049999995	85285.91750000008	68603.66399999987	-	-	-	1.29436	4.02616e-05	3.23978	1.69589	up	1.14664	0.0212585	0.586881	-0.768861	insig	1.3661	0.015754	0.680342	-0.555667	insig
PD0937918	3-methyl-5-prop-1-en-2-yl-2,3,3a,4,5,6,7,8-octahydro-1H-cyclopenta[8]annulene-9-carboxylic acid	Terpenoids	Sesquiterpenoids	C16H24O2	249.19	67.05	248.1776	[M+H]+	2	-	-	53151.55550000044	75541.99049999879	41299.44400000018	503932.6284999981	530788.3925000067	529423.8444999969	102919.17999999961	88777.9809999999	98870.26650000006	66340.09700000001	67649.03049999967	60640.01300000037	1647959.784499961	1665076.2214999937	1593891.6504999509	1632199.8809999945	-	-	-	1.28659	4.83453e-06	9.20123	3.20183	up	0.562989	0.501561	1.14492	0.195252	insig	1.25798	0.0415638	1.70929	0.773398	insig
MWS201471	Lys-Tyr	Amino acids and derivatives	Amino acids and derivatives	C15H23N3O4	310.18	84.08	309.1689	[M+H]+	1	35978-98-4	-	381010.3229999999	329883.85650000017	293034.0849999999	117582.21600000007	109475.17349999996	114725.87	297725.8234999999	304732.87899999996	432476.85900000023	233280.9275000001	165303.2705000001	133318.26000000007	191429.43600000005	180036.1065	207046.46999999988	228558.85199999998	-	-	-	1.28848	0.0125297	0.340446	-1.5545	down	1.18068	0.0162961	0.529821	-0.916423	insig	0.114867	0.850635	1.03089	0.0438848	insig
Lamp000484	4-Methylazetidine-2-Carboxylic acid	Alkaloids	Alkaloids	C5H9NO2	116.07	70.06	115.0633	[M+H]+	1	1779725-63-1	-	1612255.458999999	1614757.1309999991	1760487.2589999996	5076625.019999999	4809679.039999998	4957623.303000002	3220396.928999998	3535546.6969999997	3247818.6645000014	5246156.485500001	5531236.899000002	5158183.643999998	3194378.780500003	3499722.143999999	3473895.4845	3285971.2920000013	-	-	-	1.30002	1.71338e-05	2.97623	1.57348	up	1.34137	0.000164386	3.1951	1.67586	up	1.49165	0.000790165	2.00577	1.00415	up
pme0006	L-Proline*	Amino acids and derivatives	Amino acids and derivatives	C5H9NO2	116.07	70.1	115.0633	[M+H]+	1	147-85-3	C00148	1559253.3924999996	1764388.9264999991	1551589.1714999997	4672920.665500001	4726000.055000002	4884723.835000001	3197267.0109999967	3338576.4505000007	3309108.113000001	5053117.283000002	4871825.088000002	4916013.295499998	2645942.002500002	3084309.1189999995	3393752.583000001	3204909.694000001	ko00330,ko00470,ko00970,ko01100,ko01110,ko01230,ko02010	C00148	-	1.29789	5.29287e-06	2.92984	1.55082	up	1.34009	5.25257e-06	3.04415	1.60604	up	1.48849	0.000132866	2.01938	1.01391	up
PDP115321	3-Pyrrolidine carboxylic acid*	Amino acids and derivatives	Amino acids and derivatives	C5H9NO2	116.07	70.07	115.0633	[M+H]+	1	-	-	1682189.2679999997	1644109.510999999	1609731.0255	4859133.033000002	4857702.193499999	4827965.108000001	2973226.8104999983	3390191.6975000007	3214653.296000001	5221449.896000002	5361416.7540000025	5003664.9054999985	3029242.3925000033	3347493.6435	3510916.1730000013	2987360.069000001	-	-	-	1.30185	1.29876e-06	2.94666	1.55908	up	1.34224	0.000565382	3.15771	1.65888	up	1.49103	0.00497458	1.94044	0.956384	insig
Rdp04471	Luteolin-7-O-Alpha-L-Rhamnoside	Flavonoids	Flavones	C21H20O10	433.11	287.06	432.1056	[M+H]+	2	18016-54-1	-	9963556.074000027	9977667.027500004	17026219.060499974	7870110.663500007	7441797.017499995	7828713.920000007	8576460.922500005	8917402.049999991	8282568.900999999	4790434.594000003	4691413.38750001	5107583.642000001	9865756.926500034	10028650.964500006	8635938.577999994	9646473.77099999	-	-	-	1.00462	0.188717	0.625973	-0.675828	insig	1.24411	0.0862628	0.394656	-1.34133	down	1.00564	0.253145	0.697274	-0.520203	insig
zjbp111608	11-hydroxyvalenc-1(10),8-dien-2-one	Terpenoids	Sesquiterpenoids	C15H22O2	235.17	161.13	234.162	[M+H]+	3	-	-	314851.25599999825	266707.8289999997	320384.62499999977	835175.6324999962	833916.6505000085	821556.8670000009	217073.03150000013	219260.047000001	231930.71099999864	311355.52850000036	269106.24049999693	265225.5214999992	358726.3684999986	335215.9564999997	355495.93350000103	282906.3635000017	-	-	-	1.29362	0.000545726	2.76142	1.46541	up	0.510431	0.453394	0.937628	-0.0929131	insig	1.38002	0.0369972	0.740915	-0.43262	insig
Wasdp09220	2,3-Dehydro-4-oxo-beta-ionol	Terpenoids	Monoterpenoids	C13H18O2	207.14	93.07	206.1307	[M+H]+	1	-	-	569478.4414999982	437482.3919999988	500447.09299999935	7394027.181000006	6536128.2480000025	7242379.02399995	792844.4724999996	696998.2664999962	693256.6280000012	376459.03249999904	391792.23799999896	347309.85000000143	1100259.8795000038	1139523.3874999974	1200218.394000004	1089626.081999996	-	-	-	1.29955	0.00134108	14.0457	3.81205	up	1.17413	0.0629933	0.740053	-0.4343	insig	1.36119	0.0115081	1.44825	0.534308	insig
Wacyp09192	2,5-O-Di-CinnamylSorbitol	Phenolic acids	Phenolic acids	C24H30O6	415.21	119.09	414.2042	[M+H]+	1	-	-	3182173.319	4314369.683499997	2565361.5835000067	3166746.8839999987	2175809.8469999903	2238804.5359999915	3671040.167999985	3001323.9970000293	34525845.27800013	28149722.940000005	5485120.60550002	16503442.75949989	5259639.054499978	4902105.171999976	5458012.097000008	5464826.825500002	-	-	-	0.753024	0.255479	0.753472	-0.408375	insig	1.10061	0.177238	4.98298	2.31701	up	0.671168	0.423408	4.09447	2.03368	insig
Qmjp012112	Hypericumoxide N	Others	Others	C34H52O6	557.38	465.33	556.3764	[M+H]+	2	-	-	559103.732499996	534996.8044999904	488259.0534999958	2327785.7480000155	2911453.1575000267	2680756.30750002	445256.3039999989	395234.77849999646	476384.18350000755	558131.7220000024	349974.3285000024	314920.41599999875	572982.3589999999	550086.2779999964	728843.7874999947	500733.20800000365	-	-	-	1.29596	0.00580131	5.00518	2.32342	up	0.839443	0.251584	0.772913	-0.371622	insig	1.21329	0.0491698	0.832223	-0.264959	insig
PDP193819	methyl 9-hydroxy-1-(5-hydroxy-6-methylheptan-2-yl)-4-methylspiro[4.5]dec-7-ene-8-carboxylate	Terpenoids	Sesquiterpenoids	C21H36O4	353.27	261.22	352.2614	[M+H]+	2	-	-	21415129.022500288	17135389.120499708	17188638.53850019	9744785.418499997	8855587.60700006	9201561.539499858	20730204.684000198	23632031.24300005	23587346.36299969	9920701.65650009	10707216.854500167	10929015.270999812	31557450.67300071	36396408.87499956	33466631.023499846	34691939.58949947	-	-	-	1.26958	0.0196299	0.498786	-1.00351	down	1.29626	0.0252421	0.566154	-0.820734	insig	1.14989	0.0851637	1.21906	0.285774	insig
Wcfp008156	8-[3-oxo-2-[(E)-pent-2-enyl]cyclopenten-1-yl]octanoic acid	Others	Others	C18H28O3	293.21	81.07	292.2038	[M+H]+	3	-	-	175458.0305000007	121107.35400000002	148173.1864999996	796759.0375000049	843422.0455000143	843070.4760000048	184923.04350000023	151785.92099999974	160953.69649999955	117224.20800000007	138564.49949999945	79988.16350000075	384748.3740000004	452188.3214999989	449063.3545000015	410128.17699999927	-	-	-	1.29177	6.61865e-06	5.58362	2.4812	up	0.818746	0.193332	0.754998	-0.405455	insig	0.66925	0.40448	1.119	0.162211	insig
pme2812	6-Hydroxymelatonin	Alkaloids	Plumerane	C13H16N2O3	249.12	190.09	248.1161	[M+H]+	3	2208-41-5	C05643	1123154.406000001	814768.2279999999	990447.0355000001	318442.4749999996	371639.5769999995	258340.94300000012	410352.2139999994	229032.2894999997	187537.20800000013	559327.4859999984	1002445.8239999992	1190002.0010000009	1049188.4034999998	1161480.2594999985	990386.7099999995	1153305.7354999972	ko00380	C05643	-	1.26375	0.010453	0.323874	-1.6265	down	0.275949	0.795618	0.939695	-0.089735	insig	1.40225	0.00420239	0.282383	-1.82428	down
WapTKC209229	Agalleudesmanol D	Terpenoids	Sesquiterpenoids	C16H24O2	249.18	133.1	248.1776	[M+H]+	1	-	-	249090.1860000013	215418.14750000145	270037.71350000263	2569491.247499993	2125207.7135000126	2530768.0944999726	279965.624999998	286622.6799999998	347964.74299999996	178210.62100000144	213526.3285000008	156197.36650000061	1675930.7485000072	1676088.9049999963	1752217.1204999904	1587957.189500002	-	-	-	1.29835	0.00391167	9.83664	3.29817	up	1.07559	0.0543908	0.74595	-0.42285	insig	1.13959	0.0952198	1.24506	0.316214	insig
PDP235471	1-[(2s,3s)-3,5,7-trihydroxy-3,4-dihydro-2h-1-benzopyran-2-yl]ethanone	Phenolic acids	Phenolic acids	C11H12O5	225.08	119.05	224.0685	[M+H]+	2	-	-	61424250.90000014	43896403.86349995	56142423.99300005	14466584.35749994	13487187.898499995	14640911.310500033	15994084.085499955	18865493.51799996	17339028.43800003	36989655.62549994	33199614.38399991	36980411.09349998	40629970.60549993	45554448.7235	20839606.859999992	30070950.103499986	-	-	-	1.28669	0.0163691	0.263804	-1.92246	down	1.18815	0.0660005	0.663741	-0.591307	insig	1.47023	0.017695	0.323285	-1.62912	down
zjbp111605	9-Hydroxyselina-3,11-dien-12-al	Terpenoids	Sesquiterpenoids	C15H22O2	235.17	133.1	234.162	[M+H]+	3	-	-	644124.2164999973	628186.5134999993	673978.7425000005	1665278.356499993	1496636.4355000122	1381627.372000002	608077.6785000003	465134.13000000204	582617.6294999961	741371.676500001	791868.2799999934	636241.8299999996	790438.9189999966	1043071.8999999977	675088.2415000022	627910.1945000028	-	-	-	1.29075	0.00766466	2.33446	1.22309	up	0.816952	0.241654	1.11468	0.156624	insig	1.05109	0.149919	0.850762	-0.233172	insig
Qmjp080402	15,16-Bisnor-13-oxo-8(17),11-labdadien-19-ol	Terpenoids	Sesquiterpenoids	C18H28O2	277.22	235.18	276.2089	[M+H]+	3	-	-	196993.02749999805	217986.7835000048	285525.6249999956	1346018.281499982	1384198.8315000038	1464043.8004999931	262514.45649999764	245495.37100000176	310470.4164999977	193426.94550000152	132098.6384999982	126389.07649999473	862232.2854999917	865811.6155000107	947456.2679999858	942716.8135000092	-	-	-	1.29206	2.07729e-05	5.98748	2.58195	up	1.05228	0.0758377	0.645127	-0.632346	insig	0.799932	0.305485	1.16841	0.224551	insig
MWS2085	Ethyl isobutyrate*	Organic acids	Organic acids	C6H12O2	117.09	89.06	116.0837	[M+H]+	3	97-62-1	-	136501.110000001	97084.17850000039	122131.2585	149011.00500000073	181577.6324999997	152387.13649999967	163211.24700000038	138520.05499999976	177588.8555000005	57502.92749999999	53130.332499999735	66377.00099999945	147455.47150000013	175216.9345000009	152667.90450000044	160523.78700000126	-	-	-	1.03598	0.0525177	1.35775	0.441223	insig	1.27088	0.0256436	0.497616	-1.0069	down	1.16772	0.0638796	1.34748	0.430262	insig
WapTKC198027	Antrodin D	Terpenoids	Sesquiterpenoids	C16H28O	237.22	55.05	236.21400000000003	[M+H]+	2	-	-	125403.54399999665	133304.14400000314	159825.05099999806	347102.31450000283	299073.14800000435	347418.31899999577	174607.87149999663	182432.58650000195	227548.59549999732	104513.51249999958	98092.86399999897	105931.36800000034	438282.08900000335	471492.4069999897	423433.33000000275	440669.9005	-	-	-	1.27655	0.00117372	2.37399	1.24732	up	1.19216	0.0652706	0.737189	-0.439893	insig	1.25829	0.0573136	1.39676	0.482082	insig
Sazp010264	Monogalactosyldiacylglycerol	Lipids	Glycerol ester	C45H70O10	771.5	609.45	770.4969	[M+H]+	1	-	-	165592.66849999854	143633.2830000015	209272.49650000056	386301.46900000615	458075.95150000096	379900.6890000028	203099.3979999989	144931.07699999848	128060.62000000116	205882.172	120736.5555000016	140942.32750000048	521194.9920000084	306684.73149999976	432825.9384999982	756600.9279999895	-	-	-	1.25112	0.00223012	2.3612	1.23952	up	0.385041	0.62712	0.90176	-0.149185	insig	0.380652	0.660725	0.918211	-0.123102	insig
pme2289	Retinol	Others	Vitamin	C20H30O	287.24	119.09	286.2297	[M+H]+	3	68-26-8	C00473	117918.76800000115	95792.3714999989	164452.42949999974	155381.07200000205	108954.9815000024	170566.0559999995	291766.3010000008	372252.43649999937	310555.4450000016	355876.99500000046	254018.75700000048	232113.24399999692	245281.40500000032	230810.03549999747	227578.16850000172	252574.3890000001	ko01100,ko01240	C00473	-	0.434312	0.528812	1.15004	0.20168	insig	1.20092	0.0363797	2.22657	1.15483	up	1.4171	0.00364561	2.57712	1.36576	up
Zjjp092610	Dendronobilin I	Terpenoids	Sesquiterpenoids	C18H30O3	295.23	179.14	294.2195	[M+H]+	1	-	-	90999.08300000394	101333.67799999948	86220.4244999997	430932.7229999915	512182.09749998717	471447.2244999928	178076.5700000009	195479.41849999962	163976.57349999616	70907.10550000069	102100.06450000043	88594.05849999949	498745.3104999949	517051.22549999494	488686.6205000029	471096.8584999876	-	-	-	1.29736	0.00292011	5.07825	2.34433	up	0.399865	0.614961	0.939143	-0.0905835	insig	1.46675	0.00383946	1.92973	0.948399	insig
Zmgp004297	7-(4-Hydroxyphenyl)-1-phenyl-4-hepten-3-one	Others	Ketone compounds	C19H20O2	281.15	107.05	280.1463	[M+H]+	3	100667-52-5	-	1125663.1615000034	1499014.4175000002	957849.7010000041	1130256.1400000006	807906.1824999978	776934.2039999993	1241017.5884999908	946281.2110000082	11357672.317500085	9112846.266500028	1749044.2095000069	5219340.917499953	1705659.0594999942	1787015.5490000043	1689397.8909999998	1627221.0074999994	-	-	-	0.795324	0.221463	0.757872	-0.399974	insig	1.07126	0.188584	4.4888	2.16633	up	0.608271	0.434284	3.78084	1.91871	insig
PDP017269	Dextropimaric acid	Terpenoids	Ditepenoids	C18H28O2	277.22	93.07	276.2089	[M+H]+	1	-	-	1607955.4404999998	1654756.4999999846	1938880.5079999748	9920839.650499996	10205220.540500024	10411741.020000022	4057624.3075000187	3669061.072499998	3954813.8989999997	2733022.3159999563	2722052.6349999257	2517446.8375000213	9434296.602499967	9896723.975500062	9109666.4975001	9895367.622999944	-	-	-	1.29927	3.00506e-06	5.87086	2.55357	up	1.28943	0.00290726	1.53271	0.616083	insig	1.4829	0.000169721	2.24575	1.1672	up
Lmpp003789	Cyanidin 3-O-(6-O-p-coumaroyl)glucoside	Flavonoids	Anthocyanidins	C30H27O13+	595.14	287.06	595.1446	[M]+	3	-	C12095	4482017.369000001	4683699.311999999	11806864.4275	5334597.037500013	4289759.036000009	6703149.36049999	5675994.701000012	5614449.793000008	4112446.106499997	3592751.3074999964	2526876.020500007	2467023.3045000015	5827825.882500002	3295753.975	6980683.1515	4644873.7080000015	ko00942,ko01110	C12095	-	0.296599	0.591874	0.778517	-0.3612	insig	1.02182	0.226721	0.409423	-1.28834	down	0.450713	0.523843	0.73443	-0.445303	insig
Lmtp008511	Santalal	Terpenoids	Sesquiterpenoids	C15H22O	219.17	145.1	218.1671	[M+H]+	2	59331-83-8	-	530785.9119999999	443288.5800000046	466137.31099999795	1595378.0195	1532694.8669999857	1592326.552000028	316026.69450000336	335259.1244999997	335640.47349999216	508811.8970000117	466166.5250000011	398439.4775000063	521416.3009999977	564106.6015000035	546831.7220000016	569426.6059999936	-	-	-	1.29657	8.80062e-06	3.27757	1.71263	up	0.366454	0.620848	0.953622	-0.0685103	insig	1.43329	0.0233915	0.685265	-0.545267	insig
WaTKp26206	9-cis-β-apo-13-carotenone*	Terpenoids	Sesquiterpenoids	C18H26O	259.21	175.15	258.1984	[M+H]+	1	-	-	4267601.047999988	3446884.6954999836	3449659.939999994	10068001.170999827	9612628.62799983	9144554.483999996	2618512.146999995	2428349.569000011	2182988.734499974	4008815.247499962	2193458.4985000268	2805174.4389999737	3847100.3205000088	4106234.848499965	4047334.7220000015	3716763.739499982	-	-	-	1.28584	0.000103479	2.58194	1.36846	up	0.720767	0.316765	0.806819	-0.309683	insig	1.38958	0.0253897	0.647595	-0.626835	insig
Sasp007056	2-[(1S,5S)-4-oxo-5-[(2Z)-pent-2-en-1-yl]cyclopent-2-en-1-yl]acetic acid	Lipids	Free fatty acids	C12H16O3	209.12	79.05	208.1099	[M+H]+	2	-	-	188761.748500001	211055.37950000077	222063.33199999906	458740.6479999984	527187.6895000023	452242.73400000174	207503.37399999946	176656.2464999997	171616.40150000167	175797.55099999782	206616.55300000077	176474.42050000036	243327.0785	231796.11700000032	223265.7480000004	233867.11450000145	-	-	-	1.28512	0.00311518	2.31262	1.20953	up	0.804416	0.211156	0.898707	-0.154077	insig	0.903254	0.214322	0.893702	-0.162134	insig
Wbsp001110	hupcrispatine	Alkaloids	Alkaloids	C10H10N2O	175.09	70.07	174.0793	[M+H]+	2	-	-	5065926.443499998	4969557.673499996	6232903.664000003	2602693.8760000016	2556678.093	2327232.4795000027	3946606.0045000007	4039205.3754999973	3701192.5095	3254272.234499997	3219527.004999998	3588644.378	3482897.4655000027	3701674.080000002	3178053.794499999	3361827.6994999982	-	-	-	1.27451	0.0154983	0.460193	-1.11969	down	1.27089	0.028595	0.618527	-0.693091	insig	1.35422	0.0565561	0.718387	-0.477166	insig
PD1035641	(9E)-undec-9-en-7-ynoic acid	Lipids	Free fatty acids	C11H16O2	181.12	107.09	180.115	[M+H]+	1	-	-	14126047.083000015	13173460.57949991	13472843.66150002	33050286.624499805	34352452.66449986	33300036.559499986	12899020.13549992	11533743.696500026	11940841.195999933	15574903.104499934	14151001.982999984	13882964.482500024	17921843.295000102	20402764.45699992	19277745.312999986	18394197.086499944	-	-	-	1.30029	6.28072e-06	2.46988	1.30444	up	0.84195	0.208837	1.06957	0.0970304	insig	1.24312	0.047301	0.892114	-0.164699	insig
pma0149	Sinapoyl malate	Phenolic acids	Phenolic acids	C15H16O9	341.09	207.07	340.0794	[M+H]+	3	92344-58-6	C02887	9563122.382000012	12272873.410000015	12401632.236999953	7449137.1900000125	8180721.470999973	6423472.7145000165	9432313.532499984	9274976.100999976	9299420.147500036	4254284.037500006	5367881.333499983	3894083.6439999887	7328135.588500013	8086301.162500013	8949107.690999985	10367605.034499982	ko00940,ko01110	C02887	MetMap153	1.1621	0.0291191	0.644126	-0.634586	insig	1.29537	0.00766671	0.394778	-1.34089	down	1.13127	0.153596	0.81801	-0.28981	insig
MW0144743	Ala-Thr-Gln	Amino acids and derivatives	Amino acids and derivatives	C12H22N4O6	341.13	207.08	318.1539	[M+Na]+	3	-	-	8902866.969500015	13131443.219000015	11213404.556999946	7864510.425000014	7328229.990999976	6853852.838500015	9408684.90249998	8669739.990999978	8712339.470500035	4087962.7490000064	5846181.702499983	4267028.478999987	7270832.932000011	7552788.771500013	8791952.278499985	8965852.251999985	-	-	-	1.11596	0.0852962	0.663101	-0.592699	insig	1.25785	0.0209453	0.427132	-1.22725	down	0.999999	0.217175	0.805793	-0.311519	insig
Lcfp121088	octadeca-2,9,11,13,15-pentaenal	Others	Aldehyde compounds	C18H26O	259.21	175.15	258.1984	[M+H]+	1	-	-	4065098.0404999913	3459637.202499993	3306360.125499984	10232998.89249983	9469352.945999833	9013400.64549999	2646230.998499994	2715182.7665000125	2400725.1209999663	3734077.88899996	2195859.340500024	2901468.154999972	3847505.3730000095	4432552.550999958	3961340.191500005	3914548.144999978	-	-	-	1.28817	0.000371227	2.65123	1.40666	up	0.750204	0.275356	0.815375	-0.294464	insig	1.37356	0.0332541	0.716653	-0.480653	insig
Wcdp007645	9-Oxo-10,12-Octadecadienoic Acid	Lipids	Free fatty acids	C18H30O3	295.23	151.11	294.2195	[M+H]+	1	54665-32-6	-	159635.06000000055	140227.38350000195	177789.40450000108	353119.6980000045	253035.72599999863	294468.65550000663	367733.01399999845	391569.069000006	322784.34100000904	224797.41499999524	229145.7490000019	269966.2615000028	369796.69850000396	473823.37299998896	415375.2985000052	438834.7469999985	-	-	-	1.2202	0.0280647	1.88552	0.914966	insig	1.23538	0.0122801	1.51556	0.59985	insig	1.46863	0.00283382	2.26543	1.17978	up
PDP151024	6-(1-hydroxypropan-2-yl)-4a,5,6,7,8,8a-hexahydronaphthalen-2(1H)-one	Others	Others	C13H20O2	209.15	151.11	208.1463	[M+H]+	1	-	-	2162776.612500009	1957284.2359999898	2106680.4784999974	5050522.093500007	5004176.27950004	4599404.594500005	1847967.7939999856	1698122.3814999938	1739128.250000015	2039038.45999998	1943305.66099999	1930790.1000000068	1976437.2194999976	2215045.368499998	1987110.1185000087	1944377.9860000082	-	-	-	1.29606	0.000670611	2.35341	1.23476	up	0.803392	0.229507	0.949635	-0.0745543	insig	1.35278	0.0173253	0.848794	-0.236514	insig
Wcdp011133	Linolenyl Alcohol	Others	Others	C18H32O	265.25	69.07	264.2453	[M+H]+	1	506-44-5	-	838979.3884999999	496123.24899999227	339000.51050000463	447265.0474999871	394229.6509999966	397389.9159999994	835286.4015000066	406752.53949999716	342926.7179999957	275193.3990000018	255778.73250000173	292530.4460000037	313147.03700000374	303255.11299999873	329719.570999998	289864.8584999993	-	-	-	0.523994	0.429588	0.740029	-0.434347	insig	1.04103	0.194153	0.491907	-1.02354	down	0.132263	0.896173	0.946755	-0.0789368	insig
Lmsp010763	Monolinolenin*	Lipids	Glycerol ester	C21H36O4	353.27	261.22	352.2614	[M+H]+	1	75685-85-7	-	4414280.058000018	4263351.929999999	4548543.873499999	1781347.06349999	1768336.0164999887	1714771.2044999937	4590313.655999972	4792850.972000084	5260749.875499936	3423305.183499992	3247604.505000036	3717542.444999956	3344629.7764999582	4238139.243500082	3688454.26900001	3703075.062000012	-	-	-	1.30068	0.000521729	0.398033	-1.32904	down	1.26275	0.00749188	0.785446	-0.348415	insig	1.13341	0.126363	1.10719	0.146905	insig
PDP296318	4a-(hydroxymethyl)-1,8a-dimethyl-7-prop-1-en-2-yl-5,6,7,8-tetrahydro-1H-naphthalen-2-one	Terpenoids	Sesquiterpenoids	C16H24O2	249.18	147.12	248.1776	[M+H]+	1	-	-	205995.77800000145	187645.30800000075	212063.83600000312	714336.0269999928	687726.6704999895	733612.2185000023	201670.93700000003	161776.68099999998	158578.17449999973	147777.39999999994	164791.28200000248	166944.72800000018	527405.0130000006	682855.4949999998	613292.3339999858	589165.1485000041	-	-	-	1.29942	4.31683e-05	3.52593	1.81801	up	1.22306	0.0124664	0.791662	-0.337044	insig	1.00397	0.172213	0.861848	-0.214494	insig
zjbp120717	Scutegxbatine F	Terpenoids	Ditepenoids	C21H32O4	349.24	179.15	348.2301	[M+H]+	3	-	-	1319077.1600000076	1164299.7674999973	1285762.4630000074	3629655.4259999967	4140242.5645000106	3634948.227499978	1140234.8364999923	1201321.7325000188	1226821.494	1366121.5399999823	1278281.00950002	1325034.9565000029	1423124.3764999975	1546118.7130000126	1518040.8634999974	1481892.0244999968	-	-	-	1.29489	0.00257734	3.02585	1.59734	up	0.705941	0.298239	1.05314	0.0746994	insig	0.772584	0.297869	0.946735	-0.0789667	insig
YC512118	Oleamide	Lipids	Free fatty acids	C18H35NO	282.28	247.24	281.2719	[M+H]+	1	301-02-0	C19670	1725391.9835000057	1031370.0644999916	873186.236000005	931658.4919999831	805716.5624999906	819288.1765000002	1589571.0810000082	859701.9379999902	681322.3314999923	607962.2385000016	531912.703000003	580531.3610000084	660761.4435000094	814347.4184999996	735408.5354999985	647797.0515000003	-	C19670	-	0.771964	0.304102	0.704325	-0.505687	insig	1.16086	0.134537	0.473948	-1.0772	down	0.385777	0.685353	0.862435	-0.213512	insig
Lmsp013116	Ent-16α,17-Dihydroxykauran-2-one	Terpenoids	Ditepenoids	C20H32O3	321.24	123.08	320.2351	[M+H]+	1	-	-	98907.06899999929	160593.02149999974	133118.02250000119	307525.1974999976	196155.82650000352	360992.3974999997	116145.97800000134	90787.01250000023	112804.00500000126	98809.1885000024	59477.998500000234	78334.93450000125	230647.0554999977	269401.1090000013	224639.20799999905	216848.7064999968	-	-	-	1.12083	0.0694349	2.20233	1.13903	up	1.04227	0.0811585	0.602678	-0.730542	insig	0.77565	0.308681	0.814371	-0.296241	insig
PDP236557	Cordiaquinol C*	Terpenoids	Sesquiterpenoids	C16H22O2	247.17	131.09	246.162	[M+H]+	1	-	-	766598.8475000053	598859.5709999951	633288.3634999982	2758909.3444999973	2753266.609499989	2930266.221499982	671707.8149999967	717669.6004999983	736944.9870000021	376118.7210000008	430357.76000000007	285402.5500000034	2492214.1970000244	2910135.276499984	2684673.608999983	2727481.259499983	-	-	-	1.29458	1.15517e-05	4.22387	2.07856	up	1.22348	0.0112525	0.546282	-0.872283	insig	0.589061	0.502231	1.06383	0.0892647	insig
WapTKC190726	1',2'-dimethylspiro[cyclopentane-1,9'-tricyclo[4.4.0.02,8]decane]-10'-ol	Terpenoids	Sesquiterpenoids	C16H26O	235.2	81.07	234.1984	[M+H]+	1	-	-	622246.029999989	410992.9564999935	559527.8144999952	1726117.8265000097	1514230.858999995	1751248.6644999997	655232.0245000003	636097.353499991	1028738.070000004	421072.6444999946	411060.5040000019	385656.15000000026	2349926.365499997	2645130.54300001	2497829.324500002	2306124.7555000163	-	-	-	1.26904	0.000379198	3.13392	1.64797	up	0.954635	0.18109	0.764575	-0.387271	insig	1.02413	0.189938	1.45663	0.542632	insig
WaQzp10481	(9R,13R)-10,11-dihydro-12-oxo-15-phytoenoic acid	Lipids	Free fatty acids	C18H30O3	295.23	151.11	294.2195	[M+H]+	1	136845-14-2	-	170196.48050000073	138992.00050000075	148235.63899999962	304233.9919999998	297344.30949999864	274869.55850000284	351678.8129999993	414164.6190000029	342632.65700000967	191775.14949999828	205980.2570000022	234694.37399999922	452016.78400000103	451703.2094999869	391833.8790000001	376849.4685000008	-	-	-	1.2755	0.000406338	1.91605	0.938136	insig	1.19049	0.0237249	1.38263	0.467418	insig	1.47611	0.00470026	2.4233	1.27697	up
WapTKC002297	1,6-Dihydroxy-2,7(19),10,14-Phytatetraen-13-one	Terpenoids	Ditepenoids	C20H32O3	321.24	179.14	320.2351	[M+H]+	1	79404-59-4	-	5417785.062500103	5240096.31199996	5608260.557499962	13354794.985999862	13633330.16949987	13410324.524999825	4547026.243499965	4418543.992499985	4522395.802999911	5273107.15900003	5292359.737000037	5147784.845999938	4889150.841500032	5719273.176999947	5123356.500500003	5464127.113499862	-	-	-	1.30086	8.52185e-07	2.48359	1.31243	up	0.839129	0.218762	0.96601	-0.0498903	insig	1.46102	0.00691312	0.829205	-0.270199	insig
Rfn09454	[(1S,8R,9aS)-1-methyl-8-(prop-1-en-2-yl)-1H,2H,3H,5H,6H,7H,8H,9H,9aH-cyclopenta[8]annulen-4-yl]methanol	Others	Others	C16H26O	235.2	119.09	234.1984	[M+H]+	2	-	-	235218.0384999961	98780.54249999857	138297.27399999936	466540.1750000033	387377.5864999992	460980.94849999977	140328.55399999995	128898.50199999665	198708.28650000022	106691.95499999894	109795.8055000015	112502.35149999967	602725.2974999992	686945.5250000053	629409.0925000007	584965.5155000035	-	-	-	1.17426	0.0070915	2.78406	1.47719	up	0.688054	0.359773	0.696576	-0.521647	insig	0.108088	0.976713	0.990767	-0.0133817	insig
WapTKC040942	7(15)-Prezizaen-12-Oic Acid	Terpenoids	Sesquiterpenoids	C15H22O2	235.17	133.1	234.162	[M+H]+	3	-	-	221853.18549999566	167325.24149999805	202288.1609999991	646199.2609999996	512924.1794999987	638670.8390000003	204938.46800000017	261475.25199999646	396203.1710000021	178052.7649999977	133233.09450000088	140687.5825000005	794992.3049999984	812716.1480000028	869204.0735000005	817442.0450000064	-	-	-	1.27679	0.0059035	3.03955	1.60386	up	0.999769	0.0939416	0.764157	-0.388059	insig	0.965021	0.248171	1.45844	0.544423	insig
WapTKC099406	13-Apo-beta-carotenone*	Terpenoids	Sesquiterpenoids	C18H26O	259.2	175.15	258.1984	[M+H]+	1	-	C20696	3997816.7595000095	3438688.132999972	3477065.14349998	9499835.626499897	9124846.306499897	8808732.490000028	2504225.1290000104	2390522.0935000097	2296054.694999986	3783487.5254999585	2051869.566500025	2605253.587999982	3824865.670500029	4266872.079999973	3979711.388500029	3827887.202999985	-	C20696	-	1.29371	3.6489e-05	2.5137	1.32981	up	0.822703	0.243023	0.773405	-0.370704	insig	1.45179	0.0133804	0.658886	-0.601899	insig
Lhcp090204	beta-Ionone*	Terpenoids	Monoterpenoids	C13H20O	193.16	109.07	192.1514	[M+H]+	1	79-77-6	C12287	3088064.3339999607	2567328.404499992	2838410.0915000406	9006881.33199988	9124750.650000047	8443012.219499972	2437527.1424999973	2158630.3984999917	2240255.205	3059032.834499955	2708638.532499981	2462291.37450005	3152669.8210000023	3219111.3170000208	2994260.9419999733	3082693.623000052	-	C12287	-	1.29539	4.45711e-05	3.12871	1.64557	up	0.266558	0.721211	0.968937	-0.0455247	insig	1.28637	0.0462255	0.804871	-0.313171	insig
MW0156677	Ser-Asp-Gln	Amino acids and derivatives	Amino acids and derivatives	C12H20N4O8	349.13	187.08	348.1281	[M+H]+	3	-	-	2930279.041999999	2888962.695999998	2580953.042999999	6320909.245999993	6514228.971500005	5370517.304500005	4346347.913500002	4400734.096500002	4112837.776500005	4942870.923	5340866.824	5042867.960499995	4277316.276000003	3960460.9874999975	4220898.291500004	3670421.820500002	-	-	-	1.28021	0.00709348	2.16729	1.11589	up	1.32666	0.00014885	1.82455	0.867544	insig	1.46702	0.000584621	1.53091	0.614387	insig
PDP224190	5-(Aminomethyl)dihydrofuran-2(3H)-one	Alkaloids	Alkaloids	C5H9NO2	116.07	70.07	115.0633	[M+H]+	1	-	-	1571664.136499999	1581861.536499999	1661143.4539999994	4944677.8335	4585575.0425	3762659.0604999987	3212321.4454999976	3423968.289000001	3005857.362000001	5003339.228500001	5340609.335500003	4932911.258999998	3038938.3355000014	3175147.212999998	2953261.9229999995	3212218.062500002	-	-	-	1.28542	0.0145165	2.76092	1.46515	up	1.34194	0.000805449	3.17298	1.66584	up	1.49089	0.00389269	2.00266	1.00192	up
Wbsp000037	1-[3-(4-methyl-6-oxocyclohex-1-en-1-yl)propyl]pyrrolidin-2-one	Others	Ketone compounds	C14H21NO2	236.16	58.02	235.1572	[M+H]+	3	-	-	210219.6835	162337.3309999999	220993.896	985787.0035	811471.7354999998	668710.2279999999	210537.4829999999	241553.968	158219.9645	47236.622	75142.28700000003	57068.061499999974	964414.5230000006	884143.9499999997	914433.4485	966587.5760000005	-	-	-	1.27565	0.0178567	4.1546	2.05471	up	1.29766	0.00764021	0.302328	-1.72581	down	0.108047	0.863268	1.02824	0.0401738	insig
Safp000622	Acetylcholine	Alkaloids	Alkaloids	C7H16NO2+	146.12	87.04	146.1181	[M]+	3	51-84-3	C01996	778403.9459999995	816321.5979999994	735536.0464999998	2830048.3995000008	2607137.074	2222392.774	864047.8769999994	833701.2510000002	760894.7840000001	366315.8230000001	374984.92150000023	299834.28749999986	775074.4445000007	949732.0974999996	773646.9175000002	908334.5550000006	ko00564	C01996	-	1.29181	0.00892523	3.287	1.71677	up	1.32112	0.000208031	0.446789	-1.16233	down	0.711267	0.33254	1.05509	0.0773709	insig
MWSmce157	Stachydrine	Alkaloids	Pyrrole alkaloids	C7H13NO2	144.1	58.06	143.0946	[M+H]+	3	471-87-4	C10172	152672.03349999993	172072.80249999987	216172.4295	1066196.6269999996	977112.3165	780477.694	405140.2504999997	628319.7339999999	575771.0415000003	185853.819	178473.10150000008	203019.16149999984	591438.9280000004	700668.7944999997	596069.726	745057.8810000005	-	C10172	-	1.28502	0.0093942	5.22037	2.38415	up	0.349553	0.695788	1.04886	0.0688211	insig	1.43607	0.0268404	2.975	1.57289	up
mws0847	1-Methyladenine	Nucleotides and derivatives	Nucleotides and derivatives	C6H7N5	150.08	133.05	149.0701	[M+H]+	2	5142-22-3	C02216	624450.6409999997	743664.0564999998	778083.5819999998	501497.46700000006	496341.44399999996	519629.09	584042.6319999998	488686.46000000025	521380.28350000025	365904.9895	172869.99850000005	316903.4735	1194878.4595000006	1368560.2849999995	1210155.0520000001	1169017.7665000004	-	C02216	-	1.20861	0.0431933	0.707049	-0.500117	insig	1.19937	0.00508455	0.398695	-1.32664	down	1.30456	0.0374341	0.74276	-0.429033	insig
Safp010408	Difenoconazole	Alkaloids	Alkaloids	C19H17Cl2N3O3	406.07	251.0	405.0647	[M+H]+	1	119446-68-3	C18459	966825.2559999984	969714.1669999895	1020113.1100000108	1997106.0185000037	2109083.635	2009521.7320000129	2226211.630000006	2154358.0244999826	2346207.262000049	2290292.019500015	2282183.287500028	2299246.226499984	1945486.198999984	2117218.0000000317	2092766.468000013	2034647.434000004	-	C18459	-	1.29919	0.000145614	2.06846	1.04856	up	1.343	5.98682e-05	2.32416	1.21671	up	1.49785	0.000885769	2.27513	1.18595	up
PDP090412	Tanzawaic Acid B*	Terpenoids	Sesquiterpenoids	C18H26O2	275.2	149.1	274.1933	[M+H]+	2	-	-	877467.3159999925	841479.9995000083	1081539.7765000095	2261241.742500016	1869230.0605000013	1903189.309000018	695480.313499992	704589.2415000029	1043440.4964999969	898479.7775000131	911108.401500005	895589.3285000008	494014.6795000028	664834.3465000069	886680.6510000052	700873.4165000045	-	-	-	1.26239	0.00384056	2.1545	1.10736	up	0.237134	0.712418	0.965967	-0.0499545	insig	0.64319	0.440626	0.87253	-0.196723	insig
MWS2673	5,6-DHET	Lipids	Free fatty acids	C20H34O4	339.25	121.1	338.2457	[M+H]+	3	213382-49-1	C14772	381117.10050000116	309422.89500000025	193880.60800000094	1472445.0589999962	1309076.81899999	1368460.4070000132	77487.96349999856	76810.47100000063	149406.96449999875	332978.88099999673	192412.459999992	271677.4304999977	476403.9430000001	453944.4259999976	269092.17249999393	278587.9030000024	ko00590,ko01100	C14772	-	1.2614	0.000128335	4.69232	2.2303	up	0.237995	0.692445	0.901233	-0.150028	insig	1.31538	0.0538037	0.343395	-1.54206	down
PDP157423	Deoxyphytoprostane J1-II	Lipids	Free fatty acids	C18H26O3	291.19	119.08	290.1882	[M+H]+	2	570368-00-2	-	119548.27000000089	139439.53049999874	126695.87600000035	1904720.491999973	1761888.315500004	1447947.7950000004	219096.42250000188	217680.33950000376	209415.43550000183	101271.17400000217	147972.61699999758	79484.85799999938	290096.1529999997	317931.3860000057	308819.6390000025	428007.3250000025	-	-	-	1.29913	0.00716138	13.261	3.72912	up	0.61713	0.449969	0.852327	-0.230521	insig	1.47499	0.000922332	1.67545	0.744545	insig
Wasdp02452	7-(1-hydroxyethyl)chromen-2-one*	Lignans and Coumarins	Coumarins	C11H10O3	191.07	147.04	190.063	[M+H]+	2	-	-	993816.4794999991	882971.7539999994	425375.7509999997	1419373.3719999946	1597859.4844999912	1264135.6830000014	1283058.7270000023	1277959.1855000022	766470.7284999995	2342885.872499989	2676200.3804999893	3264349.5475000073	1338737.488	1139214.2565000022	651889.9985000007	1006433.8784999992	-	-	-	1.01339	0.0425825	1.85971	0.895081	insig	1.235	0.00563237	3.59811	1.84724	up	0.802532	0.234219	1.44537	0.531443	insig
Lmsp003655	Dehydrodiconiferyl alcohol-gamma'-O-glucoside*	Lignans and Coumarins	Lignans	C26H32O11	521.2	131.05	520.1945	[M+H]+	1	-	-	1521786.0875000032	1339035.1604999988	1319262.1855000013	964163.3124999959	1244475.6594999991	845304.5210000017	967770.9479999972	1346917.549499997	775047.0455000014	487319.33899999905	351573.1784999992	345574.05699999986	1649378.4799999974	1305966.1379999998	701151.1789999998	1110865.8789999988	-	-	-	1.04141	0.066364	0.730594	-0.452858	insig	1.32061	0.000400408	0.28336	-1.81929	down	1.04995	0.151523	0.739156	-0.436048	insig
Lmmp003517	Solatuberenol A	Others	Others	C13H20O3	225.15	95.08	224.1412	[M+H]+	2	-	-	3456361.537500009	2876772.7424999974	3748603.911500003	884017.4134999956	890071.3999999993	965184.9995000024	1242499.0789999962	1280086.740499997	1220359.3845000023	2565851.1169999954	2418570.1719999933	2665976.143999999	3086823.028999995	3287380.5110000004	1324064.5144999991	2376407.9374999986	-	-	-	1.29184	0.0101861	0.271707	-1.87988	down	1.14363	0.0776195	0.758837	-0.398138	insig	1.48019	0.0140608	0.37126	-1.4295	down
PDP034397	4-(dodeca-3,5-dien-1-yl)phenol	Phenolic acids	Phenolic acids	C18H26O	259.2	175.15	258.1984	[M+H]+	2	-	-	3799834.0749999937	3285745.0444999817	3135094.91049999	9596909.547999844	9426787.221499834	8876007.488499992	2521392.228999997	2401514.1255000103	2291062.8989999737	3628044.583499964	2099656.9795000283	2792356.1774999723	3730906.8610000117	4385455.724999961	4099953.993500007	3615919.881999985	-	-	-	1.29228	3.95225e-05	2.72973	1.44876	up	0.693534	0.332855	0.83361	-0.262555	insig	1.40826	0.0282737	0.705821	-0.502625	insig
MWSslk096	Dihydrojasmone	Others	Ketone compounds	C11H18O	167.14	111.08	166.1358	[M+H]+	3	1128-08-1	-	481190.823000006	478898.8805000039	441995.968000004	212184.81299999967	203189.23800000208	203625.29299999852	349461.8499999985	335305.1489999971	316256.02750000363	153611.4279999978	153580.37500000047	148694.79050000155	275068.74249999743	284816.3940000015	321460.75700000185	308472.70800000284	-	-	-	1.29841	0.00152015	0.441485	-1.17956	down	1.34241	0.00138957	0.325149	-1.62083	down	1.46332	0.00149559	0.713953	-0.486099	insig
PDP157906	(1S,5S)-4-Oxo-5-(2Z)-2-pentenyl-2-cyclopentene-1-octanoic acid, methyl ester	Others	Others	C19H30O3	307.23	275.2	306.2195	[M+H]+	2	115510-01-5	-	371418.1624999965	373120.17099999654	300951.82100000745	1829258.6000000343	1716635.6844999741	1785944.7804999752	326579.5349999969	320908.09950000077	343916.89549999643	451002.537000003	368793.299500003	297696.555000003	371859.3475000029	391516.6709999997	307932.1650000047	395599.70850000327	-	-	-	1.29706	9.3481e-06	5.09985	2.35045	up	0.265978	0.665061	1.06887	0.0960855	insig	0.476257	0.532631	0.948268	-0.0766337	insig
MW0155144	Phe-Cys-Gly	Amino acids and derivatives	Amino acids and derivatives	C14H19N3O4S1	326.12	207.06	325.1096	[M+H]+	3	-	-	119264.66049999977	201643.65750000023	91835.7650000001	217627.81549999962	270255.7809999996	386105.9095000003	130518.77749999963	236882.0014999997	270703.6250000002	118904.36699999994	207455.6334999995	71709.89600000001	165771.65049999964	142431.90600000025	252506.7720000001	278919.3069999992	-	-	-	1.04842	0.0708992	2.11751	1.08237	up	0.134017	0.929307	0.964447	-0.0522258	insig	0.848734	0.237591	1.546	0.628545	insig
Lmyp003934	6-Pentadecylsalicylic acid	Phenolic acids	Phenolic acids	C22H36O3	349.27	123.08	348.2664	[M+H]+	3	16611-84-0	C10759	3268284.840000025	3567957.528499988	3354425.8065000344	8698606.789999984	8925890.247999987	8973878.220499977	3050613.740999985	3226912.2965000486	3003277.5285000033	2871187.79999997	3096452.0525000463	3102103.912500006	3177987.414499998	2750212.8950000345	3146871.957999986	3209340.4714999907	-	C10759	-	1.30005	1.57102e-06	2.61007	1.38409	up	1.13798	0.0343677	0.890005	-0.168115	insig	1.21937	0.0577822	0.910716	-0.134927	insig
Wasdp10471	4-Pentylbenzene-1,2-diol	Others	Others	C11H16O2	181.12	135.12	180.115	[M+H]+	1	2525-11-3	-	6629255.221499993	7258802.346999993	6232377.818000059	3315365.040000005	3060616.1875000186	3250110.0379999727	4766583.1819999665	4651626.141500033	4791012.421500043	6071416.02000005	5828611.164999946	6341391.144499975	6809464.9644999625	6417892.969999976	7333004.431999928	6128786.8314999165	-	-	-	1.28994	0.00487498	0.478424	-1.06364	down	0.927102	0.159311	0.906612	-0.141444	insig	1.4558	0.0204583	0.706208	-0.501834	insig
Sacp007517	2-hydroxyacorenone	Terpenoids	Sesquiterpenoids	C15H24O2	237.18	159.12	236.1776	[M+H]+	3	-	-	177532.85650000087	173783.56599999976	165213.81749999858	126979.07550000053	128521.41949999992	113403.78799999984	243465.9884999989	215474.81050000121	229391.6975000008	410010.91050000064	377866.4220000013	410087.3400000005	157858.74400000018	167264.36199999962	194523.8380000004	185311.0015000004	-	-	-	1.25763	0.0016448	0.714197	-0.485606	insig	1.33931	0.000876089	2.31925	1.21366	up	1.44089	0.00943294	1.33261	0.414253	insig
Lmhp009368	LysoPC 22:6	Lipids	LPC	C30H50NO7P	568.34	184.07	567.3325	[M+H]+	3	-	-	343679.23450000264	163032.68050000144	170788.47199999998	614712.7180000013	549230.9909999936	462149.2719999996	231890.11100000024	233528.81499999907	287313.84649999463	220500.7445000002	336875.21850000264	418708.2909999968	353632.3315000005	413111.3120000024	442180.0909999911	453649.729000004	-	-	-	1.14168	0.014987	2.40014	1.26312	up	0.718934	0.293488	1.44071	0.526784	insig	0.467016	0.718194	1.11104	0.151916	insig
Lhkp101525	Apiosylskimmin (Adicardin)	Lignans and Coumarins	Coumarins	C20H24O12	457.13	163.04	456.1268	[M+H]+	3	103529-94-8	-	63660.10100000003	47973.09999999997	53295.115499999934	209515.56549999898	146464.32149999918	110476.89300000008	116647.1190000002	79309.34850000008	61883.46149999996	120434.53199999995	129933.70199999935	110457.53100000019	100778.88000000006	72413.02350000017	95060.9350000002	103778.92999999996	-	-	-	1.21003	0.0704236	2.82824	1.4999	up	1.30379	0.00101108	2.18777	1.12946	up	1.07863	0.188598	1.56335	0.644637	insig
HX1229	2,3,5-trimethoxytoluene	Others	Others	C10H14O3	183.1	137.06	182.0943	[M+H]+	3	-	-	88877.50200000024	61761.679499999365	73896.62100000013	157625.14399999962	147210.1969999998	155620.3324999996	71748.41499999956	61923.903000000166	66512.81549999985	76929.05299999978	78366.68600000003	62332.48949999962	94640.57350000064	116180.57849999912	111280.1365	65294.768999999775	-	-	-	1.24907	0.004322	2.0507	1.03612	up	0.142306	0.819757	0.969236	-0.0450798	insig	0.627247	0.41449	0.891551	-0.165611	insig
Zjxp110304	3-Hydroxy-3,7,11-trimethyldodeca-1,6E,10-trien-9-yl isobutyrate	Terpenoids	Sesquiterpenoids	C18H30O3	295.23	151.11	294.2195	[M+H]+	3	-	-	123914.15300000054	142856.94050000134	155444.1664999985	208609.5084999988	226799.11549999865	257184.2845000036	295624.5724999991	344597.7930000028	293410.8915000086	189141.75349999897	184755.8005000025	182334.01049999762	424642.7750000019	350062.65049999114	355676.43349999795	281841.3375000014	-	-	-	1.2237	0.00908165	1.64038	0.714029	insig	1.21651	0.0345708	1.31741	0.397707	insig	1.46891	0.00257392	2.21127	1.14488	up
Wcdp010432	Linoleamide	Lipids	Free fatty acids	C18H33NO	280.26	245.23	279.2562	[M+H]+	2	3999-01-7	-	480543.75200000673	219579.3175000021	169439.71999999962	195308.86550000505	203233.3279999999	210058.032000004	629279.0215000053	159233.11749999784	152180.15950000042	127077.29650000125	96561.08999999812	116968.89499999984	176596.36599999637	176461.73049999925	164670.12900000214	176550.50049999886	-	-	-	0.490441	0.462306	0.699892	-0.514795	insig	1.07001	0.208136	0.391699	-1.35218	down	0.0761289	0.905416	1.0818	0.113433	insig
PDP035740	3-methyl-2,4-bis(propan-2-yl)phenol*	Terpenoids	Sesquiterpenoids	C13H20O	193.16	109.06	192.1514	[M+H]+	1	-	-	3507717.4479999626	3002883.9259999963	3288389.343500046	10692515.121499857	10913481.80950004	10272944.229499968	2848404.576999998	2494249.928999986	2655993.9199999976	3494701.02499995	3134202.127999978	2967531.61150006	3835957.963500005	3808262.362000023	3693109.679499965	3620035.727000058	-	-	-	1.29779	1.11827e-05	3.25329	1.7019	up	0.21813	0.76764	0.979329	-0.0301346	insig	1.29375	0.0334026	0.816273	-0.292877	insig
Qmxp101615	Ent-3β-Acetoxyisopimar-15-8β-ol	Terpenoids	Ditepenoids	C22H36O3	349.27	179.14	348.2664	[M+H]+	3	-	-	1345478.9925000104	1301375.9599999993	1366369.5145000077	3832738.697999983	4384438.57950002	3826109.299499983	1230681.951499991	1301133.1765000205	1285826.8984999976	1496422.2379999843	1323937.35600002	1339512.7915000014	1443560.2819999969	1674538.7570000098	1467100.6059999976	1549201.4479999982	-	-	-	1.29721	0.00439753	3.0009	1.5854	up	0.518309	0.475046	1.03654	0.0517774	insig	1.11375	0.0865147	0.951266	-0.07208	insig
Wagp005508	3-Hydroxy-Beta-Ionone 3-(6''-Malonyl)Glucoside	Others	Others	C22H32O10	457.2	209.15	456.1995	[M+H]+	2	-	-	762848.3515000005	687393.8589999985	635411.202999995	991895.9129999994	885867.0664999947	990808.022500008	829069.0130000048	827515.9935000021	1046923.9009999966	1427087.2089999819	1543863.166499991	1722510.9149999954	1124157.7099999923	1485643.7680000043	1103837.4400000002	1226907.9825000195	-	-	-	1.20697	0.00696725	1.37538	0.459833	insig	1.31971	0.00389302	2.25036	1.17015	up	1.211	0.0871317	1.29624	0.374334	insig
Wbsp000408	3β,14α,15α,21α-tetrahydroxyserrat-14-en-21-acetyl-3-(4'-hydroxybenzoate)	Terpenoids	Terpene	C39H58O7	639.43	639.43	638.4183	[M+H]+	3	-	-	5427867.929999978	6017653.358000007	5261249.057500017	36540174.69350001	35705857.12699977	30540767.12450007	10517204.828500073	10074979.913499923	13544160.809000075	15154396.49599991	10714509.45849996	15593734.802000035	5430667.194999913	5654623.352000066	5527194.120499993	4531808.627499997	-	-	-	1.29865	0.00381103	6.1524	2.62115	up	1.29472	0.0315611	2.48179	1.31138	up	1.44364	0.029053	2.04326	1.03088	up
Zmhp004969	4,4,5-Trihydroxy-1,1'-di-2-propenylbiphenyl	Lignans and Coumarins	Lignans	C18H18O3	283.13	121.07	282.1256	[M+H]+	3	-	-	267394.5680000017	218109.80149999922	280486.22999999515	930724.0254999876	867847.0009999981	871718.1334999971	239049.15600000077	225442.9134999972	266575.29999999906	323595.43299999874	301414.18350000173	140714.53650000037	250042.18499999808	277664.1470000015	275871.11500000395	293430.8985000003	-	-	-	1.29175	2.27513e-05	3.48606	1.8016	up	0.145118	0.998944	0.999652	-0.000501922	insig	0.333252	0.636986	0.954408	-0.0673223	insig
pmb0889	Punicic acid	Lipids	Free fatty acids	C18H30O2	279.23	95.09	278.2246	[M+H]+	3	544-72-9	C08364	3353056.393500016	3010340.656500025	3456864.2289999863	17574520.244000092	16884231.95799992	18040514.77899988	5009425.618999974	4240089.404500031	4160399.947999956	2444199.528000052	2646075.691499984	2532291.07550002	12461772.075500105	11977950.833500125	10879864.16800008	12464568.091000147	-	C08364	-	1.30025	0.000102551	5.34602	2.41846	up	1.2579	0.0194576	0.776208	-0.365485	insig	1.36079	0.0299947	1.36554	0.449467	insig
pmb0856	LysoPE 18:1(2n isomer)*	Lipids	LPE	C23H46NO7P	480.31	339.29	479.3012	[M+H]+	3	-	-	1409601.6654999866	1456928.9150000026	945288.3759999984	4750182.732499999	6941321.271000029	6289966.2535000425	842409.6140000153	2003508.7140000053	1188921.198000003	1542889.5910000082	748557.958499999	814864.3400000004	2145601.429499965	2096215.364000001	2826759.655000035	2334163.4504999463	-	-	-	1.26817	0.014096	4.71729	2.23796	up	0.553352	0.487057	0.814916	-0.295277	insig	0.0282911	0.858306	1.05851	0.0820317	insig
WapTKC006782	Norflickinflimiod F	Terpenoids	Ditepenoids	C18H26O3	291.2	145.1	290.1882	[M+H]+	1	1660144-11-5	-	1501441.1489999818	1494233.6034999862	1439048.499000013	3407339.726500014	3507600.297500013	3621598.688999975	1308318.5680000023	1184551.7419999854	1304978.763499995	1657117.3409999975	1593640.1055000047	1591377.281499999	1551676.558499999	1634742.225999979	1603406.1390000163	1541295.965000016	-	-	-	1.30035	0.000340134	2.37592	1.24849	up	1.23339	0.00983859	1.09187	0.126799	insig	1.36921	0.0198908	0.856389	-0.223662	insig
Safp021843	Tributyl phosphate	Others	Others	C12H27O4P	267.17	98.98	266.1647	[M+H]+	3	126-73-8	C14439	1290102.100999981	1379599.9005000084	1176058.1004999941	767154.144500005	586645.6425000016	542838.555500004	714168.9919999847	1197862.6380000124	672371.3240000018	888976.2890000127	753260.6695000054	717315.8230000003	840246.330500001	783040.513000018	765739.2525000094	882188.4920000053	-	C14439	-	1.239	0.00216981	0.493176	-1.01982	down	1.27824	0.00341865	0.613547	-0.704755	insig	1.12954	0.118087	0.672014	-0.573438	insig
pmc0960	LysoPC 20:4	Lipids	LPC	C28H50NO7P	544.34	184.07	543.3325	[M+H]+	3	-	-	543079.7370000082	635642.4390000143	480855.5469999989	3646494.008	3325520.052499963	3443515.884999972	533717.7970000007	467300.7085000043	800334.9779999923	128304.30799999881	195665.35349999595	207621.73049999945	1069661.16700001	1034434.6829999904	1065306.5604999857	1021684.7805000041	-	-	-	1.29687	0.000134855	6.27601	2.64985	up	1.28861	0.00466368	0.320317	-1.64243	down	0.249694	0.701998	1.08543	0.118265	insig
Lahp007431	Lansiumarin C	Lignans and Coumarins	Coumarins	C21H22O5	355.15	203.03	354.1467	[M+H]+	3	205115-75-9	-	1341440.0155000037	1415885.6745000063	1306692.887000005	2725482.8175000167	2767634.737999981	2743244.8600000218	1466109.5514999926	1482965.9990000057	1516491.6765000038	1153409.5104999938	1111239.505	1183097.8759999995	1649114.7215000154	1788746.6655000069	1620702.020999996	1638165.1454999754	-	-	-	1.29922	0.00011525	2.02665	1.0191	up	1.26163	0.00900046	0.848359	-0.237253	insig	1.31599	0.0364298	1.09881	0.135936	insig
Sadp000711	[3,4,5-trihydroxy-6-(hydroxymethyl)oxan-2-yl] 3-(1H-imidazol-5-yl)propanimidate	Alkaloids	Alkaloids	C12H19N3O6	302.13	140.08	301.1274	[M+H]+	1	-	-	6628905.259999998	7551715.469000003	6875615.568499997	17653900.117000014	17599786.274999995	16168454.505999988	12043853.979999993	11480577.09	11750547.497500002	17187088.436500005	17331277.82300001	15153469.537999995	16048219.722500006	18946570.29549999	16233053.295999995	17773743.689000007	-	-	-	1.29497	0.000264835	2.44213	1.28814	up	1.3317	0.00209589	2.35901	1.23818	up	1.48067	0.000436537	1.67527	0.744398	insig
Zjyp110109	oxyphyllone F	Terpenoids	Sesquiterpenoids	C11H16O2	181.12	121.1	180.115	[M+H]+	2	-	-	7674524.116000017	7115090.360999936	7230615.82849999	20071708.535999887	20632533.74399988	19642835.652500026	7007244.536499966	6239638.776500027	6614989.497999958	8572332.709499978	7466415.596500003	7242821.991500002	8802436.061000047	9408924.467499943	9320861.954499986	8909874.247499978	-	-	-	1.30028	1.9392e-05	2.74053	1.45445	up	0.57079	0.422175	1.05728	0.0803588	insig	1.18207	0.065774	0.901983	-0.148828	insig
Lmhp007598	LysoPC 19:2(2n isomer)	Lipids	LPC	C27H52NO7P	534.36	184.07	533.3481	[M+H]+	2	-	-	1667801.7000000072	1737698.9000000053	1653970.8214999968	4360211.7315	4448777.515000003	4280621.708999978	1356661.1524999968	1159918.7704999952	1338275.894000004	1048480.6470000013	1065461.179	1084837.1594999984	3195991.3609999986	2838028.5279999985	3272244.3834999995	2471952.970499997	-	-	-	1.30124	1.63395e-05	2.58715	1.37136	up	1.33945	0.00044847	0.632236	-0.661465	insig	1.40464	0.0133821	0.761909	-0.39231	insig
PD0906663	Halisphingosine A	Lipids	Sphingolipids	C18H37NO3	316.28	60.04	315.2773	[M+H]+	2	-	-	18146.336500000096	13150.6200000002	12707.367000000113	16237.270499999857	15622.65399999993	16161.827499999925	8982.230999999945	19058.308499999825	17223.436499999905	33605.647000000004	31058.376500000297	35713.06350000022	23028.717999999884	16847.476500000033	17444.4475000001	17034.277500000022	-	-	-	0.523566	0.523387	1.0913	0.126043	insig	1.28917	0.00135936	2.28107	1.18971	up	0.0191359	0.913121	1.02863	0.040718	insig
PDP002234	3-Oxo-2-(2-entenyl)cyclopentaneoctanoic acid:OPC-8:0	Lipids	Free fatty acids	C18H30O3	295.23	277.21	294.2195	[M+H]+	2	204135-86-4	-	543539.5129999883	610969.1955000141	519267.7174999931	170515.05200000148	264472.9210000035	144982.9814999976	517158.00999999186	529972.6625000066	586292.7469999943	174270.31949999914	172038.48299999675	248994.26350000122	528800.1805000015	549382.5309999904	471920.180500001	449017.2835000006	-	-	-	1.23289	0.00177643	0.346504	-1.52905	down	1.30284	0.000669891	0.355665	-1.49141	down	0.286837	0.719123	0.975891	-0.035208	insig
mws4074	Glabranin*	Flavonoids	Flavanones	C20H20O4	325.14	149.02	324.1362	[M+H]+	3	41983-91-9	C09752	500047.54999999795	247089.09100000077	388631.8754999967	1075010.7885000077	1018125.44549999	1149065.500000004	412724.6484999982	450521.17699999927	597028.6334999974	203542.04249999905	202875.58099999835	176910.09649999946	640380.1150000024	616865.5539999991	605121.9805000022	606040.4139999967	-	C09752	-	1.21501	0.00339485	2.85463	1.51331	up	1.11892	0.126321	0.513597	-0.96129	insig	0.779862	0.310192	1.28571	0.362571	insig
WapTKC169139	4-(Hydroxymethyl)-2,4-Dimethyl-3-(3-Methyl-7-Oxoocta-1,3-Dien-1-Yl)Cyclohex-2-En-1-one	Terpenoids	Sesquiterpenoids	C18H26O3	291.2	135.08	290.1882	[M+H]+	1	-	-	371046.4749999949	324201.6384999987	279680.3525000036	6925078.796500033	6187582.15849994	7171563.635500013	526877.9844999957	597351.522500003	507743.5885000042	351464.4985000009	365889.4900000021	349747.20850000076	2780227.363499992	2916653.2964999788	2869905.973499999	2811632.0825000023	-	-	-	1.29978	0.00196199	20.8059	4.37892	up	0.668063	0.364146	1.09454	0.130329	insig	1.40871	0.00447798	1.67394	0.743249	insig
Yhjp010205	Virgatic acid	Terpenoids	Triterpene	C30H46O4	471.35	471.35	470.3396	[M+H]+	3	14356-51-5	-	1839789.587500017	1687590.6524999691	1975802.8995000243	10348673.53549998	6985454.3699999675	9301430.938499797	1113291.5940000024	1043093.9055000063	645900.8954999954	1572133.0314999926	1100558.6505000195	1471171.8419999871	1795642.35399996	1876240.098499972	1723020.552500001	1982983.4514999718	-	-	-	1.28621	0.018742	4.84003	2.27502	up	1.04048	0.0665475	0.752994	-0.40929	insig	1.3403	0.0108454	0.509212	-0.973662	insig
pme2693	N-Acetylputrescine	Alkaloids	Alkaloids	C6H14N2O	131.12	114.09	130.1106	[M+H]+	3	18233-70-0	C02714	3228256.808	3803532.4225000017	3232836.796000001	17480392.862999998	18338829.112000007	19900262.409500007	3304640.7815000014	3089001.042000001	3636691.0904999967	1716115.4255000008	1710976.5405	1932928.7599999988	3835663.181500002	3935862.0539999995	4118519.0020000017	3701207.0875000013	ko00330,ko01100	C02714	-	1.29817	0.00118903	5.4283	2.4405	up	1.31435	0.00696277	0.522184	-0.937371	insig	0.237304	0.769683	0.977175	-0.0333116	insig
PD1028481	4-(Aminobutyl)guanidine	Alkaloids	Alkaloids	C5H14N4	131.13	60.06	130.1218	[M+H]+	1	-	-	1083315.9430000002	1032798.8085000006	1221818.743	5514404.9665	5400756.889000002	6590231.487000002	1130558.362000001	1092211.0165000004	1166171.1834999986	432624.37450000044	542171.9774999999	585748.4489999996	957062.4630000005	1112058.3365	1130241.8530000008	880377.7650000001	-	-	-	1.29598	0.00552798	5.24438	2.39077	up	1.29675	0.00147641	0.467518	-1.09691	down	0.251025	0.79952	1.01528	0.0218791	insig
Safp013287	dilinolenin	Lipids	Free fatty acids	C39H64O5	613.49	595.48	612.4754	[M+H]+	2	-	-	1605041.96650002	1513297.140999992	1811148.10150002	1226255.3580000058	1231041.8609999912	1256697.9169999736	1106449.0469999944	1084408.4824999834	1442384.2265000038	713014.295999998	818522.8110000042	831091.126000014	953508.0855000076	1153360.1134999956	1045999.0034999995	844674.2359999839	-	-	-	1.21695	0.0427405	0.753424	-0.408466	insig	1.31854	0.00441658	0.479285	-1.06104	down	1.23465	0.044894	0.737043	-0.44018	insig
Zbzp007397	5,6,7,7a-tetrahydro-4,4,7a-trimethyl-2(4H)-benzofuranone	Others	Others	C11H16O2	181.12	135.12	180.115	[M+H]+	1	15356-74-8	-	12484820.341500005	11755030.80149991	11806100.855999988	26809074.96099988	27045207.02449984	26681729.7575	10791565.099499963	9492253.760500047	10270837.415999956	12763475.69499996	11610885.575499995	11796095.3085	16565503.99450009	18633211.52449992	18212357.048999995	17299797.205999978	-	-	-	1.30057	2.2833e-05	2.23426	1.1598	up	0.0540187	0.928074	1.00345	0.00497456	insig	1.34019	0.0209719	0.847658	-0.238445	insig
Walbp07454	3-Hydrocinnamyl-6-CinnamylGlucose	Others	Alcohol compounds	C24H30O6	415.21	119.09	414.2042	[M+H]+	1	-	-	2970749.1330000027	4395422.780000002	2457551.4995000083	2753399.761500004	2142505.239499989	2141824.916999993	3096156.8644999894	3055318.1700000283	33109711.89300015	26291375.942500006	5213562.616500032	15786873.154999886	5612479.532499972	4794581.093999995	5067017.601000012	5267435.403500001	-	-	-	0.820895	0.245712	0.716401	-0.48116	insig	1.09268	0.175453	4.81404	2.26725	up	0.639487	0.430426	3.99657	1.99876	insig
MWSCX010	Humula-3(12),7(13),9(E)-triene-2,6-diol	Terpenoids	Sesquiterpenoids	C15H24O2	237.18	107.08	236.1776	[M+H]+	3	-	-	190304.9830000005	187967.37049999923	136745.11899999838	153981.85200000074	154065.2949999998	152317.93099999992	258570.2089999993	245083.25400000162	294774.1440000006	480380.6355000013	450705.8855000003	429804.0879999989	170580.81150000074	177825.3734999994	176799.8930000006	181245.91300000032	-	-	-	0.550991	0.406684	0.893882	-0.161843	insig	1.30811	0.000292282	2.64242	1.40186	up	1.31681	0.0154003	1.55029	0.63254	insig
WapTKC196517	4-Ethenyl-8A-Methyl-6-(Prop-1-En-2-Yl)-1,2,3,7,8,8A-Hexahydronaphthalen-2-ol	Terpenoids	Sesquiterpenoids	C16H22O	231.17	147.08	230.1671	[M+H]+	1	-	-	385134.7245000019	328194.1220000005	430225.77500000404	4564851.260499996	3948022.5380000295	4901983.363499946	434510.1919999972	543910.9990000015	656977.9719999996	248135.72800000128	322382.20650000195	241267.6975000007	3049140.4445000067	3381602.1214999883	3179918.418999984	3048239.225000005	-	-	-	1.2979	0.00427633	11.7308	3.55223	up	1.10267	0.0490801	0.709879	-0.494355	insig	1.17059	0.109085	1.4301	0.516118	insig
Qatp009393	Dihydrocostunolide	Terpenoids	Sesquiterpenoids	C15H22O2	235.17	105.07	234.162	[M+H]+	3	2225-79-8	-	130248.68849999689	116017.20649999868	152926.3854999993	361006.81000000326	361967.2104999993	398353.19850000046	119076.93250000011	112963.23799999726	210307.49450000012	121769.80799999884	111577.88500000056	94862.93999999943	479306.2460000009	621714.7880000038	550090.6945000003	472447.05750000227	-	-	-	1.28442	0.000138097	2.80899	1.49005	up	0.896885	0.156608	0.822187	-0.282462	insig	0.242252	0.700433	1.10811	0.148097	insig
MWSmce088	Ellipticine	Alkaloids	Plumerane	C17H14N2	247.13	131.08	246.1157	[M+H]+	3	519-23-3	C09154	785347.1400000056	643987.6669999957	617603.9469999984	2754545.581999998	2700079.3719999883	2813897.9194999826	630023.8289999964	612726.628499998	731170.9590000027	369325.8965000013	368810.9590000008	271345.27600000275	2460344.422500024	2677247.272499985	2557002.731999986	2590237.6259999843	-	C09154	-	1.29466	2.19242e-05	4.03946	2.01416	up	1.2694	0.00813784	0.493167	-1.01985	down	0.265756	0.724428	0.964329	-0.0524034	insig
pmp001201	5-Aminocycloheptane-1,2,3-triol	Alkaloids	Alkaloids	C7H15NO3	162.11	79.1	161.1052	[M+H]+	3	-	-	98810.49100000004	84348.13300000005	77413.64400000007	211106.54099999985	188730.798	174036.54600000006	141143.16500000007	122089.13599999975	131289.82899999982	146436.14500000008	102290.97899999998	106412.66400000006	124457.67299999992	152996.88450000016	112018.80649999996	117811.84949999991	-	-	-	1.26959	0.00271758	2.20236	1.13905	up	1.00187	0.141092	1.36292	0.446703	insig	1.39489	0.00624739	1.51406	0.598423	insig
MWS0442	Maltotriose	Others	Saccharides	C18H32O16	527.16	365.1	504.16900000000004	[M+Na]+	2	1109-28-0	C01835	393826.4735	365502.3449999999	424650.9329999999	1855976.0874999985	1934923.083000001	2260293.705000002	1028886.1390000002	988303.2160000005	1060788.8575000009	1205173.0385	1135090.0755000005	1140440.5869999991	878994.6665000006	833309.1234999995	1004326.8685000013	852349.5030000003	ko02010	C01835	-	1.29667	0.0050799	5.11089	2.35358	up	1.33895	2.0296e-05	2.93983	1.55573	up	1.49511	2.7748e-05	2.59969	1.37834	up
Qmdp112406	Negundoin C	Terpenoids	Ditepenoids	C21H32O4	349.24	201.16	348.2301	[M+H]+	2	-	-	1875932.38049998	2382837.439500015	2293504.670999987	5117553.900500024	4168952.545499986	4550597.415999998	2292879.343999967	2042181.8005000157	1833626.2019999882	2732169.5110000367	1908937.5945000062	1928646.0020000103	1659062.6400000136	1874263.9315000384	1774721.870000014	1819150.3150000232	-	-	-	1.26327	0.00381083	2.1118	1.07847	up	0.022776	0.986249	1.00267	0.00384336	insig	0.441488	0.567472	0.941457	-0.0870323	insig
Lmhp009802	LysoPE 20:3(2n isomer)*	Lipids	LPE	C25H46NO7P	504.31	363.29	503.3012	[M+H]+	3	-	-	139621.54500000025	127506.71700000286	173210.62599999816	341494.008999997	339355.3020000015	296333.1324999968	201831.08549999745	158350.98550000327	150924.56149999608	162280.86099999867	164991.1399999926	133693.52499999845	177696.7574999987	206576.95399999645	170778.2664999989	175062.0240000018	-	-	-	1.26255	0.000898361	2.21916	1.15001	up	0.288828	0.707462	1.04684	0.0660446	insig	0.75861	0.324463	1.16071	0.21501	insig
MWSmce160	Demethylsuberosin	Lignans and Coumarins	Coumarins	C14H14O3	231.1	175.04	230.0943	[M+H]+	3	21422-04-8	C18083	69590.21100000032	65128.70549999997	84769.25300000084	858815.0639999987	651950.5340000056	913067.8284999905	84065.78099999957	111585.15849999992	155445.08099999998	52536.00100000045	52935.48900000027	38285.01600000022	560924.2555000014	646832.3299999993	576304.5319999974	517529.8805000011	ko00999,ko01110	C18083	-	1.29477	0.011181	11.0431	3.46508	up	1.14181	0.0318876	0.654962	-0.610516	insig	1.13728	0.161455	1.59961	0.677722	insig
PD0494057	6-methoxy-7-(3,7,11-trimethyldodeca-2,6,10-trienoxy)chromen-2-one	Lignans and Coumarins	Coumarins	C25H32O4	397.24	133.03	396.2301	[M+H]+	3	-	-	27712.30500000017	22969.19699999972	31522.496000000243	9502.81099999978	11492.037500000071	15401.44650000008	24014.780000000068	19571.344499999686	33234.13949999956	39910.80099999996	44879.98850000003	33823.43050000078	35976.84850000081	37103.91100000027	32359.860500000334	30609.86099999977	-	-	-	1.20777	0.0096093	0.442756	-1.17542	down	1.11497	0.0430939	1.44293	0.528997	insig	0.331024	0.726995	0.934508	-0.0977216	insig
Lmbp000123	Homomethionine	Amino acids and derivatives	Amino acids and derivatives	C6H13NO2S	164.07	56.05	163.0667	[M+H]+	1	25148-30-5	C17213	940112.0230000002	1054250.2050000008	1181651.154	345351.5739999998	425892.8340000002	377307.00299999997	994670.3195000004	852757.1065000001	513962.36399999954	806262.8275000005	894271.8980000002	1278279.7074999996	1063552.9615000002	1014757.243	1115636.9845000005	917494.3760000005	ko00966,ko01110,ko01210	C17213	-	1.28269	0.00592582	0.361633	-1.4674	down	0.329602	0.711239	0.93791	-0.0924787	insig	0.930715	0.188655	0.743508	-0.427581	insig
Walp007188	2-Aminooctadecane-1,5,7,17-tetraol	Lipids	Sphingolipids	C18H39NO4	334.3	88.08	333.2879	[M+H]+	1	-	-	78910.58649999926	65329.80299999946	65405.734500000304	221493.1735000008	185488.201	186109.59600000113	77913.4860000004	82357.43299999932	66819.8444999996	65174.59300000002	83609.72850000008	68233.9659999995	33157.57249999996	30174.03449999988	37551.6330000002	41510.20100000005	-	-	-	1.28518	0.00398665	2.82901	1.5003	up	0.206624	0.753331	1.03516	0.0498605	insig	0.61877	0.418935	1.08321	0.115313	insig
Yalp008047	Methyl 12-phenyldodecanoate*	Lipids	Free fatty acids	C19H30O2	291.23	93.07	290.2246	[M+H]+	1	38795-65-2	-	679793.6944999811	586989.4135000029	657966.4514999936	3947472.2294999887	4370079.66300003	3753869.130999898	734618.2665000105	689960.0754999889	691634.9935000057	846967.429499994	531187.9335000083	466775.0814999958	967662.7484999804	889755.9885	681158.9170000002	946735.3870000135	-	-	-	1.29907	0.00238316	6.27168	2.64885	up	0.263317	0.844209	0.95853	-0.0611043	insig	1.05844	0.136271	1.09947	0.136814	insig
Lmqp000427	N-Methyl-Trans-4-Hydroxy-L-Proline	Amino acids and derivatives	Amino acids and derivatives	C6H11NO3	146.08	82.07	145.0739	[M+H]+	3	4252-82-8	-	395475.9589999999	326980.15099999984	515703.6349999998	286536.292	333130.614	358030.89699999994	433444.5614999996	398842.03700000007	358615.16300000006	88420.53550000001	74133.71750000003	76300.73049999995	240165.2045000003	229328.99749999988	261305.89800000002	222860.96050000016	-	-	-	0.786445	0.25209	0.789638	-0.340737	insig	1.32295	0.0257045	0.192911	-2.37399	down	0.119005	0.809976	0.961832	-0.0561431	insig
MWSslk113	6-Methoxy-2-naphthoic acid	Organic acids	Organic acids	C12H10O3	203.07	144.06	202.063	[M+H]+	3	2471-70-7	-	220063.13800000012	188211.797	200101.47600000052	86266.69499999999	92123.34749999948	114129.4314999997	107346.54249999966	131258.91550000056	124352.95149999936	86521.63099999988	75283.53249999955	71797.62700000027	133596.29049999974	162921.18949999972	139217.3365	151988.8650000004	-	-	-	1.26118	0.00115594	0.48082	-1.05643	down	1.32958	0.00149151	0.383977	-1.38091	down	1.43866	0.00280709	0.596602	-0.74516	insig
PDP114236	polybioside	Alkaloids	Alkaloids	C12H19N3O6	302.13	140.08	301.1274	[M+H]+	2	-	-	772693.1000000009	570359.7655000008	1462999.5405000015	1317383.3555000008	1694655.2055000004	1015273.3769999995	856953.6730000004	1053958.849500001	734981.6045000001	3205975.7140000006	2165929.563500001	1811297.8869999999	611145.3494999991	1501139.8020000004	1049959.578999998	1119153.105000001	-	-	-	0.722098	0.295864	1.43522	0.521275	insig	1.12567	0.0519558	2.5599	1.35609	up	0.0344774	0.866068	0.942924	-0.0847866	insig
PD0866397	3-methyl-5-(1,2,5-trimethyl-3,7,8,8a-tetrahydro-2H-naphthalen-1-yl)pentanoic acid	Terpenoids	Ditepenoids	C19H30O2	291.23	79.05	290.2246	[M+H]+	1	-	-	230715.5324999916	237662.68750000183	309301.08399999724	2133666.157999996	2215545.7720000204	2020189.5654999525	299076.80300000496	313804.7014999938	333537.58550000284	355359.0834999967	220916.99550000273	242823.8574999975	488219.2264999893	435155.00750000076	473073.6725000015	489980.3655000071	-	-	-	1.29687	0.000148836	8.19027	3.03391	up	0.158084	0.793459	1.05326	0.0748641	insig	1.08804	0.14209	1.21698	0.283304	insig
WapTKC036284	Volvatellin	Terpenoids	Sesquiterpenoids	C15H18O2	231.14	143.09	230.1307	[M+H]+	3	234112-45-9	-	129859.68050000064	90801.98100000044	167260.2735000018	1419249.8605000016	1086398.3575000085	1399944.909999987	141603.22649999903	186010.5555000009	181743.57150000017	82792.30050000071	121516.122500001	109071.92699999997	950830.8110000005	1088149.623499995	917914.8359999965	986996.3845000024	-	-	-	1.28412	0.00654977	10.068	3.3317	up	0.56661	0.391085	0.807844	-0.307852	insig	0.911046	0.209556	1.31304	0.392912	insig
PDP285402	2-[(1S,4R)-3,3-dimethyl-2-bicyclo[2.2.1]heptanylidene]acetic acid	Organic acids	Organic acids	C11H16O2	181.12	135.12	180.115	[M+H]+	2	-	-	12480976.541000007	11720998.538499914	12079448.995500008	26772916.13999985	27315436.77049988	26192020.557	10724205.896499936	9685011.377500018	9800625.047499944	12809243.95599995	11759037.922499985	11682039.43200002	17035594.1655001	18708518.95349992	17352276.436499998	16789456.579999946	-	-	-	1.30021	1.06338e-05	2.21271	1.14582	up	0.0297567	0.981932	0.999143	-0.0012373	insig	1.39359	0.00988924	0.832653	-0.264212	insig
Lmjp006246	9-Methoxy-alpha-lapachone	Quinones	Quinones	C16H16O4	273.11	189.06	272.1049	[M+H]+	3	35241-80-6	C10372	391065.56399999646	402049.56149999716	376623.6090000039	898584.5630000012	864031.5715000049	945276.1529999938	354803.42900000047	318773.5074999979	296777.62299999944	435816.0954999993	416016.2760000007	392117.2730000001	362990.7754999997	468401.6984999953	433213.2050000033	411130.55750000424	-	C10372	-	1.29841	0.000936015	2.31495	1.21098	up	0.86665	0.183052	1.06344	0.0887418	insig	1.30224	0.0426915	0.829548	-0.269602	insig
Wasdp05565	2,8-bis(hydroxymethyl)-4b,8-dimethyl-5,6,7,8a,9,10-hexahydrophenanthren-3-ol*	Terpenoids	Ditepenoids	C18H26O3	291.2	151.08	290.1882	[M+H]+	1	-	-	6895118.319499928	7462698.383499951	6841902.671000071	17490900.414000012	18117335.093500115	18528059.758999877	6667418.629500009	6419978.992499954	6545985.386499984	8226786.063499987	7476025.260500007	7439989.1455000015	8039577.401999999	7893895.135999927	7555427.8815000625	8233927.068500099	-	-	-	1.29904	2.51165e-05	2.55363	1.35255	up	0.961339	0.120978	1.09166	0.126518	insig	1.19038	0.106415	0.926115	-0.110736	insig
Hmlp000935	Vanillylamine	Alkaloids	Alkaloids	C8H11NO2	154.09	137.06	153.079	[M+H]+	3	1196-92-5	C16666	65934.34899999997	56700.75600000003	55608.22499999982	72205.85000000003	96477.91599999982	74125.53999999979	86335.34499999981	61838.81550000008	63904.30049999996	185879.6879999998	127736.89799999993	119830.85800000012	91694.71749999993	90910.26649999993	92526.70049999996	90602.11400000002	ko01100,ko01110	C16666	-	1.06198	0.0939597	1.36224	0.445976	insig	1.27259	0.0518865	2.43177	1.28201	up	0.851652	0.286393	1.18983	0.25075	insig
mws1515	alpha-Ionone	Terpenoids	Monoterpenoids	C13H20O	193.16	175.15	192.1514	[M+H]+	2	127-41-3	C12286	2641661.4894999717	2192919.0480000186	2378916.216000026	7722116.347499935	7599129.23449996	7320595.477500034	2044347.9534999973	1871139.8589999825	1768745.5765	2524913.321999967	2224662.019499984	2107113.7090000403	2740317.5839999923	2731043.773500013	2628147.7564999918	2630014.951000044	-	C12286	-	1.29598	8.85468e-06	3.13882	1.65022	up	0.430714	0.545061	0.950536	-0.0731867	insig	1.29907	0.0382244	0.788	-0.343733	insig
MWSHY0130	Taxifolin-7-O-rhamnoside	Flavonoids	Flavanonols	C21H22O11	451.12	305.06	450.1162	[M+H]+	3	137592-12-2	-	535835.2919999998	669255.4045000004	1434524.2175000003	735552.2820000023	517452.29550000135	1501653.5969999959	867741.4985000041	899868.919000002	707582.8239999991	387078.15299999935	359825.61250000156	319491.4770000002	758291.0559999999	604173.3750000009	1150233.4340000008	762224.4820000009	-	-	-	0.0528324	0.929863	1.04358	0.0615458	insig	1.07355	0.201422	0.403997	-1.30759	down	0.0627935	0.864522	0.93771	-0.0927863	insig
PDP151614	6-Hydroxyluteolin 7-rhamnoside*	Flavonoids	Flavones	C21H20O11	449.11	303.05	448.1006	[M+H]+	1	-	-	23220369.706499986	26264318.65250001	56032934.04449999	31360702.306000102	24611088.623000067	59550780.15699983	24436806.34450012	25072091.152500063	26572409.46399996	15011819.04449996	12661710.401500044	12813613.374000005	23115937.9825	17277205.734500032	33599923.08850002	22250856.96750002	-	-	-	0.167178	0.834613	1.09482	0.130691	insig	1.12845	0.173544	0.3837	-1.38195	down	0.605592	0.447586	0.721029	-0.47187	insig
PDP027879	6-ethyl-3-(2-methylpropyl)pyran-2-one	Lignans and Coumarins	Coumarins	C11H16O2	181.12	55.05	180.115	[M+H]+	2	-	-	8157951.622999985	8657814.945499994	7471966.466000099	4065265.4574999977	3853671.2360000582	4139201.811999972	6024582.501999949	5756731.199500033	5806394.578000053	7497523.478000058	7550964.5259999465	8149835.000499938	8381664.46449997	8691818.503499968	8884550.591499934	8135934.9444999015	-	-	-	1.29011	0.00482914	0.49647	-1.01022	down	0.545824	0.4277	0.955146	-0.0662073	insig	1.44928	0.0183685	0.72414	-0.46566	insig
Zmjp003291	Vitexin-2''-O-galactoside*	Flavonoids	Flavones	C27H30O15	595.17	433.12	594.1585	[M+H]+	2	-	-	29567734.71399997	28356647.767500035	31951101.72049997	22378375.584499985	24645802.633499995	16953522.913500015	33551972.938499983	34453139.947	42061184.47000007	9019553.176499987	13248058.887999965	12557246.059999987	17453224.735499974	21410391.81300004	14683154.314499974	10468062.053000016	-	-	-	1.08138	0.045576	0.711848	-0.490358	insig	1.30098	0.000505847	0.387479	-1.36781	down	1.17915	0.116351	1.22465	0.292373	insig
PDP021335	3-{[3,4-dihydroxy-6-(hydroxymethyl)-5-[(3,4,5-trihydroxy-6-methyloxan-2-yl)oxy]oxan-2-yl]oxy}-5-hydroxy-2-(4-hydroxyphenyl)-7-[(3,4,5-trihydroxy-6-methyloxan-2-yl)oxy]-4H-chromen-4-one	Flavonoids	Flavonols	C33H40O19	741.22	433.11	740.2164	[M+H]+	1	-	-	23721835.86599997	22158288.168000028	16476947.559999982	10777586.30949999	15809804.3905	22347176.306000013	16090396.722999992	17744127.51649999	15957861.686500026	6458538.6924999915	7885450.5294999825	6288942.284999994	15158087.032499986	10328021.29100002	8574565.519999988	6394127.587000012	-	-	-	0.652185	0.335814	0.784748	-0.349699	insig	1.30881	0.0197999	0.330884	-1.5956	down	1.01821	0.191606	0.798504	-0.324628	insig
PDP169614	Cycloionone*	Terpenoids	Monoterpenoids	C13H20O	193.16	109.06	192.1514	[M+H]+	1	-	-	3642271.0754999486	3368461.1780000282	3480120.2260000426	11060585.2339999	11205979.085499952	10720079.00900004	3006987.321499995	2640645.5504999724	2736730.872500001	3734539.1014999487	3225696.2629999667	3274342.1170000713	3839064.3289999883	3969814.359000024	3684071.8184999814	4002276.3570000664	-	-	-	1.30084	1.66202e-05	3.14432	1.65275	up	0.333089	0.669351	0.975572	-0.0356804	insig	1.39493	0.00844602	0.799207	-0.323359	insig
mws2627	Tamarixetin	Flavonoids	Flavonols	C16H12O7	317.07	285.04	316.0583	[M+H]+	3	603-61-2	C10188	939722.8709999893	978933.4119999831	789669.1819999986	403574.8645000004	388809.3984999998	396038.52350000397	649352.1369999978	587304.4469999943	530718.5684999981	715242.8155000034	913989.5709999972	818380.7069999956	436835.61399999924	456301.3784999933	436697.48650000454	490553.2264999959	-	C10188	-	1.28526	0.0123594	0.438804	-1.18835	down	0.633033	0.34564	0.903737	-0.146026	insig	1.39256	0.0153775	0.652571	-0.615793	insig
Lacp003427	Grasshopper ketone	Terpenoids	Monoterpenoids	C13H20O3	225.15	123.12	224.1412	[M+H]+	3	-	-	2471988.2460000007	2585961.494999999	2178620.541000001	1324726.0034999985	1263098.9519999952	903226.7004999998	1486437.2709999953	1095188.3379999986	1248992.9485000016	2029958.955999993	2194488.8759999983	2067086.0235000013	2187365.862	1438686.7079999968	2912720.7809999986	2806438.34349999	-	-	-	1.22681	0.00226901	0.482418	-1.05164	down	1.04424	0.106882	0.869408	-0.201894	insig	1.43354	0.00244607	0.529342	-0.917729	insig
Wcdp006929	(9Z,11E,13E,15Z)-4-Oxo-9,11,13,15-Octadecatetraenoic Acid	Lipids	Free fatty acids	C18H26O3	291.2	207.14	290.1882	[M+H]+	3	17699-21-7	-	4643129.847499943	4698022.22749996	4496149.163500045	11298455.652000038	12081213.149500042	11964472.636999935	4279951.292500008	4066040.8924999614	4157930.111999983	5567413.639999993	5058740.145500012	4860029.833499997	5340659.627999996	5583382.754499934	5264560.7900000485	5190995.220000048	-	-	-	1.30022	0.000640579	2.55427	1.35291	up	1.06786	0.111436	1.11916	0.162419	insig	1.40247	0.00679368	0.903639	-0.146182	insig
Hmhp001812	2'-O-Methyladenosine	Nucleotides and derivatives	Nucleotides and derivatives	C11H15N5O4	282.12	136.06	281.1124	[M+H]+	1	2140-79-6	-	285108.1259999997	228389.6539999997	82149.56899999989	961978.0919999976	1025349.92	1057334.0420000022	740505.2435000001	863444.8150000047	768872.706499998	422708.6879999985	494064.0224999976	494134.67550000024	715305.533000001	725087.0674999997	651180.3115000039	534019.2945	-	-	-	1.19268	0.00156797	5.11152	2.35375	up	1.05239	0.0326729	2.3687	1.24409	up	1.33345	0.00243239	3.9836	1.99407	up
PD0942636	beta-Apo-13-carotenone	Terpenoids	Sesquiterpenoids	C18H26O	259.21	119.09	258.1984	[M+H]+	1	1220-77-5	-	2049044.6544999985	2243074.674499983	1907331.128999987	4604644.180999932	4798161.439499938	4508971.2015	1445624.1190000009	1429975.7825000111	1259502.3759999927	1965363.4099999769	1256932.7170000048	1733885.3974999909	2079327.4375000119	2157930.2924999967	2142643.671500012	1974512.429499996	-	-	-	1.29229	4.31476e-05	2.24403	1.16609	up	0.863358	0.175004	0.799455	-0.322911	insig	1.43454	0.0068242	0.667011	-0.584217	insig
WapTKC179389	8-(5-Hydroxy-2,6,6-Trimethylcyclohex-2-En-1-Yl)-6-Methyloct-5-En-2-one	Terpenoids	Sesquiterpenoids	C18H30O2	279.23	81.07	278.2246	[M+H]+	1	-	-	3609134.764000048	3317060.013000021	3421817.907000001	16829161.311500102	17438035.463499874	18387959.943499867	4719068.263999988	4352476.510000021	4473791.617499955	2718314.84850005	3002289.3479999704	2443021.9485000167	12046092.702000098	12134519.236000065	11585747.35999998	12276815.234000156	-	-	-	1.30082	0.000724655	5.08843	2.34722	up	1.18854	0.0276016	0.788908	-0.342072	insig	1.45565	0.00183675	1.30898	0.388442	insig
Lmhp009682	LysoPC 22:5(2n isomer)	Lipids	LPC	C30H52NO7P	570.36	184.07	569.3481	[M+H]+	3	-	-	97204.37500000212	97692.35949999923	97816.7779999989	336437.2534999942	259471.93649999853	292337.3489999962	90090.405500001	86480.16200000026	110592.6645	101483.63199999943	96269.21700000258	131264.9275000034	190867.0175000017	247908.89299999934	217140.07250000228	192022.58300000112	-	-	-	1.29094	0.0123774	3.03453	1.60147	up	0.662288	0.382523	1.12403	0.168676	insig	0.239192	0.828381	0.981039	-0.0276183	insig
Wasdp06978	7-phenylhept-2-en-1-ol	Others	Alcohol compounds	C13H18O	191.14	135.08	190.1358	[M+H]+	2	-	-	1586736.096000004	1648177.901000006	1664758.405499992	4175791.9974999963	4280959.381500013	3983152.994500006	1459928.1904999998	1315635.0749999986	1377157.7935000062	1590677.6189999846	1482602.3025000098	1605113.269	2163789.3325000023	2038054.5380000062	2131448.7965	1693684.6130000106	-	-	-	1.30035	0.000594549	2.53893	1.34422	up	0.832222	0.193603	0.954838	-0.0666722	insig	1.39471	0.0121931	0.847551	-0.238628	insig
MWSslk163	Isobavachin*	Flavonoids	Flavanones	C20H20O4	325.14	149.03	324.1362	[M+H]+	3	31524-62-6	-	449899.47799999797	261530.3954999997	322320.89799999783	1042793.0610000051	956492.444499988	1083571.8990000072	374616.2999999974	458592.2375000002	609757.4454999962	176482.92049999934	200073.11099999704	195502.84899999987	535340.6965000003	626395.5694999985	544736.295000001	546164.4804999963	-	-	-	1.25014	0.000989598	2.98221	1.57638	up	1.17093	0.10681	0.553382	-0.853653	insig	0.946113	0.200799	1.39585	0.481149	insig
WaQzp09970	Estrane-3,17-diol	Steroids	Steroid	C18H30O2	279.23	67.05	278.2246	[M+H]+	2	517-01-1	-	2551501.2305000355	2374833.150500016	2560581.6979999943	13903645.196000084	13117963.337999888	14185481.706499893	3499711.7224999918	3302874.820500018	3348977.1189999636	2007773.62750004	1860686.9114999808	1984873.1850000129	9206656.852500074	8816221.79900006	8567519.360499982	9168695.938500114	-	-	-	1.30122	0.000554057	5.50388	2.46045	up	1.29438	0.00260282	0.781808	-0.355113	insig	1.47425	0.00046994	1.35591	0.439258	insig
pma0461	14,15-Dehydrocrepenynic acid	Lipids	Free fatty acids	C18H28O2	277.22	93.07	276.2089	[M+H]+	3	4154-44-3	-	24098.576499999785	26987.20800000059	25224.84799999945	187219.2254999982	165924.12300000063	220809.76999999862	29807.26749999981	43857.26000000065	49214.11699999985	14770.400000000303	17424.645999999713	17899.111499999453	125734.98249999927	111341.61750000076	126638.08899999848	121299.97549999972	-	-	-	1.29718	0.0090027	7.52127	2.91098	up	1.278	0.00264383	0.656451	-0.607242	insig	1.2437	0.112501	1.61024	0.687278	insig
PDP278166	(3aS,4aR,8aS,9aS)-4a-methyl-1,8-dimethylidene-octahydro-3H-cyclopenta[b]naphthalen-2-one	Terpenoids	Sesquiterpenoids	C16H22O	231.17	147.08	230.1671	[M+H]+	2	-	-	361797.7945000015	310358.0505000002	420703.6355000043	4081142.874500014	3672608.5840000333	4473793.480499957	389151.4679999965	499016.5610000029	511889.20199999993	287674.51550000213	321570.8130000023	231793.43550000052	2824402.2490000026	3463318.327499983	3194433.90099999	3013735.8430000064	-	-	-	1.29739	0.00335216	11.1886	3.48395	up	0.957757	0.114222	0.769576	-0.377864	insig	1.07184	0.114358	1.2811	0.357378	insig
MWSHY0093	Ligustroflavone(Nuezhenoside)	Flavonoids	Flavones	C33H40O18	725.23	579.17	724.2215	[M+H]+	2	260413-62-5	-	258698.5325000005	127910.29949999994	214460.01550000027	92064.36950000019	196150.60200000007	175869.47	168712.01200000008	175079.96900000007	155766.45650000006	81273.08050000004	73095.85099999997	58199.325000000164	141807.94850000014	241076.9600000004	140111.98600000012	218885.83000000022	-	-	-	0.512013	0.413587	0.772099	-0.373143	insig	1.22281	0.0736697	0.35365	-1.4996	down	0.470707	0.472038	0.831117	-0.266877	insig
Lmdp004307	Farrerol-7-O-glucoside	Flavonoids	Flavanones	C23H26O10	463.16	301.11	462.1526	[M+H]+	3	885044-12-2	-	422016.6905000017	318159.9084999992	271727.0099999987	95122.1535	118878.53449999914	215454.2220000009	262530.205500002	157019.28950000007	216524.65849999964	137435.3299999993	248084.8315000008	158266.34599999964	229303.66249999983	182419.40599999952	281600.44600000023	214199.8105000011	-	-	-	1.11283	0.0296693	0.424403	-1.23649	down	1.11267	0.0531479	0.53739	-0.89596	insig	1.15054	0.0892478	0.628592	-0.669805	insig
Lmhp007840	LysoPC 19:2	Lipids	LPC	C27H52NO7P	534.36	184.07	533.3481	[M+H]+	2	-	-	1612335.6575000032	1546563.123500007	1600013.3280000011	4102212.0245000036	4389146.361000003	4038245.5794999762	1194257.7124999976	1079687.7469999937	1248167.7075000035	993598.8955000023	1004596.9584999965	1197133.9305000005	2950641.8824999933	3151232.326999998	3044178.796000005	3004502.3315000064	-	-	-	1.29985	0.00126468	2.63287	1.39664	up	1.28378	0.0104254	0.671441	-0.574667	insig	1.4385	0.00703812	0.740109	-0.434191	insig
PD0801814	cis-Parinaric acid methyl ester*	Lipids	Free fatty acids	C19H30O2	291.23	93.07	290.2246	[M+H]+	1	-	-	545099.009499982	587803.8665000045	650166.6994999935	3991019.168499991	4270580.23800002	3733539.097999902	711083.3855000094	718203.6069999862	748811.0425000031	655129.4884999951	499209.5535000064	474359.3449999961	921406.4489999822	834658.4604999974	835027.3514999957	750258.7775000144	-	-	-	1.29937	0.00148373	6.72724	2.75001	up	0.532523	0.480635	0.913424	-0.130644	insig	1.33005	0.0365485	1.22154	0.288706	insig
PDP112618	(1S)-2-cyano-1-phenylethyl acetate	Alkaloids	Alkaloids	C11H11NO2	190.09	130.06	189.079	[M+H]+	3	-	-	269324.6404999991	300382.6944999997	272166.23449999787	288220.52100000123	312473.43450000184	237568.60850000192	235208.38749999946	220933.36450000067	226492.8799999984	588331.3769999979	625307.0875000011	709729.3449999976	348898.56800000224	388413.81850000133	344987.9855000009	363496.75700000155	-	-	-	0.0688619	0.963677	0.995711	-0.00620139	insig	1.32797	0.00650308	2.28463	1.19196	up	1.41029	0.020638	0.810852	-0.30249	insig
MWStz607	Vicine	Alkaloids	Alkaloids	C10H16N4O7	305.11	143.06	304.1019	[M+H]+	3	152-93-2	C08437	1946863.2349999992	1576685.2019999991	1694449.8294999998	1806350.936	1621653.9560000002	1473812.5950000002	1621528.1594999991	1921314.8695000003	1670826.8005000008	751298.2	931632.6185000001	652362.8979999998	1194068.102500001	1458054.4084999994	1623757.0090000003	1338860.7070000004	-	C08437	-	0.443635	0.509598	0.939406	-0.0901797	insig	1.29102	0.00283562	0.447546	-1.15989	down	0.0107319	0.992461	0.99917	-0.00119724	insig
Sadp014326	Cortolone	Others	Others	C21H34O5	367.25	275.2	366.2406	[M+H]+	2	-	-	1639370.7660000112	1679303.741000015	1707188.4914999837	3881035.5999999456	3675863.129000001	3863653.69749998	1391054.2395000034	1418973.6754999994	1442737.580000003	1310085.781499993	1331227.4349999956	1204265.1050000149	2243877.6709999917	2551833.973000023	2164566.400499998	2397813.393500008	-	-	-	1.30069	0.000390582	2.27236	1.18419	up	1.30471	0.00315949	0.765158	-0.386171	insig	1.47416	0.000680274	0.846176	-0.24097	insig
Wcop008363	Tricalysione A	Terpenoids	Ditepenoids	C18H26O3	291.19	207.14	290.1882	[M+H]+	3	941711-43-9	-	4891079.17649994	5086008.015999956	4728524.614500049	12339476.59750004	11844617.184000036	12035108.87799993	4798972.585500008	4158911.3334999583	4501712.684499983	5223861.164499996	4981079.084000011	4972362.870999997	5003075.841999996	5678803.142499932	5466070.609000049	5320572.099000047	-	-	-	1.3005	6.00254e-06	2.46295	1.30039	up	0.690103	0.303019	1.03208	0.0455487	insig	1.05068	0.140715	0.915269	-0.127732	insig
Wasdp09656	4a,7-dimethyl-7-vinyl-4a,4b,5,6,7,8,10,10a-octahydrophenanthren-2(1H)-one	Terpenoids	Ditepenoids	C18H24O	257.19	121.1	256.1827	[M+H]+	2	-	-	3603378.3585000183	3131870.5509999883	3389670.0214999574	11195400.962500017	11032460.998000063	11087754.25399998	3094560.945999995	2647557.984500008	2837437.2635	3463243.3394999886	3118620.0239999923	2904626.752999973	3677945.922499976	3802390.9954999923	3678694.0705000088	3679727.065500002	-	-	-	1.29913	7.19143e-05	3.29046	1.71829	up	0.611616	0.37443	0.936945	-0.093964	insig	1.21014	0.0520807	0.84737	-0.238935	insig
WaXYp00973	2-[[3-Mercapto-2-(alpha-glutamylamino)-1-oxopropyl]amino]acetic acid	Amino acids and derivatives	Amino acids and derivatives	C10H17N3O6S	308.09	162.02	307.0834	[M+H]+	1	-	-	8040312.2875000015	5421875.90750001	8242600.521999982	198752.2160000002	145044.80199999973	205907.8439999997	6897878.77299999	7005740.832500008	9234282.687499994	5137166.897499998	2767077.692499999	1447214.3490000018	1073184.3089999985	854421.2779999991	888610.1650000005	853162.1880000002	-	-	-	1.29627	0.0161588	0.0253264	-5.30321	down	1.0413	0.0448491	0.430848	-1.21475	down	0.333774	0.708146	1.06603	0.0922447	insig
WaYp007695	2-Aminooctadecane-1,16,18,18-tetraol	Lipids	Sphingolipids	C18H39NO4	334.3	242.25	333.2879	[M+H]+	1	-	-	816362.1059999932	748195.4999999919	709491.9045000011	2271133.206500006	1823240.945500004	1832992.6100000131	868084.0204999966	735460.5144999941	713751.6669999987	743303.3794999993	782572.5709999995	718446.1194999968	363933.75499999954	405429.06599999743	416859.52350000205	390661.18749999866	-	-	-	1.28351	0.0116328	2.60652	1.38213	up	0.180862	0.801712	0.986928	-0.0189839	insig	0.163892	0.816236	1.01902	0.0271788	insig
Lskp211346	Neocaesalpin E	Terpenoids	Ditepenoids	C21H32O4	349.24	275.2	348.2301	[M+H]+	2	627481-89-4	-	7622029.927500005	7433903.211499963	7182611.624999971	15845184.863499992	15041528.930000007	15498405.983999852	6250765.104499977	6616786.427500011	6274965.5485000415	4930225.560999966	4958233.3529999945	5090221.390500051	4526078.303999984	4991477.578999975	4690878.923500025	4410746.211999979	-	-	-	1.29982	6.15148e-05	2.0858	1.0606	up	1.33778	0.000899683	0.673546	-0.570152	insig	1.42362	0.00409423	0.860781	-0.216282	insig
Zahp011155	N-(sec-butyl)tetradec-2-enamide	Alkaloids	Alkaloids	C18H35NO	282.28	226.21	281.2719	[M+H]+	2	-	-	161046.98949999988	97948.16149999916	66610.97950000099	69286.65999999897	71592.60399999852	81531.55999999981	163566.93050000098	74341.49499999871	60694.244499999426	54933.775	47455.33200000006	44023.73850000106	71975.28950000093	78816.7845000003	48000.85400000031	53865.20149999956	-	-	-	0.68094	0.340746	0.683067	-0.549901	insig	1.09917	0.16278	0.449662	-1.15309	down	0.227426	0.843076	0.917067	-0.124901	insig
Hmpp003624	Tsaokoarylone	Others	Ketone compounds	C20H20O4	325.14	107.04	324.1362	[M+H]+	3	811471-20-2	-	420638.87499999814	288499.5460000001	358081.26099999814	1042645.1810000044	1056185.51049999	1169489.1310000082	399169.77799999726	474776.18299999955	607202.0939999962	198233.4064999996	232750.0914999972	204740.43750000012	577282.638000001	599533.0309999983	582724.6525000011	578868.2199999954	-	-	-	1.27554	0.000191536	3.06246	1.61469	up	1.21995	0.0548396	0.595682	-0.747385	insig	1.06658	0.140288	1.38786	0.472859	insig
Hmpp003343	1,7-Bis(4-Hydroxy-3-Methoxyphenyl)Hepta-4,6-Dien-3-One	Others	Ketone compounds	C21H22O5	355.15	137.05	354.1467	[M+H]+	3	-	-	190590.92700000023	197979.5210000008	196444.12800000093	413706.33400000224	441002.76349999616	405737.199500004	225572.6349999989	264014.3190000009	249678.78050000122	142188.20599999913	168678.44900000026	203588.0295000001	264386.55300000194	288783.74050000036	207179.45299999946	256301.84449999648	-	-	-	1.29881	0.00154293	2.15456	1.10739	up	0.743814	0.316327	0.879388	-0.185429	insig	1.39105	0.0398715	1.26367	0.33762	insig
MW0144709	Ala-Pro-Asp	Amino acids and derivatives	Amino acids and derivatives	C12H19N3O6	302.13	140.08	301.1274	[M+H]+	3	-	-	7926153.873499998	6499332.724499999	6391216.721999997	20196884.474500004	18939294.6845	19976066.12399999	14097442.579499992	12738914.756000005	14055571.740000006	17093418.568000004	16764236.452500004	16643891.03699999	16982991.51000001	21269397.30549999	20668742.092	18200721.179000005	-	-	-	1.29004	5.28757e-05	2.83965	1.50572	up	1.32613	0.00137373	2.42601	1.27859	up	1.46501	0.000581839	1.96438	0.974075	insig
MWS1752	Ethyl butyrate*	Organic acids	Organic acids	C6H12O2	117.09	89.06	116.0837	[M+H]+	3	105-54-4	-	131881.42250000092	129876.58350000078	142290.4040000005	165363.1750000015	150210.45200000028	183059.8389999997	164366.71750000064	195325.50100000028	183004.5885000009	57085.102000000334	76549.75749999938	63039.30549999929	179562.55300000036	186099.30000000147	163027.71400000018	123116.90750000064	-	-	-	1.11041	0.0641033	1.23409	0.303452	insig	1.30489	0.00109421	0.486759	-1.03872	down	1.40085	0.0225631	1.34315	0.425618	insig
MW0148047	Cys-Met-Ser	Amino acids and derivatives	Amino acids and derivatives	C11H21N3O5S2	340.1	178.05	339.0923	[M+H]+	3	-	-	7540667.696500002	13495687.961999996	7876451.809500008	6162596.141499995	5912895.808999977	5158597.336499998	7853999.659999974	2720985.3784999973	1918559.5920000009	10545901.300999966	12147008.072999993	10082819.17150001	9655884.682499995	8668171.639499983	13806511.403999995	13884558.305499954	-	-	-	1.01283	0.178723	0.596071	-0.746444	insig	0.508408	0.58081	1.13361	0.180919	insig	1.105	0.110857	0.432111	-1.21053	down
Wbhp008502	Tagalsin Q	Terpenoids	Ditepenoids	C18H26O2	275.2	133.1	274.1933	[M+H]+	2	1253641-44-9	-	582456.7570000031	484223.495499998	661191.6644999922	2555199.5879999995	2548857.672500003	3009853.178499996	608703.4714999986	554708.8655000029	634304.8840000008	630522.6009999977	543732.8559999985	546315.4939999962	686324.9029999983	627819.0789999985	752078.5400000017	802546.7104999998	-	-	-	1.29008	0.00246719	4.6959	2.2314	up	0.0115389	0.969377	0.995775	-0.00610889	insig	0.353276	0.70883	1.04042	0.0571698	insig
Wdbp007193	3-hydroxy-2',5-dimethoxy-2-methylbibenzyl	Others	Stilbene	C17H20O3	273.15	135.08	272.1412	[M+H]+	3	-	-	125011.41500000043	148068.78100000008	149696.7589999999	313295.16800000024	329433.12650000054	270906.194500002	149062.05150000038	181752.16649999985	139448.75250000015	97196.06949999998	107425.73000000004	123720.43350000052	189477.52300000066	181363.71850000005	213130.65350000066	147313.3019999995	-	-	-	1.27367	0.00438557	2.16103	1.11172	up	1.08778	0.0471055	0.776632	-0.364696	insig	0.694419	0.363715	1.11232	0.153571	insig
Walbp10476	trans-11-Icosenamide	Lipids	Free fatty acids	C20H39NO	310.31	69.07	309.3032	[M+H]+	1	-	-	433612.2889999956	562799.7924999996	375425.50499999616	212489.0094999997	264875.0840000006	240274.3805000005	465407.51000000257	226212.59500000227	242689.07649999962	271069.971000001	135515.2419999994	250595.1699999997	100508.96349999977	109444.56899999977	102287.38599999975	85256.9964999998	-	-	-	1.20044	0.0503235	0.523122	-0.934781	insig	1.12314	0.0297388	0.479051	-1.06175	down	0.963883	0.206447	0.681064	-0.554138	insig
WapTKC012009	13-Methyl-8,11,13-Podocarpatriene-2,19-diol	Terpenoids	Ditepenoids	C18H26O2	275.2	173.13	274.1933	[M+H]+	1	2081951-14-4	-	1293050.5600000082	1135802.6629999955	1230066.9644999823	3991980.079500005	4115389.274000023	4570009.520499991	1257203.5734999971	1019399.3975000036	1104308.3225	1433384.3954999947	1276223.1129999976	1091357.1284999894	1118927.1404999942	1261744.722999997	1229137.860500002	1228065.731	-	-	-	1.29674	0.00205246	3.46479	1.79277	up	0.246804	0.694831	1.03882	0.0549477	insig	0.739265	0.336991	0.924019	-0.114006	insig
Walp007137	2-AminoicoSane-1,6,18,19,20-pentaol	Lipids	Sphingolipids	C20H43NO5	378.32	286.28	377.3141	[M+H]+	1	-	-	112845.88999999953	102728.88950000027	118046.5195000011	256406.32200000054	207238.6719999992	217808.4174999996	136970.71650000178	127515.32350000109	121468.19950000006	105262.26500000019	92689.04500000007	130455.31549999965	55707.23599999964	61167.99299999989	54438.938000000235	41642.351500000164	-	-	-	1.27412	0.0109377	2.0426	1.0304	up	0.14407	0.894988	0.984369	-0.0227282	insig	1.21213	0.0519803	1.15686	0.210218	insig
Yalp006043	2-((3,16-dihydroxy-17-(1-hydroxyethyl)-10,13-dimethyl-2,3,4,5,8,9,10,11,12,13,14,15,16,17-tetradecahydro-1H-cyclopenta[a]phenanthren-2-yl)oxy)-6-(((3,4,5-trihydroxy-6-methyltetrahydro-2H-pyran-2-yl)oxy)methyl)tetrahydro-2H-pyran-3,4,5-triol	Terpenoids	Triterpene	C33H54O13	659.36	335.26	658.3564	[M+H]+	2	-	-	73308.81849999975	74430.23400000003	55924.00099999925	144799.87499999968	192168.3595	136160.6629999998	98673.13149999932	47416.380000000674	122167.11100000053	32878.73600000005	48489.761500000146	29631.835999999686	136470.13549999974	127136.77799999938	133071.20399999994	100237.01150000002	-	-	-	1.23395	0.0255494	2.3231	1.21605	up	1.17362	0.0209045	0.545019	-0.87562	insig	0.489861	0.434699	1.31716	0.39743	insig
Zahp012577	Octadecadienamide	Alkaloids	Alkaloids	C18H33NO	280.26	81.07	279.2562	[M+H]+	1	-	-	678113.947500009	337148.6240000041	268786.03200000053	351828.423500007	314506.6160000001	351588.10500000714	1102029.595500012	309666.0289999963	215379.7629999993	230915.42600000143	161042.68449999695	197492.917500002	293295.5319999932	257696.31550000023	299569.7180000016	302842.19899999874	-	-	-	0.342075	0.556542	0.792745	-0.335071	insig	1.03406	0.206519	0.459057	-1.12326	down	0.0729135	0.73721	1.26714	0.341581	insig
Zbbp004112	Platanionoside C	Terpenoids	Sesquiterpenoids	C24H40O12	521.26	131.04	520.252	[M+H]+	2	232601-29-5	-	1454081.5865000028	1117538.9194999991	1395317.899500001	923518.5799999963	1952018.0039999983	901300.5325000018	1049893.8624999973	874703.1119999981	961722.8655000016	254750.57299999948	419692.587999999	302831.3795	942381.1199999987	1558858.368	764850.6604999999	944462.2189999984	-	-	-	0.268205	0.874893	0.952079	-0.0708474	insig	1.30952	0.00391233	0.246355	-2.02119	down	1.27254	0.0549341	0.727594	-0.458795	insig
WapTKC121645	Cupresin B	Terpenoids	Ditepenoids	C18H28O2	277.22	93.07	276.2089	[M+H]+	1	-	-	33502.849499999844	22548.614500000567	32484.024999999107	189164.88849999808	170335.68950000044	219737.56799999808	48617.352999999675	40836.38800000061	61162.976499999495	23457.67750000028	28722.338499999667	21009.031999999315	131772.45699999892	135481.5630000012	118164.95699999845	123134.25649999957	-	-	-	1.28654	0.00540165	6.54244	2.70983	up	0.685284	0.297217	0.826663	-0.274628	insig	1.26597	0.0518061	1.7012	0.766554	insig
Lmhp008742	LysoPC 20:5	Lipids	LPC	C28H48NO7P	542.32	184.07	541.3168	[M+H]+	2	162440-04-2	-	87806.75150000003	87613.33550000007	91502.24950000043	182700.81450000027	183772.53349999906	179090.88449999964	51209.86099999988	52564.3855000007	112395.173000001	65417.36350000002	52780.94650000053	62825.54549999969	74801.20299999934	94812.98999999998	100367.37650000061	103285.97449999991	-	-	-	1.30097	1.20246e-06	2.04391	1.03133	up	1.26843	0.0113239	0.678189	-0.56024	insig	0.713155	0.490088	0.809859	-0.304258	insig
Qmgp102508	2'-O-β-D-glucopyranosyl-11-hydroxyvincoside lactam	Alkaloids	Plumerane	C32H40N2O14	677.25	515.21	676.248	[M+H]+	3	-	-	4816673.404	2302204.534499999	3847079.0374999964	1848866.6374999974	1348772.036499999	1748301.663999998	1342845.9109999991	1745062.1679999968	1428190.5330000012	2131927.7260000026	2538482.269500004	1788513.9749999992	2574653.2950000027	2673055.524999999	2170029.5494999955	2690161.682499995	-	-	-	1.10235	0.105675	0.451027	-1.14871	down	0.968784	0.168776	0.588998	-0.763666	insig	1.311	0.0952133	0.411829	-1.27988	down
WapTKC047069	7,8-Dihydro-3,3',6',19-Tetrahydroxy-β,ε-Caroten-8-one	Terpenoids	Tetraterpenes	C40H56O5	617.42	221.15	616.4128	[M+H]+	1	-	-	91783.03600000142	82442.94549999933	76029.6189999997	37197.25250000006	31459.586499999863	43636.63749999955	62431.356499999405	48303.90650000043	54088.863000000165	104934.97050000004	81841.50899999836	57652.64849999988	72312.30349999906	69292.83300000006	58090.57749999995	63716.496500001296	-	-	-	1.25732	0.00174661	0.448715	-1.15613	down	0.187501	0.903004	0.976718	-0.0339861	insig	1.3771	0.0100414	0.658623	-0.602475	insig
Wcgp010223	3-(Cyclohexen-1-yl)-2-hydroxy-4a,5-dimethyl-2,3,4,5,6,7,8,8a-octahydronaphthalen-1-one	Others	Others	C18H28O2	277.22	93.07	276.2089	[M+H]+	2	-	-	29897.96499999993	33592.572500000475	20232.36399999942	187171.44549999852	210126.95900000105	209805.55799999894	45141.10499999958	40806.53450000036	46641.754499999646	28985.953500000527	24773.05999999965	17357.138999999337	142399.83399999895	111494.26300000084	128999.78999999881	129912.93299999971	-	-	-	1.28608	0.000248298	7.25135	2.85825	up	0.479739	0.468264	0.849423	-0.235445	insig	1.24773	0.038688	1.58367	0.663271	insig
PDP114864	10-Oxo-11,15-phytodienoic acid	Others	Others	C18H28O3	293.21	149.1	292.2038	[M+H]+	1	-	-	379884.1319999976	264067.6899999944	308669.5624999991	1230580.610499985	1416390.0599999947	908458.0805000056	579299.3765000013	580044.1475000057	557570.3775000025	352143.2354999947	335468.7755000089	501057.8795000111	1219245.692500007	1241785.3440000026	926279.4485000054	1230461.2030000004	-	-	-	1.26137	0.0234136	3.73226	1.90005	up	0.735848	0.287543	1.24779	0.319373	insig	1.41833	0.0138267	1.8023	0.849843	insig
Hmqp006235	LysoPC 18:4	Lipids	LPC	C26H46NO7P	516.3	184.07	515.3012	[M+H]+	3	-	-	164689.89800000045	93804.17499999923	141110.76799999928	621782.0074999983	577376.5595	1056941.141499994	248224.72149999888	255007.3764999997	298225.5555000005	254884.7720000009	236704.04949999985	175560.06400000182	487867.313000005	668157.2574999981	739835.2639999981	620994.4679999978	-	-	-	1.2483	0.053629	5.64583	2.49718	up	1.06044	0.0495919	1.66952	0.739435	insig	1.35249	0.00829806	2.00563	1.00405	up
MW0151087	His-Ser-Thr	Amino acids and derivatives	Amino acids and derivatives	C13H21N5O6	344.15	149.06	343.1492	[M+H]+	3	-	-	457858.077999999	637410.1150000017	638243.3495000006	138107.13399999993	87499.57299999997	235372.72500000024	501067.53200000024	452108.1780000005	374832.3549999999	855390.6594999981	657117.3614999986	672838.4674999989	754296.7424999984	749286.7330000019	1284854.9325000006	912957.0614999995	-	-	-	1.19186	0.00608208	0.265922	-1.91092	down	0.877898	0.160384	1.26065	0.334165	insig	1.0336	0.141627	0.76608	-0.384434	insig
Rlp00160	Leukotriene B4	Lipids	Free fatty acids	C20H32O4	337.24	133.1	336.2301	[M+H]+	3	71160-24-2	-	148631.67149999947	159984.63049999808	172697.25400000054	493633.20949999755	509647.5785000016	472205.3929999979	136133.23749999987	156379.7859999995	179348.54449999763	104927.26650000046	100823.48300000062	103080.72149999972	221329.1100000009	243484.02100000012	243114.32399999944	215635.61649999899	-	-	-	1.29749	5.06241e-05	3.06554	1.61614	up	1.31478	0.0124227	0.641643	-0.640157	insig	0.191738	0.839075	0.980362	-0.0286134	insig
Wbjp002336	N,N-diethyl-5-hydroxytryptamineoxalate	Alkaloids	Alkaloids	C16H18N2O5	319.13	301.12	318.1216	[M+H]+	1	-	-	6060121.702500017	6389039.333000006	5430582.96600002	523512.9195000001	524679.7124999997	804396.8275	8045938.194000003	6603479.048999999	11720086.88050003	3950580.9960000017	2487991.1510000005	1071356.708999999	3373074.6359999985	3761488.0075000105	3246234.8240000005	3831427.719999988	-	-	-	1.29138	0.00118324	0.103614	-3.27071	down	1.06556	0.0417556	0.420024	-1.25145	down	1.07964	0.201093	1.47483	0.560544	insig
mws0875	Cys-Gly	Amino acids and derivatives	Amino acids and derivatives	C5H10N2O3S	179.05	76.02	178.0412	[M+H]+	3	19246-18-5	C01419	230909.1255	166770.39249999993	215134.21899999995	18944.99150000001	23246.4505	22673.062999999995	199628.38949999987	213067.28700000004	182133.59050000008	143788.10350000006	70221.19900000002	40007.4095	35660.46500000002	47940.60899999999	58136.20449999999	45203.46150000002	ko00480,ko01100	C01419	-	1.29546	0.0106887	0.105847	-3.23995	down	1.07053	0.0391035	0.414509	-1.27053	down	0.143747	0.797469	0.970653	-0.042973	insig
Cwjp002621	Cyanidin-3-O-(6''-O-p-coumaroyl-2'''-O-sinapoyl)sambubioside-5-O-(6''''-O-malonyl)glucoside	Flavonoids	Anthocyanidins	C55H57O29+	1181.3	287.06	1181.298	[M]+	3	-	-	743146.6440000002	748390.1874999999	854078.6499999998	1158250.145999997	965013.3000000048	1123816.2140000009	957646.2315000015	829518.9875	1066109.3414999957	1563317.8304999985	1706282.637000001	1704925.486499994	916883.3614999994	833055.6760000045	1144577.527999998	960739.9049999996	-	-	-	1.19022	0.0188468	1.38432	0.469176	insig	1.33098	0.000192132	2.12078	1.08459	up	1.12615	0.115392	1.21643	0.282652	insig
Wbmp003643	Cimicifugic acid E-glucose-rhamnose	Phenolic acids	Phenolic acids	C33H40O19	741.22	433.12	740.2164	[M+H]+	1	-	-	23138475.30099997	14099502.79550002	16159662.009999987	14206689.400999987	20706203.3815	18917833.510000017	13913009.35149999	30785273.603499986	13337200.31200002	8943368.50449999	5307475.268999986	4852605.319999997	10689388.890499987	18476548.36600004	8516073.958499985	7868056.652500009	-	-	-	0.0587465	0.967929	1.00811	0.0116539	insig	1.2217	0.0354299	0.357758	-1.48294	down	0.0696351	0.823814	1.08685	0.120159	insig
PDP235967	7-hydroxy-2-(4-hydroxyphenyl)-6-[(2r,3r,4r,5s,6r)-3,4,5-trihydroxy-6-(hydroxymethyl)oxan-2-yl]-5-{[(2s,3r,4r,5r,6s)-3,4,5-trihydroxy-6-methyloxan-2-yl]oxy}chromen-4-one	Flavonoids	Flavones	C27H30O14	579.17	433.11	578.1636	[M+H]+	2	-	-	1179826.1109999982	582565.6690000009	1592425.3474999985	823082.6859999992	686413.4945	547969.8565000003	826515.7759999998	1007543.4559999999	1645716.9410000031	240247.8544999997	308480.7649999993	303410.6709999996	488445.6909999993	739318.8560000012	529584.2679999992	450937.7035000003	-	-	-	0.714135	0.275398	0.613287	-0.705366	insig	1.21354	0.103667	0.254005	-1.97707	down	0.169312	0.919035	1.03725	0.0527604	insig
Lmgp007700	8-Keto-9(10)-α-patchoulene-4α-ol	Terpenoids	Sesquiterpenoids	C15H22O2	235.17	159.12	234.162	[M+H]+	3	-	-	187614.23499999824	156825.65799999936	198532.8434999996	393322.3949999971	373315.6645000043	340509.6200000015	225366.27750000023	167123.14100000038	137103.89649999887	191589.37200000012	185393.13999999786	193482.64099999965	185040.93699999925	219964.98949999985	163748.35350000064	225859.39149999985	-	-	-	1.26914	0.000840096	2.03905	1.0279	up	0.471907	0.541511	1.05063	0.071259	insig	0.191074	0.886994	0.975359	-0.0359948	insig
Wcop009120	6-(4-hydroxybutyl)-2,5,7-trimethyl-2,3-dihydro-1H-inden-1-ol	Terpenoids	Sesquiterpenoids	C16H24O2	249.18	135.12	248.1776	[M+H]+	3	-	-	245704.17900000032	251522.6245000012	269557.124500001	916159.0649999995	1044162.7840000063	1105456.9894999894	266488.0814999996	293968.46049999906	298117.8180000003	204840.21900000007	260198.6605	215987.80250000066	996121.7715000024	1006455.8954999999	970982.7529999956	952369.6110000007	-	-	-	1.29669	0.00469021	3.99823	1.99936	up	0.83732	0.227304	0.88816	-0.171109	insig	1.17947	0.0730312	1.11971	0.163123	insig
pmp001260	N-(2-Hydroxyethyl)eicosapentaenoic acid	Lipids	Free fatty acids	C22H37NO3	364.28	346.27	363.2773	[M+H]+	3	-	-	101671.31899999957	148867.2695000003	126401.42599999956	310442.48050000076	269492.14250000287	270644.1155000003	278838.7174999991	203407.05700000032	156976.23600000134	274478.2740000011	245508.9704999984	280435.855	279622.9629999998	237301.3105000025	242454.59099999888	264922.9494999994	-	-	-	1.25134	0.001183	2.25654	1.17411	up	1.28712	0.00155146	2.12348	1.08643	up	1.17775	0.119508	1.69582	0.761982	insig
pmb0490	p-Coumaroylputrescine	Alkaloids	Phenolamine	C13H18N2O2	235.14	147.04	234.1368	[M+H]+	3	34136-53-3	C18326	1497484.1260000025	1926706.4155000031	2265782.310499995	541965.4425000007	553543.3024999986	615162.9145000009	1206449.2389999984	947490.3534999985	959607.4940000031	212581.69799999983	251774.49200000032	330910.54199999967	1487628.1120000025	1442806.6820000028	1767125.7084999974	1556719.2544999975	ko00330,ko01100	C18326	-	1.27353	0.025932	0.300647	-1.73386	down	1.32129	0.0162121	0.139766	-2.83891	down	1.35323	0.0469503	0.547199	-0.869863	insig
Zblp001009	3-pyridine-methanol-O-β-D-glucopyranosyl	Alkaloids	Pyridine alkaloids	C12H17NO6	272.11	110.06	271.1056	[M+H]+	3	-	-	470357.69950000034	476383.1525000006	541606.7609999989	523593.25100000045	560348.4529999992	538636.8589999989	445950.87399999955	421614.35850000056	457010.275	1412429.1005	1395770.3315	1489286.1440000013	619145.3489999991	571849.2404999996	419353.92749999976	568439.7590000001	-	-	-	0.868069	0.179008	1.09019	0.124577	insig	1.33892	2.17104e-05	2.88742	1.52978	up	1.11922	0.124082	0.889964	-0.168181	insig
WapTKC187115	4,8-dimethyl-12-methylidene-3-oxatricyclo[9.3.0.02,4]tetradec-7-en-13-one*	Terpenoids	Sesquiterpenoids	C16H22O2	247.17	131.08	246.162	[M+H]+	1	-	-	791879.5975000032	585520.1809999947	706050.1714999964	3005625.602	2744647.647999995	2826272.058999985	646857.7829999956	663113.4374999983	727242.9720000024	332444.2585000004	351052.7085000013	279804.2775000033	2759696.524500027	2906365.594999983	2619170.4054999887	2688647.65249998	-	-	-	1.29147	3.92143e-05	4.11651	2.04142	up	1.29315	0.0160514	0.462359	-1.11292	down	0.114034	0.828869	0.977808	-0.0323768	insig
PDP228689	n-(1-aminobutyl)guanidine	Alkaloids	Alkaloids	C5H14N4	131.13	72.08	130.1218	[M+H]+	2	-	-	7550504.784	7017422.438000001	7405031.7585	32436065.3605	28702765.169000026	23373127.63950001	7113675.249500003	7165200.644500005	5772444.113499999	3707229.710000002	3283644.2665	3341465.290499997	5498959.626500006	8315348.959499999	6256235.417000006	6669945.176000004	-	-	-	1.28896	0.015274	3.84618	1.94343	up	1.3349	6.042e-05	0.47023	-1.08856	down	0.816704	0.293586	0.912545	-0.132032	insig
Smnp003415	7-O-Methylaloesin	Flavonoids	Other Flavonoids	C20H24O9	409.15	247.09	408.142	[M+H]+	3	-	-	8214558.182500004	13468276.848499995	6852214.280000002	2434683.1959999995	2640919.1689999932	2418586.27	2888399.3429999934	2798782.8629999976	3099014.2365000024	5298254.629999985	5668332.5359999975	5141412.573000005	7176542.413	5156632.90599999	11707849.9765	7624407.124499978	-	-	-	1.24206	0.0734992	0.262631	-1.92889	down	1.06525	0.175667	0.564499	-0.824958	insig	1.41717	0.0821535	0.307909	-1.69942	down
MW0151099	His-Thr-Met	Amino acids and derivatives	Amino acids and derivatives	C15H25N5O5S1	388.16	127.04	387.1576	[M+H]+	3	-	-	1265010.0309999918	1425204.7060000103	1380665.2535000038	1344378.389000005	1183657.5990000071	1811088.3145000085	1238564.2569999942	1392546.0604999966	1402352.0739999977	441580.6540000047	448468.3790000005	468796.735500003	1280506.781499998	835594.9050000032	1153036.855999998	1425414.6635000012	-	-	-	0.238122	0.685719	1.06589	0.0920632	insig	1.33957	0.00219387	0.333797	-1.58296	down	0.132561	0.869825	0.990808	-0.0133219	insig
PDP120220	7-[(3,4-dihydroxy-6-methyl-5-{[3,4,5-trihydroxy-6-(hydroxymethyl)oxan-2-yl]oxy}oxan-2-yl)oxy]-2-(3,4-dihydroxyphenyl)-3,5-dihydroxy-4H-chromen-4-one*	Flavonoids	Flavonols	C27H30O16	611.16	303.05	610.1534	[M+H]+	1	-	-	9481013.51700001	11206808.364000002	5520521.45249998	13763789.90500001	12941346.773000007	16778293.50200002	10204582.059500007	8522002.051500002	8496000.652499996	2107591.0169999995	2325601.9490000014	2999818.273500005	5813486.120500004	5087992.272999995	4428472.585499995	4591457.9089999935	-	-	-	0.997326	0.0551201	1.65914	0.73044	insig	1.25414	0.0619557	0.283612	-1.81801	down	0.244317	0.863664	1.0387	0.0547779	insig
Lmjp002461	Quercetin-3-O-neohesperidoside*	Flavonoids	Flavonols	C27H30O16	611.16	303.05	610.1534	[M+H]+	1	29662-79-1	-	10762806.44550001	13338929.846500002	5823679.634999978	15940029.012000015	11135375.890500007	19377260.579500023	9338851.562500007	14199597.691000003	10734875.898999993	3190306.391500002	1877413.2780000009	3795464.8765000063	6670235.449000005	5793775.622499996	3200167.7059999974	7459604.97349999	-	-	-	0.810359	0.165948	1.55228	0.63439	insig	1.18037	0.0779029	0.296176	-1.75547	down	0.450108	0.616092	1.14529	0.195715	insig
Zbqp005910	Ala-Thr-Leu	Amino acids and derivatives	Amino acids and derivatives	C13H25N3O5	304.18	132.1	303.1794	[M+H]+	3	-	-	359821.4700000013	288995.985	343681.13599999424	486313.69300000474	463257.6570000069	539904.3920000028	172242.47049999738	161247.20449999813	177813.23149999886	53493.262999999744	72064.14300000021	95877.86700000051	407723.5995000014	372787.3360000017	456539.38249999867	386541.234999999	-	-	-	1.21066	0.00611901	1.50073	0.585668	insig	1.30765	0.00145346	0.223109	-2.16418	down	1.46373	0.013878	0.515167	-0.956887	insig
Lmdp003171	Azalein (Azaleatin-3-O-rhamnoside)	Flavonoids	Flavonols	C22H22O11	463.12	317.07	462.1162	[M+H]+	1	29028-02-2	-	14885320.620000005	18847094.63350001	7850882.705499993	14435547.87950005	12390600.321000036	17389063.86299995	7278736.111500034	6959751.9535000175	6508364.169499991	3007107.206999991	2896835.990500012	3168277.369500002	13391064.279000001	8249989.189000002	19007741.90250001	15005521.966500018	-	-	-	0.26229	0.820808	1.06329	0.0885386	insig	1.26564	0.0777992	0.21817	-2.19648	down	1.16109	0.162746	0.498923	-1.00311	down
Sadp003970	2-O-P-Cumaroylglycerol	Phenolic acids	Phenolic acids	C12H14O5	239.09	147.04	238.0841	[M+H]+	3	-	-	1898616.455999996	1204283.8795000038	1629068.834500001	771265.8734999999	583056.8034999999	652334.0775000005	1082374.833499999	1115458.6310000005	1154460.6115	963515.9704999984	1143560.8439999977	887672.6959999991	714304.8559999979	869544.9220000027	557081.9625	780723.2485000001	-	CM02629	MetMap170	1.22116	0.0382945	0.424064	-1.23765	down	1.11278	0.0890634	0.632876	-0.660005	insig	1.1507	0.149276	0.708435	-0.497292	insig
Safp004630	5,7-Dimethoxychromone	Others	Others	C11H10O4	207.06	119.05	206.0579	[M+H]+	1	59887-91-1	-	715331.1395000002	892365.7039999998	586382.3760000006	187337.70099999988	273617.7149999989	206169.168	373749.64699999883	227191.1409999998	210099.6990000001	644387.9119999979	500354.34399999963	720692.9165000006	725626.6604999999	621144.6074999989	451103.4170000001	787513.0849999974	-	-	-	1.2547	0.0218306	0.304057	-1.71759	down	0.587636	0.379503	0.850213	-0.234103	insig	1.38524	0.0176702	0.36965	-1.43577	down
pme2268	N-Methylnicotinate	Alkaloids	Pyridine alkaloids	C7H7NO2	138.06	94.07	137.0477	[M+H]+	3	535-83-1	C01004	636860.0129999998	616334.8709999998	655149.2884999998	125653.65299999998	171766.99300000005	183959.59600000002	149747.54899999994	230828.1935	150041.5435000001	141503.052	248889.42800000004	147537.00449999995	543568.1150000003	608190.5679999997	571746.5535	475329.62800000026	ko00960	C01004	-	1.28447	8.30295e-05	0.25225	-1.98707	down	1.29567	0.00301292	0.281883	-1.82683	down	1.46475	0.00104284	0.278051	-1.84658	down
Lasp003707	Acropyrone	Phenolic acids	Phenolic acids	C11H12O5	225.08	119.05	224.0685	[M+H]+	1	-	-	18863309.89350001	31358866.48999999	19875778.350000013	6117529.073999992	5693155.927499986	5318005.646000003	8061438.816499977	6604369.9124999875	8714012.655500013	16841662.41899996	18299802.763999976	17365976.66450001	18349249.730999995	15973498.405999985	37740685.89349999	25076276.00299994	-	-	-	1.26563	0.0474145	0.244354	-2.03296	down	0.838961	0.280294	0.749058	-0.41685	insig	1.42652	0.0571309	0.333531	-1.58411	down
PDP082474	7-hydroxy-1-methylquinolinium	Alkaloids	Alkaloids	C10H9NO	160.08	145.05	159.0684	[M+H]+	1	-	-	5031305.946999999	5451796.896500005	4728425.642499999	3942344.343999997	3626018.675	3318217.9755000006	3560095.9944999977	3058994.3365	3255649.3575000027	2007487.7744999968	1805431.1639999952	2483588.1749999984	3327688.558999996	3707691.387500003	3660185.496499996	3463590.3315000045	-	-	-	1.21393	0.00686385	0.71568	-0.482614	insig	1.30842	0.000519562	0.41393	-1.27254	down	1.44963	0.00338148	0.649162	-0.623351	insig
MWS4525	6-O-methylguanine	Nucleotides and derivatives	Nucleotides and derivatives	C6H7N5O	166.07	124.05	165.0651	[M+H]+	1	20535-83-5	-	704154.7185000004	551277.6419999995	783965.9815	690861.446	732165.5925000003	677375.5739999993	717863.1805000006	564003.9649999993	627635.9299999996	258298.72499999942	217799.0509999997	218798.0754999999	554500.6149999992	558455.0885000001	532840.9284999999	546114.9095000003	-	-	-	0.236153	0.79687	1.02991	0.0425223	insig	1.31187	0.0192899	0.340736	-1.55327	down	0.342321	0.627861	0.936307	-0.0949464	insig
PDP002892	Bayin	Flavonoids	Flavones	C21H20O9	417.12	297.08	416.1107	[M+H]+	1	3681-96-7	-	618183.8694999991	1242594.4770000023	455294.3709999997	155870.31499999992	206036.2895	310476.2180000001	214494.0415	42187.11	166438.94250000027	243520.97649999964	316967.0374999992	422970.66999999975	591741.2624999993	543848.1045000011	549163.5044999996	587256.3895000012	-	-	-	1.11547	0.145493	0.290312	-1.78433	down	1.02171	0.20117	0.424623	-1.23574	down	1.26632	0.113438	0.182689	-2.45254	down
Rfn03372	Vitexin 7-glucoside*	Flavonoids	Flavones	C27H30O15	595.16	433.12	594.1585	[M+H]+	2	-	-	25937924.99849996	21650540.06300004	19129109.624999974	20171029.06749999	21053346.93850001	24276373.68300001	27232242.4785	13886067.613999993	13114391.838000022	9754086.34699999	10444333.462999972	9567641.811499987	15575850.28649998	18402023.37550004	12798863.366999986	17131022.557500046	-	-	-	0.0881282	0.872657	0.981762	-0.0265554	insig	1.31209	0.0233977	0.44615	-1.1644	down	0.692613	0.471428	0.81287	-0.298904	insig
pme2960	Naringenin chalcone	Flavonoids	Chalcones	C15H12O5	273.08	153.02	272.0685	[M+H]+	1	73692-50-9	C06561	170705.90300000063	145799.2420000011	785292.2509999956	87207.83799999992	58645.602499999775	82120.85449999949	80637.37700000027	63369.824499999915	91520.8835000009	59333.852999999806	46897.711999999694	99970.25300000001	66803.78050000085	76830.96000000034	90297.59600000024	61859.31449999924	ko00941,ko01100,ko01110	C06561	-	0.986163	0.298232	0.206911	-2.27292	insig	1.03374	0.28929	0.18715	-2.41773	down	1.12084	0.301346	0.213767	-2.22589	down
Sasp006465	3-methyl-2-indolic acid	Alkaloids	Alkaloids	C10H9NO2	176.07	130.07	175.0633	[M+H]+	2	-	-	487460.03650000104	620839.3760000048	498354.8254999956	210606.9410000016	182661.98000000115	156998.74250000028	382600.0924999967	400661.8589999984	369971.12499999657	388929.1445000003	355076.96700000024	379650.48250000103	157432.6370000011	177466.09600000078	123424.12350000114	213224.92499999996	-	-	-	1.27265	0.00812468	0.342493	-1.54585	down	1.21591	0.0570502	0.699377	-0.515858	insig	1.35152	0.0659683	0.717785	-0.478375	insig
MW0146035	Asp-Asn-Ala	Amino acids and derivatives	Amino acids and derivatives	C11H18N4O7	319.13	301.12	318.1175	[M+H]+	3	-	-	6210291.640000014	5001288.366500003	4323046.225499996	474533.3100000003	490349.94099999935	548549.378	7622988.410999994	6384323.5379999885	7259185.309500023	3272929.387000005	2159874.093499996	1303673.9969999979	3845401.788500005	3757505.605500008	3450745.961499996	2934681.5384999933	-	-	-	1.29625	0.013547	0.0974232	-3.35959	down	1.13409	0.0209478	0.433643	-1.20542	down	1.21104	0.0530707	1.36897	0.453095	insig
Zkep143812	6-Deoxy-6-sulfo-D-glucono-1,5-lactone	Others	Lactones	C6H10O8S	243.02	225.01	242.0096	[M+H]+	1	-	C21064	8769253.4435	11033620.025999997	13597662.0375	24693700.244999994	22588229.8445	20604335.457000002	18716293.5875	16690875.170999993	11694208.497000001	15512965.228000006	11701636.459499994	8507977.2685	10884397.937499996	14385100.649	10412268.044499997	12324567.908999998	-	C21064	-	1.2186	0.00356909	2.03249	1.02325	up	0.170823	0.770529	1.06952	0.096965	insig	0.999103	0.153344	1.4102	0.495898	insig
MWS2027	Barbiturate	Nucleotides and derivatives	Nucleotides and derivatives	C4H4N2O3	129.03	69.0	128.0222	[M+H]+	3	67-52-7	C00813	1644365.4485	1613194.4020000002	1570266.0899999996	3646387.738500002	3694372.3324999986	4480760.7705	2804977.6435	2873699.4034999986	2510731.010500001	1603963.5285000002	1936016.338000001	1783706.1024999996	2305406.34	2563041.4659999995	2505906.1189999995	2160892.0710000005	ko00240,ko01100	C00813	-	1.28694	0.0127797	2.44862	1.29197	up	0.862809	0.223404	1.10271	0.141052	insig	1.48029	0.00791022	1.69629	0.762386	insig
mws0120	sn-Glycero-3-phosphocholine	Lipids	PC	C8H20NO6P	258.11	104.11	257.1028	[M+H]+	3	28319-77-9	C00670	3700568.9864999987	4088276.8265	4106883.246499999	1446112.428000001	1602401.9684999997	1538631.8370000003	2396119.982499999	2203960.1295000003	2495751.4880000013	1002973.7609999999	1034535.0285000001	944327.715	2582320.9490000014	2957447.3385	2749336.980000001	2517636.0645000003	ko00564,ko00565	C00670	-	1.29656	0.00121993	0.385613	-1.37477	down	1.34092	0.00140259	0.250664	-1.99617	down	1.47453	0.00113154	0.596502	-0.7454	insig
mws0567	4-Guanidinobutanoate	Organic acids	Organic acids	C5H11N3O2	146.09	87.04	145.0851	[M+H]+	3	463-00-3	C01035	3354216.305999999	2496340.5284999986	2967802.4475	7872270.166000001	7497302.9385	7607585.492499999	3407756.575999997	3356571.038	3344762.0020000013	1059378.0235000004	927469.8300000004	1068941.4214999995	2717638.5425000014	2879422.446499998	2896112.921	2597936.7925000004	ko00330,ko01100	C01035	-	1.28148	0.000651903	2.6056	1.38162	up	1.32214	0.0139375	0.346526	-1.52897	down	0.97187	0.224405	1.14637	0.197071	insig
Wbmp006300	1,2,9,10-tetraethoxy-6-methyl-5,6,6a,7-tetrahydro-4H-dibenzo[de,g]quinoline	Alkaloids	Alkaloids	C25H33NO4	412.25	412.25	411.241	[M+H]+	2	-	-	3140314.113999995	2780092.5734999944	3286649.029999996	20117359.25049983	20269903.151999976	19577840.45549996	3860254.467500008	3626727.391499999	3298591.440499994	1883371.9509999938	1777020.287500004	1853979.1914999974	2662920.672000004	2336362.424000009	1863697.6679999991	2548909.1865	-	-	-	1.3003	1.04751e-06	6.51295	2.70331	up	1.31559	0.0118551	0.598929	-0.739543	insig	1.14494	0.077026	1.17145	0.228291	insig
Wdjp004614	2-(7-hydroxy-4-methoxyphenanthren-2-yl)oxy-6-(hydroxymethyl)oxane-3,4,5-triol	Others	Others	C21H22O8	403.14	167.07	402.1315	[M+H]+	2	-	-	301582.78149999987	268499.8794999993	288422.7109999994	397533.9224999965	454887.3384999992	525065.5749999988	571260.627500001	678973.0950000007	572904.1789999998	548134.2034999972	612492.7790000014	442839.12349999923	475120.6715000011	594678.7915000017	528689.4850000014	447436.74649999937	-	-	-	1.21864	0.035501	1.60452	0.682139	insig	1.27462	0.033418	1.86774	0.901295	insig	1.47972	0.00839087	2.12362	1.08652	up
Lmdp004892	Kaempferol-3-O-(6''-malonyl)galactoside*	Flavonoids	Flavonols	C24H22O14	535.11	287.05	534.101	[M+H]+	3	-	-	7824929.512500007	8404872.66299999	6935384.9504999975	9611180.09949997	10315006.069000043	13474473.96500001	10750845.12700001	8394654.726500006	9442053.975999964	18438253.41649997	19591671.66200001	14442232.64199996	7275241.402499992	6452865.804000035	10159454.78999998	9153679.733499987	-	CM00477	MetMap113	1.08819	0.089394	1.44185	0.527918	insig	1.29646	0.018714	2.26513	1.17959	up	1.1242	0.100676	1.23407	0.303429	insig
MWSHC20172	Isoscopoletin	Lignans and Coumarins	Coumarins	C10H8O4	193.05	178.03	192.0423	[M+H]+	1	776-86-3	C18079	1208362.6545000086	1261205.778499999	1083090.3885000008	2604009.712500011	2479474.3734999904	2249699.935000006	2015784.320000004	2154009.5284999995	2287402.187000004	969158.841999999	667101.4230000011	825306.7539999997	1179712.9350000066	968971.860499998	795223.9550000009	638234.1279999979	ko00999	C18079	MetMap129	1.28371	0.00176268	2.06414	1.04554	up	1.13852	0.0323609	0.69288	-0.529322	insig	1.47303	0.000981521	1.81757	0.862009	insig
MWSHC20122	Dehydrovomifoliol	Terpenoids	Monoterpenoids	C13H18O3	223.13	111.08	222.1256	[M+H]+	3	15764-81-5	C02533	352407.745500003	292580.1629999981	327614.65750000265	118037.51450000008	149024.18499999936	98791.92899999954	189211.78699999888	164824.61399999826	133916.98049999945	266055.9664999987	268248.16299999994	263456.5995000016	433630.6739999986	506374.6284999958	375433.84899999964	361578.53099999885	-	C02533	-	1.25923	0.000997239	0.376159	-1.41058	down	1.17787	0.0774749	0.820233	-0.285894	insig	1.42716	0.00244266	0.501699	-0.995107	insig
Wamxp05123	(3R)-Hydroxy-Beta-Ionone Malonylglucoside	Terpenoids	Monoterpenoids	C22H32O10	457.21	209.15	456.1995	[M+H]+	1	-	-	763842.0805000012	789141.9390000005	1030890.5574999956	892659.4879999999	842974.9369999977	1316708.051000008	797015.9465000022	855919.7900000002	991595.0889999941	2316935.033999965	1542499.68799999	2278880.549499994	1601652.680499984	1347433.3269999984	1148012.524000003	1077826.4380000113	-	-	-	0.542697	0.429501	1.1813	0.240381	insig	1.2594	0.0318501	2.37562	1.24831	up	0.193734	0.854884	1.02347	0.0334757	insig
MWS2984	8-Azaguanine	Nucleotides and derivatives	Nucleotides and derivatives	C4H4N6O	153.05	136.03	152.0447	[M+H]+	3	134-58-7	-	788324.1880000016	797178.9590000012	744423.2489999981	935354.5215000012	1197391.5119999985	849512.205499998	1019281.1224999988	745537.6060000012	811228.3504999994	1862624.5659999999	1880146.1300000013	1750600.5095000006	1054669.0784999991	1148870.1424999994	1348248.299	1129032.1515000004	-	-	-	0.975637	0.170485	1.27998	0.356121	insig	1.33983	0.000368691	2.35774	1.23741	up	0.642147	0.425769	1.10563	0.144875	insig
Zmhp003716	Rhodionidin*	Flavonoids	Flavonols	C27H30O16	611.16	303.05	610.1534	[M+H]+	1	94696-40-9	-	8217895.470500009	7617434.247500001	4267155.803999984	11948673.152500013	10975370.131000003	9808905.185000012	7296912.575000005	8058935.2625	7360029.748499996	2174873.933	2268853.0130000026	1955307.546000001	4860701.810500003	6844670.564999994	3902473.584499995	4989880.544999993	-	-	-	1.00731	0.0561772	1.6283	0.70337	insig	1.25831	0.0645884	0.318321	-1.65145	down	0.531926	0.554239	1.13	0.176327	insig
MEDP1162	1-Methylguanine	Nucleotides and derivatives	Nucleotides and derivatives	C6H7N5O	166.07	70.06	165.0651	[M+H]+	3	938-85-2	C04152	249979.1324999999	204447.7489999997	225730.86099999998	197791.93899999995	233606.44000000012	266444.2815000001	282606.7440000004	240878.11449999985	240986.29100000003	2212310.503499993	2215819.595999999	1553884.4194999991	649220.552499999	908266.02	684734.9570000005	792440.7084999998	-	C04152	-	0.130564	0.81824	1.026	0.0370324	insig	1.3331	0.0148946	8.79504	3.13669	up	0.899225	0.215945	1.12396	0.168593	insig
pme1738	1-Methylnicotinamide	Alkaloids	Pyridine alkaloids	C7H9N2O	138.08	94.07	137.0715	[M+H]+	3	1005-24-9	C02918	740973.1045	589695.0214999999	631784.5649999997	208301.01500000013	188635.2275	162054.19449999995	215822.86099999992	206011.86700000003	223539.02200000008	238236.27300000004	230893.11850000013	178420.88149999993	525498.4510000004	538408.6849999998	585900.2420000001	520633.46750000026	ko00760,ko01100	C02918	-	1.28595	0.00566314	0.284843	-1.81176	down	1.31826	0.00451514	0.32997	-1.59959	down	1.48797	0.00967852	0.328861	-1.60445	down
WaTKp07606	2-Benzylhex-4-enoic acid	Phenolic acids	Phenolic acids	C13H16O2	205.12	159.12	204.115	[M+H]+	1	-	-	1206768.8205000088	975410.5689999944	1003719.4335000076	471185.1565000004	576328.2554999979	622669.3569999973	829594.4844999955	753433.9649999934	747345.2094999999	217532.44899999892	292006.3585000009	302320.68900000193	705522.9214999984	918342.287999994	626093.1849999984	613675.3979999982	-	-	-	1.23854	0.00722119	0.524242	-0.931694	insig	1.32375	0.00405437	0.254829	-1.9724	down	1.35124	0.0464001	0.731465	-0.451139	insig
Lmnp002413	Luteolin-6-C-glucoside-7-O-rhamnoside*	Flavonoids	Flavones	C27H30O15	595.17	449.11	594.1585	[M+H]+	1	-	-	14066206.605500013	11526929.62	7104853.583499976	16641230.775500013	11123543.617999999	9661507.81100001	9442589.906	12932916.287499998	11022891.017999995	5092281.633500001	4873600.3055000035	5321679.446500012	10625108.298500013	11240699.129999988	5699214.411499997	7429100.25949999	-	-	-	0.355172	0.620565	1.1446	0.19485	insig	1.17335	0.103424	0.467538	-1.09684	down	0.171539	0.924735	1.02142	0.0305769	insig
Lhjp111605	Dehydroxypaederosidic Acid	Terpenoids	Monoterpenoids	C18H24O11S	449.11	303.05	448.1039	[M+H]+	3	-	-	81559846.88499981	80563705.36050037	91464904.17749985	79416173.157	77130471.147	24867366.76249999	71784828.08900005	72353167.92450017	71466935.1929999	34624322.6414999	34210361.08899993	42421734.117999904	62746743.30799981	51035705.51150024	34153259.4925	56118403.32050003	-	-	-	0.663816	0.308178	0.715387	-0.483203	insig	1.31764	0.000580719	0.438728	-1.1886	down	1.33599	0.0671442	0.850216	-0.234099	insig
Lmmp002963	6-C-Methylquercetin-3-O-rutinoside	Flavonoids	Flavonols	C28H32O16	625.18	317.06	624.169	[M+H]+	1	-	-	4630528.80149999	4367616.69400002	3272171.17	5953797.468500005	4597582.557000001	1639205.8014999994	1744218.274500002	2248403.574000005	1849339.8834999974	804230.5969999976	653865.6134999995	1073218.3674999976	2649065.4069999927	1674464.6020000072	1968191.302	3230822.7380000018	-	-	-	0.201257	0.985693	0.993502	-0.00940502	insig	1.31076	0.0109502	0.206296	-2.27721	down	1.41471	0.0246165	0.476105	-1.07065	down
Laxp002371	Spinosin glucoside	Flavonoids	Flavones	C34H42O20	771.23	591.17	770.2269	[M+H]+	3	-	-	84016.7735000002	140624.6115	122965.1594999999	194145.1445000004	281791.27950000076	270730.11250000034	122045.93850000012	39199.15600000013	81690.85000000003	97638.08199999992	133710.96099999992	152581.13600000014	147162.99699999974	69285.1965	74316.34600000014	113662.47100000002	-	-	-	1.16313	0.0214602	2.14802	1.10301	up	0.343305	0.629707	1.1045	0.143389	insig	0.775551	0.305059	0.698882	-0.516879	insig
MWS3020	N-Acetylcadaverine	Alkaloids	Alkaloids	C7H16N2O	145.13	86.1	144.1263	[M+H]+	3	32343-73-0	-	910670.92	927978.0430000004	1182785.1345000002	1575138.5554999998	1639753.2725000004	828740.5650000003	1678949.9595000006	2887621.439499996	2787603.149499996	1093665.4355000006	788903.1525	617810.8224999999	770394.4850000005	822821.082	1316300.6879999998	659043.2900000003	-	-	-	0.61768	0.320355	1.33832	0.420418	insig	0.657966	0.360962	0.827547	-0.273086	insig	1.37429	0.0585969	2.434	1.28333	up
MW0156866	Ser-Phe-Ala	Amino acids and derivatives	Amino acids and derivatives	C15H21N3O5	346.13	207.1	323.1481	[M+Na]+	3	-	-	564796.0609999996	399295.2540000001	574439.8190000015	1051119.4665	898320.1535000006	1209427.477	404770.47799999925	493848.1554999982	714312.5415000006	756744.1250000003	727151.1690000001	792660.3239999977	1461877.7510000055	1757648.5599999959	1605178.862499995	1236856.247000001	-	-	-	1.20739	0.0109509	2.05317	1.03785	up	1.15214	0.0384919	1.47969	0.565299	insig	0.13207	0.831984	1.04836	0.0681312	insig
Lmtp005226	Santalol	Terpenoids	Sesquiterpenoids	C15H24O	221.19	105.07	220.1827	[M+H]+	3	11031-45-1	-	811261.234500001	686010.5089999975	690542.4224999985	332863.5684999993	349773.90950000065	325661.27900000045	522855.63450000365	523193.9755000042	503649.58349999954	320888.8420000001	356317.8560000006	310727.4499999988	514190.0105000025	506635.1535000005	518217.4869999992	518644.84450000076	-	-	-	1.28771	0.00909184	0.46087	-1.11757	down	1.3263	0.00581111	0.451562	-1.147	down	1.42505	0.0325728	0.708332	-0.497502	insig
Salp002794	Metacytofilin	Alkaloids	Alkaloids	C16H22N2O4	307.17	147.04	306.158	[M+H]+	2	-	-	1526386.5964999963	2151896.1205	1957672.0710000037	714122.000499998	930848.1679999984	878508.4109999994	1250452.4209999987	1205280.185999996	1685143.8100000003	157571.52600000048	161294.41500000024	240027.63199999905	1260682.765000004	1213689.274999999	1445209.910999995	1083563.2800000005	-	-	-	1.23867	0.0207077	0.447746	-1.15925	down	1.3282	0.0104872	0.0991657	-3.33401	down	1.08826	0.10881	0.734725	-0.444724	insig
Sadp003004	Indole-4-Carboxaldehyde*	Alkaloids	Alkaloids	C9H7NO	146.06	118.09	145.0528	[M+H]+	1	1074-86-8	-	6072457.058500011	6073143.150000008	2165282.888500004	6755510.6065000035	6158740.978999994	7985574.184500008	6276303.93	5704999.8684999915	6351905.326000013	8435791.200000001	11185722.867499992	9544213.236499986	6417366.1005000025	6512603.602500014	6462084.971999999	7040997.82099998	-	-	-	0.727802	0.228151	1.46041	0.546378	insig	1.00604	0.0414292	2.03801	1.02716	up	0.669243	0.411866	1.28107	0.357347	insig
PDP236710	6-hydroxy-2-methyl-7-[3,4,5-trihydroxy-6-(hydroxymethyl)oxan-2-yl]oxychromen-4-one	Others	Chromone	C16H18O9	355.1	193.05	354.0951	[M+H]+	2	-	-	54792875.14150001	37940418.74449998	31418930.6625	73039488.03199983	78515950.61149976	76859944.19000007	52714414.41850008	48391568.91750011	47375624.86350001	114714750.17999963	112555065.36449964	169176170.92950028	58440982.40599995	68853035.16050012	49103933.31300014	43860716.81099998	-	-	-	1.15553	0.0323282	1.8398	0.87955	insig	1.2627	0.0273855	3.19322	1.67501	up	0.786179	0.364443	1.19596	0.258174	insig
WaTKp02403	2-Phenylcycloprop-2-en-1-one	Others	Ketone compounds	C9H6O	131.05	103.05	130.0419	[M+H]+	3	-	-	1974491.4450000003	1636809.908	2113239.462	5538042.433499994	4203513.937999994	5993777.489000007	2161579.351500003	2539123.088500007	4008230.446499997	3866638.792499993	3067611.387499995	4140008.074000007	2512659.5519999964	3008594.225000005	4359144.204000017	1970730.0135000004	-	-	-	1.25983	0.0194021	2.74875	1.45878	up	1.26574	0.0182655	1.93452	0.951978	insig	1.05577	0.21472	1.52133	0.605336	insig
MW0156904	Ser-Ser-Asn	Amino acids and derivatives	Amino acids and derivatives	C10H18N4O7	307.12	147.04	306.1175	[M+H]+	3	-	-	1603629.3114999968	2019795.632	1732774.598000003	785400.2919999983	934503.9924999984	747471.0029999996	1211461.2499999988	1133751.6559999962	1369976.2115	130127.19300000016	173421.24800000028	175528.66449999926	865585.9500000031	1009711.8434999995	1504614.2179999957	1147883.8555000005	-	-	-	1.26418	0.00699527	0.460658	-1.11823	down	1.33719	0.00514994	0.0894435	-3.48288	down	1.356	0.0277744	0.693624	-0.527774	insig
Hmbp002498	Scopoletin-7-O-xylosyl(1→6)glucoside(Fabiatrin)*	Lignans and Coumarins	Coumarins	C21H26O13	487.14	193.05	486.1373	[M+H]+	1	18309-73-4	-	36670.825999999885	54979.715	79655.4105	153658.63449999975	159176.26300000015	154224.21499999994	78863.0185000001	132001.30799999982	82294.61950000007	37384.401	69521.04350000017	60746.52249999996	107341.48700000014	100959.92	88395.31849999992	170082.17550000007	-	CM01378	MetMap129	1.19842	0.0141986	2.72646	1.44703	up	0.00789888	0.942187	0.97867	-0.0311059	insig	1.06516	0.134847	1.71132	0.775108	insig
Smnp102156	6''-O-p-Coumaroyl-aloesin	Flavonoids	Other Flavonoids	C28H28O11	541.17	395.13	540.1632	[M+H]+	2	-	-	3957014.144499994	3083862.463499989	4628034.2235000115	386548.66199999955	376499.4704999997	150840.97150000028	1837114.2804999985	1031908.9160000002	1043960.2110000008	1236896.378999999	1226694.2764999978	1231257.517999998	1718206.9099999976	2138930.1539999903	1053195.5245000029	907524.8255000015	-	-	-	1.26192	0.0132131	0.0783183	-3.67451	down	1.31552	0.0271351	0.31664	-1.65908	down	1.39322	0.0128132	0.335334	-1.57633	down
Walbp04159	N-Glucuronylquinoline	Alkaloids	Quinoline alkaloids	C15H16NO6+	306.1	130.06	306.0978	[M]+	1	-	-	11420776.018499985	7708789.244499972	9410264.333000014	12694008.91549998	12909367.837999992	8620546.099000018	4186484.8094999967	2457591.6050000004	3157019.8995000017	6749305.412999992	5645999.475999992	7978723.83049999	11354703.007999985	13370743.64599994	9932069.662000032	7116850.954000011	-	-	-	0.593313	0.345949	1.19916	0.262028	insig	0.99766	0.111036	0.713881	-0.486245	insig	1.41469	0.0152924	0.343418	-1.54196	down
Lhmp121005	Symplocosin*	Lignans and Coumarins	Lignans	C26H32O11	521.2	131.05	520.1945	[M+H]+	1	11042-30-1	-	909683.3145000007	470929.7184999998	2165042.254499998	255871.9219999994	358373.15299999993	525973.3310000008	459682.7579999993	1069906.2354999995	811051.7570000014	161077.64149999974	171899.53099999955	204803.94199999984	433374.7379999994	672000.568500001	888264.5504999984	737790.8709999997	-	-	-	0.926205	0.253354	0.321582	-1.63674	insig	1.1875	0.186857	0.151673	-2.72096	down	0.388431	0.519406	0.660143	-0.599149	insig
Qmhp111704	Pittogoside B*	Lignans and Coumarins	Lignans	C26H32O11	521.2	131.05	520.1945	[M+H]+	1	-	-	962240.5535000002	362595.05349999975	1230224.384499999	340198.6664999993	435394.554	417603.9170000007	422107.0649999993	783594.0339999995	661305.9490000011	176176.7379999997	151970.0184999996	136550.14849999992	525469.2024999993	701510.5835000006	792953.0754999988	472179.99899999966	-	-	-	0.843448	0.217554	0.466994	-1.09852	insig	1.21277	0.112699	0.181873	-2.459	down	0.377162	0.4761	0.73071	-0.45263	insig
MW0148070	Cys-Thr-Met	Amino acids and derivatives	Amino acids and derivatives	C12H23N3O5S2	354.12	207.06	353.1079	[M+H]+	3	-	-	7544264.338000013	3426130.921999995	9665383.469999984	5157100.8325000135	4697609.231000011	3107021.3474999988	2832588.2750000036	7346668.821500015	6914382.819500004	2182837.3730000043	1863956.3205000032	2241586.636499996	2284104.9345000004	3715570.8865	1811474.0919999988	1166615.8695000028	-	-	-	0.646254	0.295717	0.628119	-0.670889	insig	1.16427	0.120105	0.304732	-1.71439	down	0.293779	0.640228	0.82835	-0.271688	insig
Lmmp002334	Quercetin-3-O-rutinoside-7-O-glucoside*	Flavonoids	Flavonols	C33H40O21	773.21	303.05	772.2062	[M+H]+	2	-	-	37027.094000000085	53283.74749999998	71571.58400000008	106468.36549999956	145841.24849999984	153058.84300000017	156166.47599999956	79293.44499999988	99116.02450000016	706249.667499999	389175.43449999904	619241.5894999994	254218.56849999976	235306.40450000038	146442.3439999999	152405.15450000006	-	-	-	1.17725	0.0131029	2.50409	1.32429	up	1.31446	0.0306288	10.592	3.40491	up	1.19015	0.114595	2.06678	1.04739	up
Lbhp011908	Caffeyl fraxin	Lignans and Coumarins	Coumarins	C25H24O13	533.13	163.04	532.1217	[M+H]+	3	-	-	672191.3945	670026.3299999997	484210.44999999955	298942.3804999996	295630.6384999999	143834.98749999987	379937.85899999907	221036.95899999948	376416.62100000033	185929.49200000052	250321.14350000035	242465.9505	435284.70600000094	484556.3254999997	283254.4739999994	217393.71299999964	-	-	-	1.1352	0.0117944	0.404291	-1.30653	down	1.29216	0.0177242	0.371609	-1.42814	down	1.26155	0.0266428	0.535138	-0.902017	insig
Sadp008102	Kaempferol 3-[2Gal-(6'''-feruloylglucosyl)-robinobioside]	Flavonoids	Flavones	C43H48O23	933.26	287.06	932.2586	[M+H]+	2	-	-	1130881.252	1449942.2759999991	1087733.6299999992	1951725.567499996	2344523.629500008	2018413.9619999984	1955629.720500004	1633736.0665000016	2255109.8274999917	3964909.1269999854	2849992.066000002	2995436.468499991	2096772.490999999	1731670.6230000085	2277725.125499998	2008644.6904999984	-	-	-	1.21392	0.00618069	1.72129	0.783493	insig	1.2957	0.0197666	2.67417	1.41909	up	1.30781	0.0349101	1.59313	0.671861	insig
Lmmp003817	Kaempferol-3-O-(6''-malonyl)glucoside*	Flavonoids	Flavonols	C24H22O14	535.11	287.05	534.101	[M+H]+	3	81149-02-2	-	6866029.314499989	7774720.46349999	7743772.550499992	8198636.273499957	9022361.81000002	10769305.850499986	9850094.195000017	6682116.113500014	9301472.796499968	13347386.716999955	15786621.620500015	22157952.50099992	9521451.008999987	9720029.578000054	7507787.723999985	7364866.246999988	-	CM00478	MetMap113	1.00524	0.118852	1.25043	0.322426	insig	1.25691	0.065156	2.2914	1.19623	up	0.681533	0.361557	1.15409	0.206752	insig
Zmhp003607	Sachaloside IV*	Flavonoids	Flavonols	C33H40O21	773.21	303.05	772.2062	[M+H]+	2	1001645-54-0	-	92939.51600000003	63094.525499999974	86500.92250000004	180417.11099999945	152975.70349999986	211559.67750000022	100515.25499999977	548740.9509999986	75969.48350000016	469313.8924999994	606519.5144999985	799737.2939999994	327937.43499999965	290981.1230000005	117854.52399999984	213693.00300000014	-	-	-	1.22031	0.0127899	2.2469	1.16794	up	1.31949	0.0287048	7.7332	2.95107	up	0.735627	0.404972	2.99019	1.58024	insig
Lmrj002793	Cyclo(Phe-Glu)	Amino acids and derivatives	Amino acids and derivatives	C14H16N2O4	277.12	120.08	276.111	[M+H]+	3	-	-	153162.77550000002	143142.36149999988	133567.3325000001	187613.25399999952	184951.09449999983	193415.29400000017	200565.05999999962	206238.04049999992	301384.5865000005	386804.28749999945	270061.4454999994	307979.0124999998	149747.66849999985	172756.30350000007	369011.21049999946	323649.8509999997	-	-	-	1.24636	0.00696928	1.31662	0.396841	insig	1.29409	0.0323421	2.24449	1.16639	up	1.3079	0.100973	1.64744	0.720223	insig
NK10246260	4-Hydroxy-2-quinolone	Alkaloids	Quinoline alkaloids	C9H7NO2	162.06	116.05	161.0477	[M+H]+	3	86-95-3	C16716	3730012.967000002	2877691.589500003	3790655.677500003	3156787.562999998	2924029.816999998	3733666.2375000026	2383868.3054999937	3532533.8024999974	4532613.545500008	8353749.645500006	7174671.39099999	8670949.96000001	4911032.963499994	5971269.005	6572850.473000002	5515859.444999985	-	C16716	-	0.306453	0.636965	0.943849	-0.0833718	insig	1.3038	0.00204038	2.32723	1.21861	up	0.0645947	0.982011	1.00487	0.007011	insig
MW0152404	Leu-Leu-Phe	Amino acids and derivatives	Amino acids and derivatives	C21H33N3O4	414.24	138.13	391.2471	[M+Na]+	3	74479-02-0	-	34862767.61750007	19738642.264999993	27831188.334499966	14377180.164999995	11903973.690500002	10581809.619000006	18366606.54549995	20247209.234499995	22195566.34199992	30766449.02349998	32749479.10749993	29071644.32900005	21526654.658000026	20511990.401	15067254.837500015	18640173.47200001	-	-	-	1.17452	0.0657716	0.447189	-1.16104	down	0.511753	0.522848	1.12319	0.167604	insig	0.931755	0.236865	0.737686	-0.438921	insig
Cwjp002934	Cyanidin-3-O-(6''-O-p-coumaroyl-2'''-O-caffeoyl)sophoroside-5-O-(6''''-O-succinyl)glucoside*	Flavonoids	Anthocyanidins	C55H57O29+	1181.3	287.06	1181.298	[M]+	3	-	-	810589.6294999993	984187.7994999988	926487.9894999991	1441324.4164999938	1538271.388000003	1426716.9949999987	1435252.8360000032	1333978.8150000006	1526951.8719999946	2014050.554999994	2069903.1555000013	2246682.4264999926	1279010.2374999996	1330258.0165000064	1278325.2384999995	1330113.1249999986	-	-	-	1.26182	0.00141679	1.61921	0.695294	insig	1.32923	0.000270937	2.32636	1.21807	up	1.4354	0.00232049	1.57874	0.658778	insig
MW0156692	Ser-Cys-Gln	Amino acids and derivatives	Amino acids and derivatives	C11H20N4O6S1	337.13	203.11	336.1104	[M+H]+	3	-	-	456946.09949999966	374632.3560000005	392717.61249999923	1876595.2850000053	2301049.148499993	1857129.1855000025	1091294.412500003	932781.5340000008	897788.8340000006	1048506.7525000008	1129471.3324999989	1015079.1984999995	773234.8389999998	994198.9844999984	990603.271499997	649191.8899999984	-	-	-	1.29333	0.0067541	4.92918	2.30135	up	1.32901	0.000173098	2.60808	1.38299	up	1.47373	0.00476363	2.38657	1.25494	up
Cmqp003383	Gentianamine	Alkaloids	Pyridine alkaloids	C11H11NO3	206.08	146.06	205.0739	[M+H]+	2	22952-54-1	C09961	1083123.820999998	938111.5290000016	787945.5274999994	333935.16450000065	371142.39600000024	336088.3489999998	641717.0095000012	601165.7070000011	579014.0824999992	880189.927499998	734740.256000001	750698.7544999991	958426.2989999987	1101101.7070000032	726752.4465000002	891515.6540000009	-	C09961	-	1.27757	0.0186357	0.37063	-1.43195	down	0.82541	0.222137	0.842106	-0.247926	insig	1.36882	0.0552468	0.648551	-0.624708	insig
MW0146186	Asp-Lys-Gly	Amino acids and derivatives	Amino acids and derivatives	C12H22N4O6	319.14	160.07	318.1539	[M+H]+	3	-	-	42818416.77699989	42567461.2645001	45542856.29800004	14932535.598999992	13894634.429999987	16060117.373500016	35030336.39299993	33908092.046999976	36520167.100999996	31151728.50749997	32490351.72149992	31857719.10199999	23841263.87049993	32850609.09150007	25167956.308000002	23169820.39699999	-	-	-	1.29722	4.90049e-05	0.342838	-1.5444	down	1.32708	0.00250444	0.729403	-0.455212	insig	1.44287	0.00266505	0.805466	-0.312105	insig
Wbkp004261	Bruceolline B	Alkaloids	Alkaloids	C26H28N2O12	561.17	237.07	560.1642	[M+H]+	2	159194-91-9	-	574972.1454999986	390544.32150000095	283767.8020000003	118394.1994999999	138852.26849999992	135170.3255000001	277231.66699999967	203636.14450000005	298033.2400000002	486394.03349999967	249525.0279999997	227533.1544999999	347754.44399999914	217194.32500000054	191275.41150000007	182365.7244999999	-	-	-	1.22002	0.0776018	0.314113	-1.67064	down	0.548964	0.467337	0.771203	-0.374817	insig	1.0315	0.199216	0.623478	-0.68159	insig
Qmjp080408	15-Hydroxysessilifol F	Terpenoids	Sesquiterpenoids	C21H34O4	351.25	259.2	350.2457	[M+H]+	2	-	-	1116554.270999993	1059767.8119999964	1110903.8379999998	4468369.814999999	4678439.7055	4956213.664500013	1531995.4644999963	1436015.1425000057	1123883.0600000026	1076546.7655	1236188.1755000036	1069019.3344999978	2275476.9660000023	2556009.656499997	2345423.795499986	2371369.5764999967	-	-	-	1.30061	0.00131633	4.29025	2.10106	up	0.333672	0.629449	1.02876	0.0409012	insig	1.10771	0.158785	1.24479	0.315898	insig
pmf0373	Caulilexin C	Alkaloids	Plumerane	C11H10N2O	187.09	132.08	186.0793	[M+H]+	3	30536-48-2	-	17907368.39199991	14843041.532000056	18293366.593999803	122667311.10200058	103935288.42999949	104895210.28799962	16746077.321500033	15543977.15999999	15178571.631999955	10846994.847999956	10216071.956499944	9510917.404999964	21105294.080000125	21885073.59599997	21104895.86100007	20572585.38150016	-	-	-	1.29706	0.00334567	6.49438	2.69919	up	1.28793	0.01607	0.598976	-0.739431	insig	0.637096	0.396936	0.929959	-0.104761	insig
WapTKC208113	Inononoid C	Steroids	Steroid	C22H30O2	327.23	143.08	326.2246	[M+H]+	2	-	-	66588.82700000076	59893.48499999946	60042.60949999957	144549.1059999988	183408.08649999625	195404.06099999632	51211.277499998985	41422.780999999864	61420.236499998966	75654.26649999969	44626.495500001074	76108.14499999944	80596.08949999942	61363.985499998744	57773.988000000754	67537.34699999803	-	-	-	1.27803	0.0165927	2.80585	1.48844	up	0.0922507	0.784576	1.05288	0.074345	insig	0.971227	0.193229	0.825918	-0.275929	insig
Zjyp102940	Oxyphyllone C	Terpenoids	Sesquiterpenoids	C14H20O2	221.15	119.09	220.1463	[M+H]+	2	-	-	817920.7525000011	736011.1724999967	495055.8384999975	389011.8090000004	352394.4085	311389.58550000034	502550.24900000327	549216.0480000044	562055.6599999991	317411.22350000014	266084.60899999976	241051.62899999923	471106.0700000007	619165.9574999997	516075.8609999997	496961.30749999924	-	-	-	1.15883	0.0688426	0.513813	-0.960686	insig	1.25622	0.0457788	0.402417	-1.31324	down	0.860382	0.271235	0.787619	-0.34443	insig
Zahp011689	2,2-dimethylchromene-6-carboxylic acid*	Others	Others	C12H12O3	205.09	149.02	204.0786	[M+H]+	1	34818-56-9	-	1302473.2649999794	3796220.98800006	2494083.361499981	1038092.0700000052	1100129.8749999942	1210350.5640000182	1036411.6305000002	954232.0670000064	1047952.6774999956	1558047.8979999502	2617454.4230000186	1210179.6335000228	2042567.5340000188	1934262.212000012	1752139.4049999737	1263813.6685000209	-	-	-	0.985687	0.187851	0.441021	-1.18108	insig	0.492147	0.438981	0.709316	-0.495499	insig	1.20235	0.169349	0.400196	-1.32122	down
WapTKC002542	14,15-Bisnor-3,11-Kolavadien-13-one*	Terpenoids	Ditepenoids	C18H28O	261.22	93.07	260.214	[M+H]+	1	126582-61-4	-	2168168.9610000085	1855850.911999996	1711947.663500009	620261.1164999941	357228.35600001266	667927.3809999996	1980556.6904999889	2277300.5165000358	2164418.2234999863	1359484.9804999905	1528908.5115000168	1661507.8254999875	1255751.9544999916	1504848.442500024	1431308.7845000066	1702642.4195000003	-	-	-	1.23737	0.00179269	0.28686	-1.80158	down	1.06112	0.0799765	0.793223	-0.334202	insig	0.881709	0.237707	1.11965	0.163048	insig
Yalp007782	methyl (4R,5S,7R,8R,9R,10S,13S,17S)-7-(((R,E)-2-hydroxy-3-methylpent-3-enoyl)oxy)-4,8,10,12,13-pentamethyl-17-((3S,5S)-5-((Z)-2-methylbut-1-en-1-yl)tetrahydrofuran-3-yl)-2,3,4,5,6,7,8,9,10,11,12,13,16,17-tetradecahydro-1H-cyclopenta[a]phenanthrene-2-carboxylate	Terpenoids	Triterpene	C39H60O6	625.45	513.36	624.439	[M+H]+	2	-	-	157826.16050000105	117705.62300000053	167683.09299999973	870648.0959999856	921863.4730000013	1025323.2840000041	93691.13450000207	156525.74699999802	160598.5204999997	144766.8770000015	77998.73850000046	148897.5075000001	180880.00750000012	198744.99149999704	130583.17300000002	194012.49150000355	-	-	-	1.29136	0.00144013	6.35772	2.66851	up	0.528573	0.442894	0.838562	-0.254011	insig	0.317277	0.706746	0.926899	-0.109516	insig
Wahlp07899	Norephedrin 3-O-(2''-Phenylpropanyl)Glucoside	Alkaloids	Phenolamine	C24H33NO6	432.24	119.09	431.2308	[M+H]+	1	-	-	158028.52699999936	250711.32149999987	206691.6474999996	196326.4495000005	101236.66099999961	168014.2349999992	166785.40349999868	1107265.3730000036	1290671.7950000085	1143508.797000002	288593.38200000173	592464.3039999951	270737.2744999989	286509.5985000009	222372.2805	359088.55150000064	-	-	-	0.684234	0.26832	0.756506	-0.402577	insig	1.0579	0.200084	3.28967	1.71794	up	0.967613	0.202317	4.16736	2.05913	insig
Qahp007065	Periseoside E*	Steroids	Steroidal saponins	C33H54O13	659.37	335.26	658.3564	[M+H]+	2	-	-	72489.45700000013	55059.81700000004	66279.93249999966	144811.6319999995	136218.92049999972	222010.83899999998	109586.76499999833	80442.17850000139	157624.11350000085	66722.8855000006	66917.31400000023	94370.25099999912	163668.91949999932	172842.93499999814	129992.46000000002	121322.05950000024	-	-	-	1.22	0.0589604	2.59528	1.37589	up	0.648553	0.354558	1.17635	0.234314	insig	1.19849	0.144443	1.79361	0.842862	insig
mws0005	Tryptamine	Alkaloids	Plumerane	C10H12N2	161.11	144.08	160.1	[M+H]+	3	61-54-1	C00398	623693.3049999989	733763.5289999996	646090.3245000012	214879.91550000032	172095.81550000008	179790.82449999996	698060.0860000013	619321.5014999992	614223.7555000009	1628458.9160000032	1317544.0395000034	930812.5179999992	431896.5554999994	416020.28799999994	335762.90099999984	441749.93150000006	ko00380,ko00901,ko01100,ko01110	C00398	-	1.29032	0.00184541	0.282882	-1.82173	down	1.18478	0.0866779	1.93498	0.952316	insig	0.416089	0.609454	0.964093	-0.0527561	insig
ML10180524	Cytarabine	Nucleotides and derivatives	Nucleotides and derivatives	C9H13N3O5	244.09	112.05	243.0855	[M+H]+	1	147-94-4	C02961	312254.6085000004	268702.2420000005	293940.4674999997	468997.36100000044	419994.23649999977	345365.7724999995	360515.4269999999	347233.0820000005	316285.9759999998	594284.7480000011	650132.9510000009	693966.9464999997	408655.96349999966	456484.96100000024	578975.5394999995	340424.27200000006	-	C02961	-	1.12359	0.0662528	1.41086	0.496575	insig	1.3267	0.00225642	2.21556	1.14767	up	1.20844	0.0524093	1.17046	0.227079	insig
Lcfp121212	o-aminobenzylbeta-D-glucopyranoside	Alkaloids	Alkaloids	C13H19NO6	286.13	106.07	285.1212	[M+H]+	3	-	-	86897.21549999986	83604.60849999997	212606.11100000012	65240.1349999999	54696.05850000003	67981.50850000005	49567.24500000006	45396.431000000164	67609.66949999986	198051.57099999906	239390.6119999992	173856.88300000015	251031.1590000002	212109.61049999984	263225.7725000016	206412.96500000046	-	-	-	0.914828	0.26454	0.490509	-1.02765	insig	0.888559	0.208047	1.59563	0.674127	insig	1.13822	0.223371	0.424354	-1.23666	down
Rfn01689	γ-Glu-Ile	Amino acids and derivatives	Amino acids and derivatives	C11H20N2O5	261.14	86.1	260.1372	[M+H]+	2	23632-83-9	-	284073.6460000002	353115.607	414858.4149999983	955128.5780000028	821106.3785000031	1017552.934	478918.39099999826	739759.3099999988	390627.1080000005	318971.02050000103	246923.6960000009	373200.7779999988	559420.9480000028	522204.3999999983	593842.9629999999	610481.5830000018	-	-	-	1.26151	0.00208075	2.65557	1.40902	up	0.439097	0.513559	0.892636	-0.163856	insig	1.01582	0.211431	1.52969	0.613238	insig
mws0232	Riboflavin	Others	Vitamin	C17H20N4O6	377.15	243.09	376.1383	[M+H]+	1	83-88-5	C00255	6879750.621500002	12258802.860999998	4483583.0155000035	17194366.252499986	19973239.81349993	21720140.76549999	12662733.038999962	5017146.6034999965	3905547.583000002	18598456.311999947	20930031.25899999	18984191.256500013	13488317.3735	8509163.346999984	18877439.312	17750298.247999944	ko00740,ko01100,ko01110,ko01240,ko02010	C00255	-	1.11518	0.0187428	2.49291	1.31783	up	1.15506	0.0280094	2.47703	1.30861	up	0.23963	0.85935	0.91378	-0.130082	insig
PDP004292	6-Hydroxyluteolin 6-rhamnoside	Flavonoids	Flavones	C21H20O11	449.11	303.05	448.1006	[M+H]+	2	-	-	6983905.637500023	5705613.232999999	2032749.3014999991	1406680.3619999995	1485956.7025	1888570.8805000025	1429595.971	946904.6434999999	1556016.7600000002	419916.8895000009	2329604.6310000005	1097147.3990000023	1166175.0110000006	2130234.364499994	767568.890999999	1917590.7425000009	-	-	-	1.02784	0.153877	0.32476	-1.62255	down	1.02046	0.121559	0.261282	-1.93632	down	1.24687	0.134193	0.267114	-1.90447	down
MWStz387	Kaempferol-3-O-sambubioside*	Flavonoids	Flavonols	C26H28O15	581.15	287.06	580.1428	[M+H]+	3	27661-51-4	-	1562810.348000005	659825.1624999996	1095847.541000001	555348.3700000013	444026.2555000001	432368.339	352744.0285000005	817216.0035000001	539555.4655000003	412595.52550000016	622194.0155000004	297365.2780000008	535508.1320000003	898751.2275000012	1187187.779	935728.9265000008	-	-	-	1.08329	0.134374	0.431445	-1.21275	down	1.09004	0.113417	0.401435	-1.31676	down	1.02492	0.165188	0.51515	-0.956936	insig
MW0155890	Pro-Ile-Asn	Amino acids and derivatives	Amino acids and derivatives	C15H26N4O5	365.18	218.13	342.1903	[M+Na]+	3	-	-	1838540.3689999986	2347309.901499999	2778307.1045000013	944068.0140000001	857020.9509999999	882271.5474999999	1579989.7565000018	1772109.1609999996	1606954.264000001	3359547.234500001	3570676.3665000037	3830709.107000005	2161074.538000001	2241256.893999997	2079774.913999997	2019499.736000001	-	-	-	1.25906	0.0333689	0.38531	-1.37591	down	1.17682	0.0260756	1.54519	0.627782	insig	1.19113	0.126993	0.712082	-0.489884	insig
PDP122870	genkwanin-5-gentiobioside*	Flavonoids	Flavones	C27H30O16	611.16	303.05	610.1534	[M+H]+	1	-	-	8849134.228500009	11817072.782500004	5124489.664999981	12788147.217500012	17503830.31850001	12711105.525500013	11771471.354000008	11369406.89	8000944.419499995	2576957.3610000005	2501049.318500002	2414540.387000002	4921270.975000003	6847659.146499994	3493439.7299999963	6845959.842999991	-	-	-	0.939281	0.0861576	1.66739	0.737589	insig	1.24197	0.087619	0.290514	-1.78332	down	0.570357	0.485047	1.20748	0.272003	insig
Zmsp000494	2-O-α-D-glucosyl-1-deoxynojirimycin	Alkaloids	Piperidine alkaloids	C12H23NO9	326.15	164.09	325.1373	[M+H]+	3	-	-	109673.25749999992	131007.93450000006	134444.56049999993	65358.59250000001	42051.506	59079.96499999998	66385.95249999996	67541.224	78482.40500000001	38948.97500000001	51597.4405	46895.16049999998	128991.64850000002	186821.427	145110.26099999994	167207.68	-	-	-	1.22461	0.00272339	0.443825	-1.17194	down	1.31524	0.00323695	0.366388	-1.44856	down	1.44033	0.00876666	0.566236	-0.820525	insig
Rfn02664	2-Oxo-2H-indole-3-acetic acid*	Alkaloids	Alkaloids	C10H7NO3	190.05	144.04	189.0426	[M+H]+	1	-	-	5844404.321500015	6591593.709000003	5839761.032500007	13362076.23800004	12816466.12800003	11556147.001000013	11710930.664500006	8920792.913500031	7990955.626500009	5671040.205500014	5853455.442000002	4953594.835500002	9409943.492499975	10483534.499000004	10503814.85150003	10168090.222000001	-	-	-	1.28583	0.0020805	2.06474	1.04596	up	0.84254	0.182474	0.901636	-0.149382	insig	1.3092	0.0844521	1.56616	0.647227	insig
MWStz054	2,4,6,6-Tetramethyl-3(6H)-pyridinone	Alkaloids	Pyridine alkaloids	C9H13NO	152.11	91.06	151.0997	[M+H]+	3	203524-64-5	-	2406818.7855000016	2292578.181500003	2355566.483999994	3163308.416499999	3104897.936000003	2907185.681999998	2784955.279999999	2815578.454499994	2574709.0560000027	5120059.213499996	5413674.812000006	5170680.552999994	4275846.549999993	4733303.628000003	4128515.336500004	4457668.194499993	-	-	-	1.27153	0.00519436	1.30056	0.379131	insig	1.3412	0.000277106	2.22601	1.15446	up	1.37992	0.0245993	1.15879	0.212623	insig
Lmrj001698	L-Seryl-L-Isoleucine	Amino acids and derivatives	Amino acids and derivatives	C9H18N2O4	219.13	60.04	218.1267	[M+H]+	2	91086-51-0	-	224120.56799999988	237093.8950000001	114173.2965000001	461960.4660000001	494152.8084999995	486073.2570000002	211879.47250000003	223627.6885000002	197894.52700000012	259307.68499999988	263001.14399999985	281454.3554999999	244140.897	229043.03499999986	237959.2434999999	206788.65950000027	-	-	-	1.1706	0.013614	2.50646	1.32565	up	0.843141	0.186971	1.39691	0.482236	insig	0.429837	0.671403	1.10083	0.138586	insig
PDP169989	3-{[3,4-dihydroxy-6-(hydroxymethyl)-5-[(3,4,5-trihydroxy-6-{[(3,4,5-trihydroxy-6-methyloxan-2-yl)oxy]methyl}oxan-2-yl)oxy]oxan-2-yl]oxy}-5,7-dihydroxy-2-(4-hydroxyphenyl)-4H-chromen-4-one*	Flavonoids	Flavonols	C33H40O20	757.22	449.11	756.2113	[M+H]+	1	-	-	314099.4840000003	458392.42400000023	472920.19599999976	1161303.833499996	799811.9750000016	591313.8685000004	397434.2614999989	274609.1579999998	343680.5394999993	236918.31649999964	79764.59150000001	198543.4035000002	458304.2625000007	234758.794	199306.1695000001	383078.2245000003	-	-	-	1.08115	0.109956	2.04947	1.03525	up	1.06924	0.0248557	0.413699	-1.27335	down	0.762996	0.291092	0.815573	-0.294115	insig
MWSmce209	Sulforaphane (4-Methylsulfinyl butyl isothiocyanate)	Others	Glucosinolates	C6H11NOS2	178.03	71.99	177.0282	[M+H]+	1	4478-93-7	-	48602706.72999989	49116791.83549984	40574768.01649994	53935773.0024995	52692129.62549994	47744647.32349988	15005745.285000047	11681693.863000028	12904866.919499965	167588.201499999	173816.97100000022	213393.56899999926	8941575.91749999	9901371.452500056	6312188.28399999	7864386.877999988	-	-	-	0.79924	0.194151	1.11626	0.158675	insig	1.34304	0.00360806	0.00401173	-7.96156	down	1.48573	0.00342484	0.28629	-1.80445	down
pma1751	N-(beta-D-Glucosyl)nicotinate*	Others	Vitamin	C12H15NO7	286.09	124.04	285.0849	[M+H]+	1	-	-	9414338.159500007	8298347.500000011	10617082.412000015	1778973.2415000019	2094293.3905000028	1857896.5389999968	4804823.018499986	4315375.307000007	5088699.942499998	9353846.566499993	9328592.840499993	12564703.710499985	3299989.8184999987	4174136.2170000114	3602071.2325000064	3606849.325999989	-	-	-	1.29492	0.00691663	0.202302	-2.30542	down	0.483708	0.492955	1.10298	0.141406	insig	1.45387	0.0126234	0.501554	-0.995524	insig
Lmlp001436	3,4-Dihydroxyphenylpropanoate	Phenolic acids	Phenolic acids	C9H10O4	183.07	165.06	182.0579	[M+H]+	3	1078-61-1	C10447	136511.22149999987	159940.0700000001	158242.91249999974	133002.36400000006	74547.565	109208.05250000006	190395.61599999995	123623.2380000001	217571.4645	395081.73399999994	280875.7644999999	322186.4459999997	184188.08699999985	231419.4600000002	359851.09999999986	211952.28400000048	ko00350,ko01100	C10447	MetMap166,MetMap168,MetMap170	0.956783	0.0969705	0.69664	-0.521516	insig	1.29447	0.0274284	2.1952	1.13435	up	0.517509	0.458459	1.16912	0.225418	insig
Zkep143845	6-Hydroxyindolelactate	Alkaloids	Plumerane	C11H11NO4	222.08	87.04	221.0688	[M+H]+	3	-	C05657	224508.9009999998	161181.22149999952	271826.10650000034	126323.38950000008	142541.4825000001	94292.47749999994	172643.18800000017	155371.38150000045	151879.85699999964	66795.37150000005	109880.14600000033	79979.2155	161624.6249999999	188708.70149999944	99776.871	121202.1375	-	C05657	-	1.08222	0.0748739	0.552317	-0.856432	insig	1.22765	0.0387245	0.39034	-1.3572	down	1.0157	0.202347	0.729859	-0.454309	insig
MW0152473	Leu-Pro-Thr	Amino acids and derivatives	Amino acids and derivatives	C15H27N3O5	330.21	128.11	329.1951	[M+H]+	3	-	-	1414321.2130000028	1121718.564500001	979735.1385000035	1348286.296500002	1340418.9869999965	1282985.1630000023	1389075.0694999986	1772806.8524999963	1418505.581000004	3327833.0850000065	3580046.3499999926	3707337.394499992	3537821.326500006	2865354.2015000056	2860759.5964999967	2594177.1019999944	-	-	-	0.681521	0.356582	1.12968	0.17591	insig	1.31563	0.000172186	3.01931	1.59422	up	1.07175	0.116584	1.30281	0.381627	insig
Ladp002935	3-quinolinecarboxylic acid*	Alkaloids	Quinoline alkaloids	C10H7NO3	190.05	144.04	189.0426	[M+H]+	1	-	-	5422647.884500002	4809354.4685	5936358.425000005	10172853.851499977	10625040.534999967	11813317.770000013	6876814.9735000115	7022952.198000018	8754158.730999999	4208147.124999987	4115556.077499989	4755133.573500008	6814641.707999996	6399659.645000013	6788623.213500015	5475786.630499999	-	-	-	1.2728	0.001389	2.01698	1.01219	up	1.08842	0.0664547	0.808915	-0.305939	insig	1.30088	0.049361	1.40113	0.486588	insig
MW0149947	Glu-Asp-His	Amino acids and derivatives	Amino acids and derivatives	C15H21N5O8	400.15	170.1	399.139	[M+H]+	3	-	-	1834855.8639999959	3543871.0614999905	2238119.9885000014	1243556.1885000006	915465.8129999995	698533.716999999	1787383.9585000018	1418123.124000003	1536051.2424999955	672698.0545	533826.3860000016	497226.4280000005	1215869.903499998	1125172.6729999976	1489437.4119999988	1101720.7340000002	-	-	-	1.1492	0.0805423	0.375163	-1.41441	down	1.28768	0.0606986	0.223682	-2.16048	down	1.10329	0.200235	0.622509	-0.683833	insig
MW0155996	Pro-Ser-Tyr	Amino acids and derivatives	Amino acids and derivatives	C17H23N3O6	366.17	127.04	365.1587	[M+H]+	3	-	-	60776.480499999925	89808.82000000004	45794.60749999996	91940.43700000003	95283.43400000027	73718.38199999993	77215.50849999969	34754.869999999966	67289.43850000003	162836.0669999999	146834.70599999902	135339.06900000028	171440.9399999998	267889.3669999996	280620.3410000011	173849.8044999999	-	-	-	0.781761	0.235668	1.32876	0.410083	insig	1.21373	0.0091481	2.26607	1.18019	up	0.265017	0.769571	0.912822	-0.131595	insig
PD0499771	Mono-trans-p-coumaroylmesotartaric acid	Phenolic acids	Phenolic acids	C14H14O8	311.08	219.06	310.0689	[M+H]+	3	-	-	4024017.0400000117	3935306.6065000105	4181174.197499998	2212320.434499996	2221360.7220000043	909642.5169999992	3093376.307499991	2196492.525499996	2415317.2724999976	4702438.441500021	5112539.038000005	4494880.819500011	5731590.755000026	5825897.888000018	2922908.701999993	4154761.003499997	-	-	-	1.08449	0.0321623	0.440124	-1.18402	down	1.19479	0.0430285	1.17869	0.237182	insig	1.3732	0.0253616	0.634668	-0.655926	insig
pmb1754	Choline phosphate	Alkaloids	Alkaloids	C5H15NO4P+	184.07	125.0	184.0733	[M]+	3	107-73-3	C00588	26345254.091999996	25699878.23049999	25679201.558999985	7476090.107000002	6544131.149	6974042.7200000025	15314037.942	15259668.1435	15016340.582000004	16807326.802500002	16233532.817500005	15924885.782999998	18357237.07100001	20620481.860999998	19010231.981	17278524.2575	ko00564,ko01100	C00588	-	1.29967	1.08915e-06	0.270112	-1.88837	down	1.34019	1.18204e-05	0.629992	-0.666594	insig	1.50028	6.1065e-05	0.586561	-0.769647	insig
pme2890	L-Homocystine	Amino acids and derivatives	Amino acids and derivatives	C8H16N2O4S2	269.06	136.04	268.0551	[M+H]+	3	626-72-2	C01817	28502.83099999999	22710.73550000001	30690.755	48752.004	33549.122	54337.26199999999	29382.58549999998	72363.02599999997	31690.56999999999	60459.00150000001	88625.74200000001	50968.47399999999	36961.05000000003	36830.98399999998	31417.199999999986	57109.38950000003	ko00270	C01817	-	1.07319	0.0843211	1.66827	0.738351	insig	1.23278	0.0677474	2.44252	1.28837	up	0.843145	0.343091	1.62917	0.704138	insig
MWStz439	Kaempferol-3-O-(6''-Rhamnosyl-2''-Glucosyl)Glucoside (Camelliaside A)	Flavonoids	Flavonols	C33H40O20	757.22	287.06	756.2113	[M+H]+	1	135095-52-2	-	734539.0905000006	958852.868499999	857662.1594999988	1316654.3555000026	1004358.258500002	1202029.8494999995	873412.6105000007	969911.6410000016	1160199.0800000008	10418418.062000012	11378506.727500012	8177365.781500015	7032706.237000007	8831717.105499994	7191596.6704999935	12331669.47900001	-	-	-	1.07514	0.0501682	1.38101	0.465728	insig	1.337	0.0103245	11.7498	3.55456	up	0.873061	0.233446	1.17737	0.235562	insig
Laxp003920	CaffeoylTyrosine	Alkaloids	Alkaloids	C18H17NO6	344.11	163.04	343.1056	[M+H]+	3	-	-	147259.4144999998	205614.95400000052	138199.4245	61966.16999999991	45733.49349999988	77555.55500000008	126442.60449999984	58953.08699999986	124402.22750000005	156201.82399999985	242834.15549999988	122084.11249999989	139653.45449999973	154734.25550000026	162015.02349999998	255328.72899999996	-	-	-	1.20874	0.0260265	0.377245	-1.40643	down	0.0911636	0.82457	1.06118	0.085676	insig	1.00755	0.119854	0.630858	-0.664612	insig
Zmzp004111	3'-O-Methyltricetin	Flavonoids	Flavones	C16H12O7	317.06	302.04	316.0583	[M+H]+	3	-	C19739	3711921.945499995	4098384.3745000088	3704398.7234999994	2009571.9955000046	2303989.124000004	2451102.739499997	2879369.3540000007	2080061.505000005	1973288.0174999968	1781202.1419999944	1420249.339499999	1206132.6214999976	2433344.3589999955	3715646.1545000095	2069231.8470000003	2366088.578000002	-	C19739	-	1.2634	0.000997599	0.58748	-0.767387	insig	1.30582	0.00050636	0.382779	-1.38542	down	1.36254	0.0195489	0.602075	-0.731984	insig
pmb0504	N-(4'-O-glycosyl)-feruloyl agmatine	Alkaloids	Phenolamine	C21H32N4O8	469.23	177.05	468.222	[M+H]+	2	-	-	2778494.9460000033	4326798.883000007	3306732.3219999964	2984484.1929999962	3561094.298999995	2303047.027000004	3628026.1264999937	3166821.6154999943	3445912.7045000056	62286.00700000001	79389.15799999997	53405.83100000023	1857662.2249999985	1793259.1625000034	2344700.0900000017	2355597.903499993	-	-	-	0.530681	0.423418	0.849847	-0.234726	insig	1.3387	0.0173191	0.0187361	-5.73803	down	0.0194251	0.91364	0.983551	-0.023928	insig
MWStz179	N-Benzyllinoleamide	Alkaloids	Alkaloids	C25H37NO	368.3	91.05	367.2875	[M+H]+	3	883715-18-2	-	23754.190500000004	15572.851499999937	15184.683499999885	141278.11300000225	77079.14699999895	66048.66999999972	6488.086000000013	9430.296000000162	6100.100500000034	29954.61999999984	11972.309499999748	14230.525999999978	45043.18049999912	81424.27599999927	79174.0695000016	79644.8349999995	-	-	-	1.2345	0.0802791	5.21733	2.38331	up	0.0692013	0.936315	1.03019	0.042911	insig	1.37277	0.046753	0.403922	-1.30785	down
PDP139729	(2-aminoethoxy)({3-hydroxy-2-[(9E)-octadec-9-enoyloxy]propoxy})phosphinic acid	Lipids	LPE	C23H46NO7P	480.31	339.29	479.3012	[M+H]+	2	-	-	741241.7824999964	825555.6594999976	797458.3879999977	4852493.368000021	5624043.775999958	3131997.414000012	899942.7675000214	1433425.2040000118	1665512.3250000426	692688.7580000017	711991.518499995	660694.4724999975	1753628.8239999863	2483346.904499971	1538449.8649999846	1993401.9529999688	-	-	-	1.27541	0.0363861	5.75595	2.52505	up	1.16411	0.0357776	0.873583	-0.194983	insig	1.19845	0.136456	1.69139	0.75821	insig
Lmjp101205	Coumurrayin	Lignans and Coumarins	Coumarins	C16H18O4	275.13	219.05	274.1205	[M+H]+	3	17245-25-9	-	110114.34299999813	42276.3410000007	48484.777999999715	238365.46800000148	144621.87550000063	189502.87449999843	123116.17149999835	88441.95700000026	143998.9430000008	58547.79299999979	82831.35100000109	106360.62950000002	205532.06700000094	234795.0249999963	172784.57300000088	186957.4439999993	-	-	-	1.12078	0.0252152	2.84998	1.51095	up	0.489789	0.581258	1.2333	0.302524	insig	1.05182	0.1349	1.77004	0.82378	insig
Lmcsp00364	N2-Succinyl-L-arginine	Amino acids and derivatives	Amino acids and derivatives	C10H18N4O5	275.14	175.12	274.1277	[M+H]+	3	2478-02-6	C03296	45060.645	61411.957500000026	63808.79000000005	31197.228000000006	20235.259999999995	20714.19100000001	48972.95450000001	47161.37649999993	27622.73099999997	40259.18450000002	37782.72	27579.719000000016	69796.50149999997	64107.66600000008	63045.90949999997	50495.85699999995	ko00330,ko01100	C03296	-	1.20238	0.0142725	0.423691	-1.23892	down	1.11341	0.0457652	0.620277	-0.689016	insig	0.934786	0.162347	0.72678	-0.46041	insig
Lmdp004131	Kaempferol-3-O-(2'''-malonyl)sophoroside-7-O-rutinoside	Flavonoids	Flavonols	C42H52O28	1005.25	535.11	1004.2645	[M+H]+	3	-	-	243576.1895000004	178567.08650000015	318106.7909999999	1038508.8359999992	853212.1405000002	837346.0999999997	946150.8214999988	775845.1179999991	620266.1329999999	710080.5715000022	651010.6435000006	857644.3065000012	374018.2860000008	296919.7800000003	205710.4599999997	321269.06999999983	-	-	-	1.25701	0.0020447	3.68668	1.88232	up	1.27661	0.00428552	2.99728	1.58365	up	1.41685	0.0175667	3.16415	1.66182	up
PD0766403	6-Hydroxyluteolin 5-rhamnoside	Flavonoids	Flavones	C21H20O11	449.11	303.05	448.1006	[M+H]+	1	-	-	1236359.827500002	1894569.8189999976	457279.67649999936	2333784.515000005	2363375.985500005	2677523.829500002	1600400.7995000037	1126405.3640000022	1183642.7520000008	356923.2690000005	318923.0895000006	351579.8644999989	928631.4709999993	825224.5335000005	469504.6979999996	932626.2205000028	-	-	-	0.935244	0.0847737	2.05525	1.03932	insig	1.06626	0.176136	0.286334	-1.80423	down	0.371173	0.826253	1.08981	0.12407	insig
PDP118154	Waikialide A	Others	Others	C14H20O2	221.15	119.09	220.1463	[M+H]+	1	-	-	869208.5719999991	786341.7869999979	832689.5239999959	387701.90749999945	339240.2919999999	404657.6100000002	532387.8670000043	636813.3030000043	563215.7159999993	313158.23600000003	359123.51	316156.4984999997	555173.0110000023	602311.2450000005	619115.2024999997	602313.1364999998	-	-	-	1.28715	0.000163863	0.454779	-1.13676	down	1.33627	0.000203417	0.397244	-1.3319	down	1.42249	0.00369541	0.696242	-0.522339	insig
Qmyp101229	Corymbolone	Terpenoids	Sesquiterpenoids	C15H24O2	237.18	109.1	236.1776	[M+H]+	3	97094-19-4	-	26981.79249999954	12467.100499998909	29345.601999999435	221340.39800000066	178512.53650000226	172968.1835000005	51755.961000000745	61055.63649999999	63475.449000000764	63137.46149999831	57332.0044999984	47332.68250000027	118508.16549999973	126138.93000000145	110239.85700000043	139076.23850000155	-	-	-	1.26049	0.00423715	8.32655	3.05772	up	1.15077	0.00965848	2.43918	1.2864	up	1.31874	0.00717291	2.56252	1.35756	up
mws1686	Paeonol	Others	Ketone compounds	C9H10O3	167.07	121.07	166.063	[M+H]+	3	552-41-0	C10712	112361.47999999992	110383.17950000006	118178.72300000045	77555.11650000117	80213.88699999938	69344.36549999972	90670.6085	61460.538000000146	78330.63050000004	36673.3554999999	38704.14749999995	27965.399000000118	113558.14050000005	87445.58649999951	147734.772	87168.63849999994	-	C10712	-	1.26652	0.00112034	0.666171	-0.586035	insig	1.32539	8.50482e-05	0.303126	-1.72201	down	1.30516	0.0408214	0.675993	-0.56492	insig
Qmfp110513	Spiraformin D	Others	Others	C25H28O11	505.17	147.04	504.1632	[M+H]+	2	-	-	954860.1014999937	811605.5684999983	978405.1115	5107391.263000026	3708789.7130000163	4207644.430000012	1650166.4839999846	1626826.8339999854	1696898.2524999918	2204838.166499994	1640106.161499994	2069853.0900000003	1628467.2024999957	1778438.092499994	1739237.6529999997	1758838.3959999988	-	-	-	1.2898	0.012893	4.74479	2.24634	up	1.29474	0.0179683	2.15485	1.10759	up	1.47473	0.00182168	1.81207	0.857637	insig
Layp002880	5,7-Dihydroxychromone glucoside	Others	Chromone	C15H16O9	341.09	179.03	340.0794	[M+H]+	3	-	-	526360.0609999979	329237.7389999999	494624.8569999985	812361.4214999966	954155.3139999958	1147605.011999998	613510.9529999996	562515.1094999979	580551.7504999975	843339.1979999958	686089.0994999972	1016767.0444999966	564825.7110000015	373162.2620000001	400274.1204999992	296473.852	-	-	-	1.18354	0.0155091	2.15825	1.10986	up	1.16307	0.0319096	1.88576	0.915146	insig	1.04106	0.150478	1.30095	0.37957	insig
WapTKC036671	3-Hydroxy-1,9,11-Eremophilatrien-8-one	Terpenoids	Sesquiterpenoids	C15H20O2	233.15	145.1	232.1463	[M+H]+	1	1465029-36-0	-	120107.7454999991	78780.62399999906	106550.97700000148	214758.7255000007	264529.56950000103	212072.973999999	114974.49650000036	95916.67999999935	123254.58249999971	92176.60000000003	105739.4720000001	129716.60850000051	149375.7164999998	165361.76399999735	153785.34850000078	112109.08500000084	-	-	-	1.22857	0.0049303	2.2635	1.17855	up	0.304719	0.675217	1.07266	0.101193	insig	0.494304	0.553223	1.09398	0.129592	insig
PDP158477	(Z)-Venusol	Phenolic acids	Phenolic acids	C15H16O8	325.1	163.04	324.0845	[M+H]+	2	80645-63-2	-	87831864.23850016	95917730.66299991	71289199.35600005	96936727.73599964	100356722.37099992	105437178.14650024	146671990.0079996	120568514.20599976	109028477.8580002	50817563.38599991	42238119.46199989	30004781.90399999	54380394.43649991	51955690.82050001	40191499.09249995	53174137.86499998	-	-	-	0.909163	0.149265	1.187	0.247318	insig	1.21441	0.0103307	0.482517	-1.05135	down	1.25933	0.0467466	1.47534	0.561048	insig
Lhmp122022	3-O-caffeioyl sinapyl quinic acid	Others	Others	C27H28O13	561.16	207.07	560.153	[M+H]+	2	-	-	2800693.916999994	2452352.704000004	2171000.5089999926	5739589.233000003	7042484.111000014	6672724.187999989	5176626.429499993	4855283.533000006	5563620.339000002	1248783.1134999983	1100030.2279999985	864235.1810000001	1832431.6869999957	1937684.0900000043	1946587.933000001	1514493.504000001	-	-	-	1.27658	0.00320569	2.62051	1.38985	up	1.28589	0.00520147	0.432789	-1.20826	down	1.46512	0.000615415	2.10068	1.07085	up
MWS20173	1-Hydroxybisabola-2,10-dien-4-one	Others	Ketone compounds	C15H24O2	237.18	107.08	236.1776	[M+H]+	3	-	-	62675.101499999786	58987.24349999985	58329.051500000016	184827.0435000005	125015.32999999914	160807.92100000006	38962.672999999886	22858.183500000236	114484.91350000065	125042.21049999994	34411.802000000294	85700.4214999993	61742.61299999942	139894.24299999946	103794.57499999963	120254.90750000006	-	-	-	1.26542	0.0300548	2.61485	1.38673	up	0.310768	0.494923	1.36203	0.445763	insig	0.378472	0.969276	0.979523	-0.0298483	insig
Waptp03797	2,3-dihydro-6-hydroxyltryptophan N-Glucoside	Alkaloids	Plumerane	C17H24N2O8	385.16	206.08	384.1533	[M+H]+	3	-	-	431314.0099999992	386095.6970000011	512667.9065000002	141386.10349999994	223369.63349999988	256050.1505000003	445853.9825	343456.0295000001	389173.6005	400349.89199999935	355527.1049999995	279619.3254999997	255798.51049999933	467949.873000001	250722.867	288682.07299999986	-	-	-	1.1652	0.00948807	0.466744	-1.0993	down	0.925117	0.127299	0.778523	-0.361188	insig	0.705061	0.349309	0.886026	-0.174579	insig
MWS5173	Isocytosine	Nucleotides and derivatives	Nucleotides and derivatives	C4H5N3O	112.05	70.03	111.0433	[M+H]+	3	108-53-2	-	325779.732	232631.34100000001	248305.17900000012	999407.3355000002	953251.2540000001	897902.6954999998	448276.9664999999	491752.7285	428526.6015000002	278100.26800000004	265655.341	315227.3434999999	356637.80250000017	492060.261	422588.2159999999	373377.38400000014	-	-	-	1.28389	7.78508e-05	3.53354	1.82111	up	0.390156	0.628289	1.06479	0.0905682	insig	1.39045	0.0084548	1.69645	0.762522	insig
Zmmp002333	L-Homonorleucine	Amino acids and derivatives	Amino acids and derivatives	C7H15NO2	146.12	83.09	145.1103	[M+H]+	3	44902-02-5	-	149549.55199999985	176143.89849999984	333825.6495000002	77187.356	86522.46800000005	87071.45950000008	97900.24400000018	50962.406499999866	86665.03650000009	119544.28449999994	119180.50399999993	93569.88750000011	137482.5805	120398.87299999974	112067.97449999992	121572.83799999974	-	-	-	1.14188	0.140917	0.380249	-1.39498	down	1.03458	0.196045	0.503844	-0.988951	insig	1.26846	0.126114	0.35712	-1.48552	down
Walbp00984	N-(1-Deoxy-1-fructosyl)isoleucine	Amino acids and derivatives	Amino acids and derivatives	C12H23NO7	294.15	86.1	293.1475	[M+H]+	3	-	-	57390.07799999994	82582.87350000003	85809.33349999995	218402.89100000012	244526.40049999976	188919.09799999965	82920.70949999995	116903.53099999992	129845.06350000006	290664.8705	274076.5344999998	287756.5240000001	269244.0999999996	263520.8750000002	284345.21149999986	219255.3755000002	-	-	-	1.25537	0.00384484	2.88707	1.5296	up	1.32174	0.000184614	3.77575	1.91676	up	1.06905	0.117715	1.46012	0.546087	insig
Walbp01749	N-Glucosylpicolinate*	Alkaloids	Pyridine alkaloids	C12H16NO7+	286.09	124.04	286.0927	[M]+	1	-	-	8265111.089500013	8665344.31950003	10226963.237500008	1901853.1475000025	1967810.1485000032	2389221.231499996	5693666.05699998	4510363.197500007	5899183.6319999965	11928528.720999993	10868357.186499987	13097458.264499975	4260544.788499996	3245961.816500012	3968977.1595000057	3953115.906499987	-	-	-	1.29144	0.00494611	0.230467	-2.11737	down	1.15781	0.029798	1.32171	0.40241	insig	1.39092	0.00960688	0.592958	-0.753998	insig
MW0145477	Arg-Pro-Asp	Amino acids and derivatives	Amino acids and derivatives	C15H26N6O6	387.19	140.07	386.1914	[M+H]+	3	-	-	928959.1794999993	1070459.272499997	1009269.4595000013	615118.1554999991	506120.86650000006	512202.4599999996	419932.81350000034	416411.6575000012	424593.0839999999	594670.5705000004	543626.3599999998	551724.3425000006	1069389.1765	940612.1529999984	1096869.4750000015	981543.5229999986	-	-	-	1.26346	0.00116817	0.542908	-0.88122	insig	1.32272	0.00389928	0.561714	-0.832093	insig	1.49541	0.00479549	0.419099	-1.25464	down
PDP000376	dictamtrinor-guaianol D	Others	Others	C13H22O2	211.17	109.1	210.162	[M+H]+	3	-	-	201305.75899999964	194793.5730000001	181592.10350000067	1068612.2270000014	1039617.4385000034	1061008.326500007	187922.4694999984	244830.35799999922	206760.7174999998	243117.4890000021	270864.3524999976	274900.22600000154	244150.91799999823	273848.67249999946	268248.94149999844	226328.50599999967	-	-	-	1.30134	7.16744e-07	5.48604	2.45576	up	1.27901	0.00727246	1.36558	0.449511	insig	0.756003	0.344575	1.10702	0.146676	insig
WapTKC043983	Radicol	Terpenoids	Sesquiterpenoids	C12H20O2	197.15	133.1	196.1463	[M+H]+	3	849693-04-5	-	425204.61650000024	413677.7505	399664.8770000001	1012662.5424999954	1093618.1129999976	865384.1894999981	319675.7599999999	336539.9744999986	351563.6870000005	304703.3784999987	351096.5075000017	340284.2070000004	415080.8980000025	541164.978500001	514065.37000000104	401492.977	-	-	-	1.28527	0.0123226	2.39931	1.26262	up	1.23987	0.0141997	0.804236	-0.314309	insig	1.4296	0.00335763	0.813679	-0.297469	insig
MW0155762	Pro-Ala-Gln	Amino acids and derivatives	Amino acids and derivatives	C13H22N4O5	337.14	173.02	314.159	[M+Na]+	3	-	-	3514480.036500012	1690007.519	1629215.9205000028	602600.344000002	545026.9215000005	749464.1195000003	1180390.2485000014	1421116.945500004	1283530.0670000042	1538525.1870000015	1500463.709000001	590017.7164999999	1555855.706999995	1288371.8840000005	740017.785999999	962942.8370000005	-	-	-	1.19403	0.115637	0.277608	-1.84888	down	0.85445	0.221948	0.531045	-0.913093	insig	1.04634	0.252061	0.568511	-0.814739	insig
PDP011317	5-(beta-D-Glucopyranosyloxy)-6-hydroxy-1H-indole-2-carboxylic acid	Alkaloids	Plumerane	C15H17NO9	356.1	194.04	355.0903	[M+H]+	2	92585-12-1	-	1143231.668	959500.1424999972	217012.6449999996	730662.9665000002	756183.0105	1141215.9194999994	1146885.5384999998	1034247.8420000024	1145698.939999998	2520020.060500002	1981697.8605000072	2011431.8985	1389983.1705000002	1916519.138499992	1636861.5665000004	1867098.9	-	-	-	0.369551	0.765167	1.13291	0.180033	insig	1.01716	0.0199756	2.8077	1.48939	up	0.716593	0.357315	1.43414	0.520183	insig
Yalp015204	[(1R,2R,5S,6R,10R,11S,12R,15R,16R,18S,19R)-18-acetyloxy-6-(furan-3-yl)-11-hydroxy-1,5,10,15-tetramethyl-13-oxapentacyclo[10.6.1.02,10.05,9.015,19]nonadec-8-en-16-yl]propanoate	Terpenoids	Triterpene	C31H42O7	527.3	177.05	526.2931	[M+H]+	2	-	-	223430.97799999683	246858.52350000266	296163.75549999275	82919.23450000134	111663.91450000038	90907.87250000317	366263.1549999996	509317.289499998	383742.3520000023	346315.0759999875	328368.6685000027	304720.17350000906	185979.05849999745	185966.3800000033	194741.754500005	194953.61449999726	-	-	-	1.26553	0.00932884	0.372483	-1.42475	down	1.09423	0.0595991	1.27784	0.353706	insig	1.32559	0.0492379	1.64305	0.716378	insig
Wafp003601	N-Feruloylmethylagmatine	Alkaloids	Phenolamine	C16H24N4O3	321.19	177.06	320.1848	[M+H]+	2	-	-	928854.4280000014	1109554.707499999	1364770.5744999992	532301.1290000004	465082.7469999997	505893.11899999995	613654.1869999998	494923.78200000024	522006.1369999977	78104.90829999992	78104.90829999992	78104.90829999992	499955.19400000037	390524.5414999996	546054.7830000005	415596.4885	-	-	-	1.24913	0.0349879	0.441727	-1.17877	down	1.33835	0.0140299	0.0688517	-3.86036	down	1.41582	0.0347341	0.479135	-1.06149	down
PDP175188	2-(3,4-Dihydroxyphenyl)-3,8-dihydroxy-6-(3,4,5-trihydroxy-6-methyloxan-2-yl)oxychromen-4-one	Flavonoids	Flavonols	C21H20O11	449.11	303.05	448.1006	[M+H]+	1	-	-	14885559.922000032	17871090.99399998	12266243.816499986	25476622.09900001	20947647.3955	22031723.02400001	16920551.574499987	9206171.588500006	9366767.904999947	3955401.412000008	4828113.997000001	4739822.018500015	13417435.418500016	8780599.02249999	11381647.618000025	14657873.304000001	-	-	-	1.12863	0.0221197	1.52047	0.604518	insig	1.31566	0.0204587	0.300366	-1.73521	down	0.772686	0.3615	0.788343	-0.343104	insig
Lmbp010382	6-Methoxy-2-(2-phenylethyl)chromone	Others	Chromone	C18H16O3	281.12	91.05	280.1099	[M+H]+	3	84294-89-3	-	213464.431	323917.3824999997	220900.53200000094	30203.23250000034	30203.23250000034	30203.23250000034	205401.32099999927	151016.16250000172	2185995.684500011	1884906.7125000053	321755.62950000126	992874.8304999924	386348.26449999865	366987.6664999996	379724.7375000006	393351.2259999999	-	-	-	1.29173	0.0247022	0.119493	-3.065	down	1.01776	0.213489	4.21945	2.07706	up	0.421873	0.46816	3.35286	1.74539	insig
WapTKC027082	Trisporol C	Terpenoids	Sesquiterpenoids	C18H28O3	293.21	107.08	292.2038	[M+H]+	1	26094-65-5	-	44727.344000000165	44161.522999999586	58516.993499999495	316812.8954999997	369763.2480000014	301616.1285000006	82813.18100000006	58340.731500000526	70956.69449999952	8832.304599999921	8832.304599999921	8832.304599999921	289245.2824999973	304481.75649999786	343004.36799999897	277338.95849999913	-	-	-	1.29358	0.00382323	6.70389	2.745	up	1.33543	0.0132932	0.179755	-2.4759	down	1.19992	0.0730693	1.43896	0.525023	insig
Lmhp007595	LysoPC 16:4	Lipids	LPC	C24H42NO7P	488.28	184.07	487.2699	[M+H]+	3	-	-	4056.095800000017	4056.095800000017	4056.095800000017	83163.67399999996	111990.75200000015	221610.28349999856	20280.479000000087	37997.0264999997	62669.611000000135	88338.0425000005	82546.59249999949	78037.20650000052	124110.68249999994	99374.87300000018	109340.18450000008	109961.77400000037	-	-	-	1.28359	0.0854404	34.2501	5.09804	up	1.34344	0.00142404	20.4566	4.35449	up	1.44124	0.0982653	9.93953	3.31318	up
Zmjp011129	1,3-Dihydroxyurs-12-en-28-oic acid (Kaneric acid)	Terpenoids	Triterpene	C30H48O4	473.36	455.35	472.3553	[M+H]+	3	107693-87-8	-	1353022.5914999954	1148924.213500001	1098256.2370000049	11513654.250499973	10308965.544000037	11410240.791499993	1093188.3680000005	1065466.258999994	1180477.5990000009	651816.2114999981	592807.0080000022	535949.452500007	3710416.1264999514	3733695.4300000174	3767220.937000045	3761125.4525000537	-	-	-	1.29947	0.00104427	9.23083	3.20646	up	1.30831	0.00777296	0.494576	-1.01574	down	0.681131	0.388168	0.927484	-0.108605	insig
Rlp04139	5,7-dimethoxy-6-{[3,4,5-trihydroxy-6-(hydroxymethyl)oxan-2-yl]oxy}-4H-chromen-4-one*	Others	Chromone	C17H20O10	385.11	223.06	384.1056	[M+H]+	2	-	-	2280324.1345000025	3342909.967499999	2701056.9954999983	1186113.9734999982	1315930.9259999995	1326673.5875000015	1600541.7224999985	870653.5034999991	1104102.8450000004	2850719.4769999967	2711030.0294999992	3120083.9260000032	3142893.9135000007	2552957.086999997	2678117.6474999986	3291139.212499993	-	-	-	1.24593	0.0375339	0.459945	-1.12047	down	0.301558	0.746437	1.04295	0.0606723	insig	1.35646	0.0172861	0.429502	-1.21926	down
pmb0501	Agmatine	Alkaloids	Alkaloids	C5H14N4	131.13	114.1	130.1218	[M+H]+	1	306-60-5	C00179	4072194.687	4531720.225500002	3951879.6555	19507496.906	16652213.329000013	15886942.673000004	4249906.888	4027368.431500003	4170148.587	2033602.576500001	2347496.8785	1729523.1874999984	4218469.706500003	4500608.9365	3225839.211000003	4012541.1270000017	ko00330,ko00999,ko01100,ko01110	C00179	-	1.29553	0.00590097	4.14523	2.05145	up	1.29918	0.00102467	0.486677	-1.03896	down	0.134466	0.862175	0.991369	-0.0125061	insig
pme1137	6-Hydroxynicotinate	Alkaloids	Pyridine alkaloids	C6H5NO3	140.03	94.03	139.0269	[M+H]+	3	5006-66-6	C01020	1074181.154999999	1185210.3180000002	1229158.350000001	657781.9249999997	566330.8040000002	606435.2170000004	1039362.0675	907189.2805	986028.5374999995	77779.20849999996	47563.60550000003	30616.992499999888	996865.9155000006	1012682.4729999986	1075213.983	1037274.5384999996	ko00760,ko01100	C01020	-	1.28016	0.00144885	0.52473	-0.930352	insig	1.32438	0.000788662	0.0447062	-4.48338	down	1.2606	0.0382454	0.84063	-0.250457	insig
MW0155822	Pro-Cys-His	Amino acids and derivatives	Amino acids and derivatives	C14H21N5O4S1	356.13	194.04	355.1314	[M+H]+	3	-	-	6179519.3505000025	4208024.782999999	2905357.2955000005	10721374.416999968	9390165.402499968	9210977.362000007	5404120.354500009	5912877.145500015	5502248.728000002	11536022.698499965	13114627.95749996	21407083.08900003	6745304.063999993	8784111.020500015	4988542.697000013	5311438.813499998	-	-	-	1.14869	0.0159339	2.20588	1.14135	up	1.21862	0.0595176	3.46484	1.79279	up	0.808836	0.341743	1.26528	0.339457	insig
MWS201405	His-Tyr	Amino acids and derivatives	Amino acids and derivatives	C15H18N4O4	319.14	110.07	318.1328	[M+H]+	3	35979-00-1	-	51923.61950000002	87055.06250000017	159994.15650000007	86489.09550000002	68493.21900000006	44283.38950000001	61656.22350000006	67155.05600000008	54512.073999999935	8856.6779	8856.6779	8856.6779	57188.837000000036	52246.61000000002	64629.47550000002	53275.80350000004	-	-	-	0.526656	0.412043	0.666501	-0.585321	insig	1.29111	0.104039	0.0888711	-3.49214	down	0.757768	0.349269	0.613177	-0.705624	insig
MW0153130	Lys-Ser-Gly	Amino acids and derivatives	Amino acids and derivatives	C11H22N4O5	291.18	147.04	290.159	[M+H]+	3	-	-	4351713.819999985	5017781.299999997	4080567.4790000017	3055112.3895000005	2759388.978	3172088.4504999975	3930788.3225000063	4035197.269499995	4709625.063500007	551877.7956000001	551877.7956000001	551877.7956000001	3727227.3625000063	3842177.566999998	5656802.573999995	4064097.639499998	-	-	-	1.2215	0.0199928	0.668145	-0.581767	insig	1.34152	0.00497857	0.123095	-3.02216	down	0.505304	0.524702	0.94242	-0.0855576	insig
Yaap004664	3-Oxo-Alpha-Ionol,4-(3-Hydroxy-1-Butenyl)-3,5,5-Trimethyl-2-Cyclohexen-1-One	Others	Others	C13H20O2	209.15	137.09	208.1463	[M+H]+	2	110114-85-7	-	354554.1930000003	290655.04749999964	240510.9419999999	41568.020899999945	41568.020899999945	41568.020899999945	295775.30500000075	207840.1044999997	243328.31899999987	360710.45749999897	320833.01700000075	400261.8264999992	495632.17800000025	332639.98300000123	288382.58499999985	431176.43399999966	-	-	-	1.29387	0.0165065	0.140794	-2.82834	down	0.840379	0.187742	1.22138	0.288518	insig	0.733528	0.33341	0.843318	-0.245851	insig
zjbp111622	12,15-dioxo-selina-4,11-dine	Terpenoids	Sesquiterpenoids	C15H20O2	233.15	145.1	232.1463	[M+H]+	2	-	-	257618.23499999946	259632.497999998	286493.92249999737	218839.8880000013	221276.36949999986	230305.1189999989	336233.30350000376	318619.4155	347997.2880000038	509568.60900000046	595968.601500003	597631.8725000019	574972.862000001	474620.4554999985	480116.59650000173	457800.4920000006	-	-	-	1.20252	0.0291412	0.834122	-0.261669	insig	1.32565	0.00536367	2.11904	1.08341	up	1.40347	0.00640588	1.24772	0.319297	insig
MWSslk106	Phenethylamine	Alkaloids	Benzylphenylethylamine alkaloids	C8H11N	122.1	105.07	121.0891	[M+H]+	2	156-28-5	C05332	327522.6779999998	385864.6859999988	387097.21549999923	69514.67499999987	104767.22500000012	61586.04999999999	124457.58000000006	135836.02650000056	134137.33449999974	29366.250999999967	21782.596999999958	22434.273000000016	154669.1395000001	127176.13549999989	113192.96200000047	145594.103	ko00360,ko01100	C05332	-	1.2727	0.000542213	0.214331	-2.22209	down	1.33878	0.00291438	0.0668643	-3.90262	down	1.49075	0.00563614	0.358416	-1.48029	down
Zmsp000237	1,4-Dideoxy-1,4-imino-(2-O-β-D-glucosyl)-D-arabinitol	Alkaloids	Pyrrole alkaloids	C11H21NO8	296.13	134.08	295.1267	[M+H]+	3	-	-	51726.254	45564.58200000001	40783.277	4288.7999999999965	4288.7999999999965	4288.7999999999965	21443.99999999998	57612.412000000004	83989.25700000001	63233.40750000001	84335.36500000003	52563.232499999984	121466.78250000006	120798.65699999995	176639.69700000004	101319.2015	-	-	-	1.30014	0.00570999	0.0931847	-3.42376	down	1.01094	0.146666	1.44945	0.535509	insig	0.0535673	0.693113	1.18086	0.239833	insig
pmb0496	Feruloylagmatine	Alkaloids	Phenolamine	C15H22N4O3	307.18	177.05	306.1692	[M+H]+	1	-	C18325	31970281.136499897	28771975.17949998	25870547.06150003	46243724.83950007	46220552.97049999	49898057.54449996	24470612.79900005	30461753.89849996	35295425.92150006	4587629.598400006	4587629.598400006	4587629.598400006	22938147.99200003	26235432.67799999	30609473.39899998	24562674.639999986	ko00999,ko01100,ko01110	C18325	-	1.2583	0.00161351	1.64366	0.716915	insig	1.34153	0.00522103	0.158901	-2.6538	down	0.208207	0.758398	1.04174	0.0589916	insig
Lmbp002962	Isofraxetin	Lignans and Coumarins	Coumarins	C10H8O5	209.05	194.02	208.0372	[M+H]+	3	50656-75-2	-	292986.73150000034	346577.83	339207.26400000014	151308.69449999952	160993.2384999999	301153.24250000075	478027.6394999995	343433.0154999992	329634.35850000073	173714.27599999934	127418.6839999999	94618.135	176783.47799999997	277804.9214999999	256016.2185	207673.8829999993	-	CM01383	MetMap129	0.980498	0.116302	0.62676	-0.674015	insig	1.25016	0.00327853	0.404334	-1.30638	down	0.749113	0.350507	1.17606	0.233962	insig
MW0150848	His-Asn-Cys	Amino acids and derivatives	Amino acids and derivatives	C13H20N6O5S1	373.13	201.05	372.1216	[M+H]+	3	-	-	4601774.341500003	4222015.5655	6119095.252499994	1765417.9279999994	1590291.148	1949242.7410000025	2330320.7769999984	2965129.1284999982	2954499.3210000005	1558742.2404999996	1705227.1594999991	1631555.9040000006	2096013.699500001	2824556.2844999973	2832560.6264999993	1813481.4329999997	-	-	-	1.26424	0.0278664	0.355015	-1.49405	down	1.31481	0.0281155	0.327616	-1.60992	down	1.35418	0.0481771	0.552099	-0.857002	insig
Lmgp009434	10α-Hydroperoxy-guaia-1,11-diene	Terpenoids	Sesquiterpenoids	C15H24O2	237.19	121.1	236.1776	[M+H]+	3	-	-	106166.88399999938	61288.75800000015	49477.92949999982	283914.02950000064	259225.37599999798	263393.22900000017	47818.74650000018	45952.36950000051	40615.22799999966	8123.045599999931	8123.045599999931	8123.045599999931	105603.19450000023	118641.29999999977	120597.2285	116278.95649999953	-	-	-	1.23431	0.00273047	3.71788	1.89448	up	1.3165	0.065356	0.112335	-3.15413	down	1.01637	0.25094	0.619482	-0.690867	insig
Wmhp000032	2,3,6,23-Tetrahydroxyolean-12-en-28-oic acid (Protobassic acid)	Terpenoids	Triterpene	C30H48O6	505.35	259.21	504.3451	[M+H]+	2	564-13-6	-	259431.6830000002	261291.8695000023	414510.9059999985	1413265.817000003	1483085.3669999894	1596080.3965000096	392861.18249999953	366285.76499999966	367215.68300000107	247952.90299999897	365188.9599999998	344553.19350000104	455713.91700000357	683934.3239999985	405362.00600000203	600591.1024999996	-	-	-	1.27702	8.95274e-05	4.80354	2.2641	up	0.122203	0.911498	1.02402	0.0342383	insig	0.84311	0.340276	1.20436	0.268271	insig
WapTKC172691	3-Hydroxylabda-8(20),13-Dien-15-Oic Acid	Terpenoids	Ditepenoids	C20H32O3	321.24	135.08	320.2351	[M+H]+	3	-	-	259508.9000000075	413876.48000000743	473897.1479999997	937037.7724999993	780111.4384999946	2409068.253	404333.5114999997	251576.07250000144	424947.3244999959	404767.58149999625	290341.9319999923	431991.0579999967	418852.89850000205	511120.5859999979	360646.86499999603	503157.4965000032	-	-	-	1.08283	0.19413	3.59651	1.8466	up	0.0101857	0.935288	0.982409	-0.0256045	insig	0.166292	0.805559	0.942102	-0.0860452	insig
pmb1562	1-Stearidonoyl-Glycerol	Lipids	Glycerol ester	C21H34O4	351.25	147.12	350.2457	[M+H]+	1	-	-	284699.10149999725	220761.1559999988	286620.6275000001	1530629.6359999985	1477086.9665000031	1418485.8245000031	320489.2914999981	275720.75150000013	264495.0225000034	295298.1040000005	279321.18399999896	271553.1045	696008.6145000013	545652.5419999997	655036.423999994	560129.5749999989	-	-	-	1.29543	2.16696e-05	5.58807	2.48235	up	0.502774	0.498345	1.06829	0.0953039	insig	0.584873	0.455873	1.08664	0.119871	insig
MWSmce041	Butylphthalide	Others	Lactones	C12H14O2	191.1	145.1	190.0994	[M+H]+	3	6066-49-5	C17854	8705.295199999824	8705.295199999824	8705.295199999824	76997.2069999997	43526.47599999912	69519.66799999928	66968.22400000041	77852.10749999993	90144.37200000057	68952.41049999946	53052.21150000002	58673.76199999989	89074.36149999993	78183.75500000012	67736.80250000113	84303.46850000005	-	C17854	-	1.28228	0.0327722	7.27693	2.86333	up	1.34003	0.00806536	6.91833	2.79042	up	1.49739	0.00912096	8.997	3.16944	up
PD1006471	α-kamlolenic acid	Lipids	Free fatty acids	C18H30O3	295.23	67.05	294.2195	[M+H]+	2	-	-	19167.518999999884	7955.087500000035	25981.091999999702	246229.6949999997	216176.51449999984	236187.92499999976	46202.50799999993	35015.318999999974	38223.448000000455	18240.896999999968	26945.941999999992	7974.772500000057	86169.61750000015	70456.65200000013	81464.19799999942	64116.94450000004	-	-	-	1.25853	0.000138214	13.1553	3.71757	up	0.00961859	0.998094	1.00109	0.00157249	insig	1.18224	0.031261	2.24921	1.16942	up
WapTKC087333	7-Hydroxy-8-(Hydroxymethyl)-4b,8,10a-Trimethyl-2,3,4,4a,5,6,7,8A,9,10-Decahydrophenanthren-1-one	Terpenoids	Ditepenoids	C18H30O3	295.23	151.11	294.2195	[M+H]+	2	-	-	3577.099999999923	3577.099999999923	3577.099999999923	63285.98600000028	55177.54749999949	34408.765499999885	19336.196500000027	17885.499999999614	36736.592999999986	19266.23049999991	43645.231499999885	40114.78049999975	77635.78999999967	61774.464499999885	63257.410500000544	50808.858999999786	-	-	-	1.28999	0.0313956	14.2455	3.83243	up	1.30715	0.0560411	9.60054	3.26312	up	1.46007	0.0735805	6.89183	2.78489	up
pmb0508	p-Coumaroylagmatine	Alkaloids	Phenolamine	C14H20N4O2	277.17	147.04	276.1586	[M+H]+	1	7295-86-5	C04498	1157629.0905000006	916892.7699999993	904155.9564999985	542826.1249999987	577680.2154999978	544815.7560000005	783507.2060000013	663845.8775000016	840170.5889999997	105259.9880000001	105259.9880000001	105259.9880000001	719922.8469999994	643771.469500001	526299.9400000005	857277.3329999994	ko00999,ko01100,ko01110	C04498	-	1.25224	0.0316832	0.559081	-0.838871	insig	1.34115	0.00851806	0.106013	-3.23768	down	1.16413	0.0894513	0.767966	-0.380885	insig
Lajp009638	7-Methoxy-8-(3-methylbuta-1,3-dien-1-yl)-2H-chromen-2-one	Lignans and Coumarins	Coumarins	C15H14O3	243.1	131.05	242.0943	[M+H]+	3	112667-50-2	-	133074.3615000007	101025.7220000002	135785.02750000014	158713.21000000075	209422.4959999999	123549.83000000012	162291.70149999927	173059.71750000134	109336.9650000002	20205.14440000004	20205.14440000004	20205.14440000004	161905.11399999988	214427.4915000005	185050.87100000004	182523.40399999998	-	-	-	0.781881	0.240992	1.32929	0.410659	insig	1.33666	0.0115214	0.163876	-2.60932	down	0.677406	0.34732	1.20223	0.265717	insig
Lmjp002508	Cyanidin-3-O-[6''-O-(E)-p-coumaroyl-2''-O-xylosyl]glucoside-5-O-glucoside	Flavonoids	Anthocyanidins	C41H45O22+	889.24	287.05	889.2397	[M]+	3	763896-30-6	-	174691.09450000018	172631.47449999975	247115.5239999999	1100731.4720000026	856044.2540000016	835864.5924999991	1098785.8284999991	715837.4700000004	535219.6925000014	335180.17650000064	261490.76900000035	448890.80250000046	267962.3655000005	322301.1669999998	306696.35249999986	310245.71200000035	-	-	-	1.28017	0.0089214	4.69795	2.23203	up	1.10355	0.09323	1.75891	0.81468	insig	1.4134	0.0690615	3.95305	1.98297	up
Lcfp092575	4-(2,3,6-Trimethylphenyl)butan-2-ol	Others	Alcohol compounds	C13H20O	193.16	133.1	192.1514	[M+H]+	3	-	-	2021100.537500012	2284831.1004999992	2428610.3970000017	4793833.77500002	4552722.787499981	4945617.239000007	2915458.722500005	4341830.545499999	4709511.510000007	1564329.9224999987	1553165.3045000024	1822471.7529999989	1999343.043000012	1317830.674499997	1494180.826	1978198.4024999968	-	-	-	1.2868	0.000109377	2.12222	1.08557	up	1.20458	0.0184954	0.733527	-0.447078	insig	1.30985	0.0797274	1.77693	0.829386	insig
Sadp005010	8-Methyltheophylline	Alkaloids	Alkaloids	C8H10N4O2	195.09	138.07	194.0804	[M+H]+	1	830-65-9	-	384765.7524999997	396655.51100000046	1017582.2539999995	131406.6645	327034.9684999999	380746.4074999999	266596.2429999998	203352.932	197046.52850000013	343296.94649999955	202721.63049999968	328901.5419999998	619548.5199999993	865809.8645000013	1300949.1559999986	769212.1110000019	-	-	-	0.824402	0.261959	0.466474	-1.10013	insig	0.882667	0.276319	0.486336	-1.03997	insig	1.19935	0.211637	0.370758	-1.43145	down
Zmcp001750	Eleutheroside B1*	Lignans and Coumarins	Lignans	C17H20O10	385.11	223.06	384.1062	[M+H]+	2	483-91-0	-	2927173.470500008	2053633.351999997	2969045.9205000033	840643.8749999958	727375.1219999994	770335.7755000021	865367.7279999973	919374.1144999978	970653.5030000013	1564186.151999997	1343276.2699999963	1940277.1869999985	1731637.5469999963	2245880.2255	2381884.9875	1274240.360499999	-	CM01406	MetMap129	1.27412	0.0233814	0.294138	-1.76543	down	1.12364	0.0529973	0.60979	-0.713616	insig	1.45691	0.0273948	0.346597	-1.52867	down
Rfn04166	N-(4-acetamidobutyl)-3-(4-hydroxy-3-methoxyphenyl)prop-2-enamide	Alkaloids	Phenolamine	C16H22N2O4	307.17	177.05	306.158	[M+H]+	3	-	-	464221.14500000025	431072.86749999976	748386.2395000001	511997.5150000003	502547.7644999997	632996.5924999997	479578.59299999906	398368.22099999967	428596.00600000104	196109.33900000027	199926.44749999995	176284.91500000015	401303.70600000006	403717.576	362546.21949999983	405983.684	-	-	-	0.0962414	0.991411	1.00235	0.00338546	insig	1.26858	0.0703839	0.348195	-1.52203	down	0.722758	0.381078	0.794889	-0.331175	insig
mws0582	S-Methyl GSH	Amino acids and derivatives	Amino acids and derivatives	C11H19N3O6S	322.11	130.05	321.0995	[M+H]+	3	2922-56-7	C11347	288964.17799999984	534911.0690000001	375873.7409999999	220915.609	148558.73499999987	179252.96449999986	253794.0939999999	222971.8379999997	267748.4130000001	332810.6979999996	413556.81749999954	412740.1120000001	368988.31849999976	271068.9095000001	367561.27650000015	251845.826	-	C11347	-	1.13665	0.0846989	0.457368	-1.12857	down	0.0201998	0.873116	0.966125	-0.0497181	insig	1.16037	0.165861	0.620558	-0.688361	insig
Lasp010382	Ent-16beta-Methoxy-19-Kauranoic Acid	Terpenoids	Ditepenoids	C21H34O3	335.26	67.05	334.2503	[M+H]+	3	38308-35-9	-	306841.5960000037	207380.74449999852	219568.12900000327	21267.99369999996	21267.99369999996	21267.99369999996	329816.3835000045	327905.7670000028	358021.4619999961	106339.9684999998	197294.0105000002	167966.0464999984	497009.28100001026	544850.6449999919	674085.9529999988	547383.7524999892	-	-	-	1.29586	0.0191066	0.0869512	-3.52365	down	0.972792	0.10298	0.64269	-0.637804	insig	1.21208	0.0843559	1.38424	0.469096	insig
Zbap002763	Cyanidin-3-O-(6''-O-malonyl)glucoside-5-O-glucoside	Flavonoids	Anthocyanidins	C30H33O19+	697.16	287.06	697.1611	[M]+	3	-	-	371422.80649999954	423062.94649999955	386571.0585000007	379470.61999999976	291829.55499999993	238990.39999999985	656943.5395	565127.9594999998	456486.36199999956	810081.714	1021521.2135000008	917505.5224999988	349017.7940000005	330575.8234999997	313276.9134999996	375228.3145000001	-	-	-	0.914831	0.146991	0.770742	-0.375679	insig	1.32147	0.00985992	2.32767	1.21889	up	1.24868	0.0949032	1.42123	0.507144	insig
PD0289687	6-Hydroxykaempferol 4'-methyl ether 3,7-dirhamnoside*	Flavonoids	Flavonols	C28H32O15	609.18	317.07	608.1741	[M+H]+	1	-	-	252641.9665000004	182425.94149999946	362595.89350000094	67634.47599999991	93486.60149999992	69753.35550000018	73140.80699999997	133941.76250000024	87789.4315000001	22054.5765	81083.90349999984	46269.967999999964	172168.49849999975	140396.5994999999	102869.00250000028	186030.37300000017	-	-	-	1.22215	0.0657731	0.289438	-1.78867	down	1.21233	0.0431569	0.187308	-2.41652	down	1.31523	0.0723837	0.36967	-1.43569	down
Sadp001863	Verpacamide A	Alkaloids	Alkaloids	C11H19N5O2	254.16	195.11	253.1539	[M+H]+	1	-	-	42488172.47599997	43344540.13500001	41613295.99950003	59186352.70899995	62053747.26800004	58705137.39050003	49471463.853	45269071.92049997	46445658.236999996	9452503.051000005	9931197.726000004	9235157.287	24584530.02250003	24874173.521999974	23627600.210999995	21500987.513499986	-	-	-	1.29259	0.000800752	1.41193	0.497672	insig	1.34334	2.9434e-05	0.224557	-2.15485	down	1.30058	0.0520078	1.10781	0.147713	insig
Walp003030	Isofraxidin 7-O-Apiosylglucoside	Lignans and Coumarins	Coumarins	C22H28O14	517.15	193.05	516.1479	[M+H]+	3	-	-	62406.620999999854	64595.29199999997	88871.34450000008	135080.35950000034	90915.46899999994	54048.51149999981	79779.56700000027	100822.75650000047	95565.14349999992	113340.466	155766.74000000017	166241.92949999985	126738.78049999994	146816.2219999999	206976.71400000012	140859.36050000007	-	CM01380	MetMap129	0.441256	0.464524	1.29726	0.375471	insig	1.21983	0.0275107	2.01669	1.01199	up	1.04518	0.136031	1.2793	0.355359	insig
PDP234404	3-ethyl-5-hydroxy-7-[3,4,5-trihydroxy-6-(hydroxymethyl)oxan-2-yl]oxychromen-4-one	Others	Chromone	C17H20O9	369.11	207.07	368.1107	[M+H]+	1	-	-	3877050.3215000094	3797388.237500005	3900888.6060000025	2181617.718000005	2082079.409000016	1764721.5725000037	2277740.715000004	2228893.722999996	2732318.2024999857	195873.2417999995	195873.2417999995	195873.2417999995	1939947.877499999	1766902.8570000087	979366.2089999974	1457177.6370000006	-	-	-	1.27694	0.00299172	0.520799	-0.941201	insig	1.34382	7.29924e-05	0.0507648	-4.30003	down	1.44594	0.00993178	0.625378	-0.6772	insig
Zbzp007301	2-Methoxy-6-undecyl-1,4-benzoquinone	Quinones	Quinones	C18H28O3	293.21	55.05	292.2038	[M+H]+	2	-	-	174513.05599999992	149874.76099999974	190642.6755000004	790525.5220000028	827720.255500004	1155425.5630000029	166679.58950000055	242927.4930000013	279096.1279999987	202002.647999999	194202.51949999988	101643.51200000086	404412.04799999815	400465.6700000001	417853.2144999971	416168.13849999907	-	-	-	1.28428	0.0219591	5.38545	2.42907	up	0.21549	0.879957	0.966639	-0.0489505	insig	0.951466	0.216122	1.33721	0.419225	insig
mws0017	Spermidine	Alkaloids	Alkaloids	C7H19N3	146.17	72.08	145.1579	[M+H]+	1	124-20-9	C00315	12213440.2745	13526908.266500005	16139749.218000006	11916977.100499993	13093922.241000004	12371771.825000007	12053324.848000007	14321892.834999992	11771045.038999993	1868036.998600001	1868036.998600001	1868036.998600001	9340184.993000004	14678670.323000005	15445262.21150001	10207862.822499998	ko00330,ko00410,ko00480,ko00940,ko01100,ko02010	C00315	-	0.691546	0.322759	0.892612	-0.163895	insig	1.33866	0.00898422	0.133813	-2.90171	down	0.604622	0.432177	0.910845	-0.134723	insig
pme2292	Putrescine	Alkaloids	Alkaloids	C4H12N2	89.11	72.08	88.1	[M+H]+	3	110-60-1	C00134	161827.89600000007	122977.02450000012	142666.7875000001	238018.08900000004	161692.49800000008	163311.348	51923.152000000046	71508.50799999997	82383.67699999994	130254.03850000008	157853.54650000005	128926.8545	119388.5745	164069.7715000001	145949.07149999993	124937.7095	ko00330,ko00470,ko00480,ko00960,ko01100,ko01110,ko02010,ko04148	C00134	-	0.86446	0.207351	1.3171	0.397362	insig	0.158682	0.824307	0.975584	-0.0356624	insig	1.37702	0.00767092	0.481471	-1.05448	down
Smjp001498	Hypaphorine	Alkaloids	Plumerane	C14H18N2O2	247.14	146.06	246.1368	[M+H]+	3	487-58-1	C09213	104343.99799999985	71050.91949999996	73884.17250000013	147767.38800000038	147815.20400000014	100724.10649999997	90234.4140000002	86313.46600000004	95040.34150000016	237385.7515000009	247855.9750000008	242709.40999999977	123287.57599999972	88204.74549999998	98260.33699999994	46495.1595	-	C09213	-	1.03572	0.0693245	1.58981	0.668855	insig	1.30844	0.00254587	2.92023	1.54608	up	0.564107	0.560937	1.08949	0.123659	insig
WapTKC097225	(4As,5R,6S)-5-Ethenyl-3-Methoxy-6-[(2S,3R,4S,5S,6R)-3,4,5-Trihydroxy-6-(Hydroxymethyl)Oxan-2-Yl]Oxy-4,4A,5,6-Tetrahydro-3H-Pyrano[3,4-C]Pyran-1-one	Terpenoids	Monoterpenoids	C17H24O10	389.14	151.04	388.1369	[M+H]+	2	-	-	75188.51999999996	126351.73950000008	80950.39799999987	100976.78849999997	91022.57	115874.05249999985	131372.26649999982	91649.74099999988	77200.53250000003	1386548.4980000022	1358030.1635000021	1161761.8214999996	956295.1445000012	852146.9149999992	653024.4744999984	866701.2139999983	-	-	-	0.383508	0.668152	1.08985	0.124134	insig	1.33317	0.00229222	13.8282	3.78954	up	0.194143	0.809002	1.06277	0.0878291	insig
Lchp002619	Cyanidin-3-xyloside-malonyl-glucoside-7-glucoside	Flavonoids	Anthocyanidins	C35H41O23+	829.2	287.06	829.2039	[M]+	3	-	-	122944.93849999974	61983.03549999997	147529.06900000002	581641.1240000001	435122.43900000025	351010.8074999997	418106.94399999984	476889.5299999993	376835.7929999998	116761.7470000001	81710.8530000001	147055.17449999982	83568.1970000001	94719.27399999986	101027.16149999984	78121.76100000013	-	-	-	1.20358	0.0246291	4.11414	2.04059	up	0.159098	0.897756	1.03932	0.0556337	insig	1.40359	0.00134932	3.82555	1.93567	up
Smjp002712	1β,13-dihydrolactucin	Terpenoids	Sesquiterpenoids	C15H18O5	279.12	149.02	278.1154	[M+H]+	3	-	-	3470781.2439999967	2288673.4294999973	3185176.975999995	2752855.6314999927	1856653.1604999944	1859470.5684999991	2228631.6040000007	2263727.0209999993	2509600.4419999933	371330.6320999989	371330.6320999989	371330.6320999989	1986264.0360000015	1878532.6010000026	2268658.886000002	3134956.663	-	-	-	0.866318	0.152498	0.723225	-0.467484	insig	1.33448	0.018109	0.124543	-3.00528	down	0.976748	0.205695	0.782811	-0.353263	insig
Lacp005171	3-(3'-Hydroxybutyl)-2,4,4-trimethylcyclohexa-2,5-dienone glucoside	Terpenoids	Sesquiterpenoids	C19H30O7	371.21	133.1	370.1986	[M+H]+	1	-	-	88111.77149999977	78691.88499999988	123297.19899999988	11954.330000000029	11954.330000000029	11954.330000000029	59771.650000000154	96099.70349999989	125030.22699999965	159469.6699999997	156198.08350000012	73239.80999999965	156453.62399999992	231915.1730000013	242928.30199999933	190197.89799999987	-	-	-	1.29131	0.0247072	0.123622	-3.01599	down	0.536316	0.373	1.34059	0.422873	insig	0.158176	0.902059	0.968289	-0.0464898	insig
Layp003167	kaempferol-3-O-(2-xylosyl rutinoside)-7-O-glucoside	Flavonoids	Flavonols	C38H48O24	889.26	287.06	888.2536	[M+H]+	3	-	-	243184.54400000031	224840.1479999997	229249.5794999997	981140.8775000024	987638.9245000021	992424.3769999992	1073789.3800000008	999965.7175000012	645998.4015000007	267718.4005000006	259250.81950000048	397288.84699999954	265649.82150000014	265325.9744999999	214487.77749999988	275441.0300000007	-	-	-	1.30146	5.28126e-07	4.24683	2.08639	up	0.924419	0.231078	1.32553	0.406569	insig	1.45873	0.0360749	3.90055	1.96368	up
Zmhp002640	6-Hydroxykaempferol-3-O-rutinoside-6-O-glucoside*	Flavonoids	Flavonols	C33H40O21	773.21	303.05	772.2062	[M+H]+	2	-	-	58811.91450000013	98830.15649999988	57029.47500000001	211103.22999999934	104084.68299999996	107942.2395000002	59949.01799999985	122087.51449999989	87667.34850000008	164294.27699999974	310613.0989999993	277545.28049999976	191582.28049999973	197476.07300000012	246808.04899999968	169770.94850000035	-	CM00511	MetMap113,MetMap114	0.977021	0.176091	1.97106	0.978971	insig	1.23705	0.0458485	3.50513	1.80947	up	0.558904	0.464953	1.25636	0.329245	insig
Yamp010029	2α,3β,23,29-tetrahydroxy olean-12-en-28-oic acid	Terpenoids	Triterpene	C30H48O6	505.35	229.15	504.3451	[M+H]+	2	-	-	251405.70199999906	220153.60749999995	246200.88749999856	1458170.021500009	1283341.4359999914	1142277.4665000113	317349.99249999924	150011.840499999	228460.2514999999	477427.56500000024	199934.16399999987	181690.43250000133	327342.913500005	368129.17499999655	439130.9124999986	293626.38699999824	-	-	-	1.29646	0.00691553	5.41098	2.43589	up	0.174152	0.67192	1.19685	0.259244	insig	0.254288	0.894776	0.969435	-0.0447835	insig
Qatp006179	Costunolide Derivative	Terpenoids	Sesquiterpenoids	C15H22O3	251.16	135.12	250.1569	[M+H]+	3	-	-	60106.86899999977	62433.4820000001	64562.20449999954	151031.8245000001	178148.3280000006	145844.06250000102	54628.48400000009	76398.30800000031	53931.90149999972	70481.60349999969	96498.13750000023	79799.71549999998	76106.45850000008	89604.99899999994	74549.55500000015	86682.58000000013	-	-	-	1.28947	0.00979579	2.53884	1.34417	up	1.10045	0.116665	1.31895	0.399393	insig	0.156397	0.932214	0.988542	-0.0166262	insig
pme1109	Guanine*	Nucleotides and derivatives	Nucleotides and derivatives	C5H5N5O	152.06	135.03	151.0494	[M+H]+	1	73-40-5	C00242	562654.8985000006	560009.992000001	515611.20099999924	1461315.6235000016	1794784.5234999987	1526234.6864999968	823117.8229999999	596423.029500001	633354.8779999992	900048.1375000012	949824.4285000012	918711.6924999999	1061040.1774999986	1274837.8900000008	1010489.7015	1147964.1740000006	ko00230,ko01100,ko01232	C00242	-	1.2912	0.00823658	2.91913	1.54554	up	1.33257	5.84354e-05	1.68994	0.75697	insig	1.08197	0.183295	1.25308	0.325482	insig
Yalp007434	(3R,5R,7R,8R,9R,10S,13S,17R)-17-((3S,6S)-6-hydroxy-7,7-dimethyl-2,3,6,7-tetrahydrooxepin-3-yl)-4,4,8,10,13-pentamethyl-2,3,4,5,6,7,8,9,10,11,12,13,16,17-tetradecahydro-1H-cyclopenta[a]phenanthrene-3,7-diyl diacetate	Steroids	Steroid	C34H52O6	557.38	465.34	556.3764	[M+H]+	2	-	-	417027.84500000346	396165.2739999988	510845.3794999961	1422393.7459999959	674233.4004999901	1170909.081499997	341949.4504999992	277626.6724999964	250322.1154999964	391998.1374999979	326551.39300000033	206739.25799999727	483846.72899999726	471600.22850000404	422058.1450000061	533899.5684999969	-	-	-	1.14328	0.0948667	2.46786	1.30326	up	0.92105	0.1206	0.698838	-0.516969	insig	1.30464	0.030073	0.657004	-0.606027	insig
Rlp009355	Geranylcitronellol	Terpenoids	Sesquiterpenoids	C20H36O	293.28	69.07	292.2766	[M+H]+	1	51446-64-1	-	207769.6274999989	205944.86650000172	227040.04399999892	26212.021899999727	26212.021899999727	26212.021899999727	254478.26000000336	196141.8290000011	181721.8644999985	164621.55800000302	201280.98000000344	209768.49600000048	131060.10949999865	141271.43200000064	150344.45950000267	153079.06299999903	-	-	-	1.30165	0.00129455	0.122724	-3.02651	down	0.761174	0.256873	0.898427	-0.154527	insig	0.16476	0.91346	0.986871	-0.0190669	insig
PDP266385	Amiloxate	Others	Others	C15H20O3	249.15	161.06	248.1412	[M+H]+	3	71617-10-2	-	102267.91299999993	72904.72749999905	82339.96700000021	602171.8094999989	586360.6665000088	563172.6094999932	56481.86399999972	77582.91999999923	79901.18599999987	67477.24149999997	62649.54799999975	55529.56149999969	1831523.7159999656	2078504.4060000041	1910919.126499951	1929640.6029999962	-	-	-	1.29507	7.61515e-06	6.80241	2.76604	up	1.09975	0.0943906	0.72096	-0.472008	insig	0.790023	0.273999	0.830895	-0.267262	insig
PDP152436	Catechin 7-glucoside	Flavonoids	Flavanols	C21H24O11	453.14	291.09	452.1319	[M+H]+	2	-	-	746147.6249999999	667527.8045	749829.6250000022	484715.0484999996	617699.7114999989	575219.9840000004	423432.8325000006	279987.9140000005	277890.46699999965	608253.4699999986	557173.3644999979	581128.442500001	585332.4469999996	816812.3110000017	328616.0045000007	527651.3319999996	-	-	-	1.10395	0.0327911	0.775424	-0.366942	insig	1.23533	0.0185669	0.80728	-0.308858	insig	1.41546	0.00487889	0.453575	-1.14059	down
Lsjp211201	3S-3-hydroxy-β-damascon	Terpenoids	Monoterpenoids	C13H20O2	209.15	137.1	208.1463	[M+H]+	1	-	-	321109.1405000002	315738.205	225404.05449999985	34383.880500000014	34383.880500000014	34383.880500000014	171919.40250000005	237557.49049999935	185607.158	249866.54399999985	244589.24850000077	239825.15149999977	218088.67500000048	397671.1105000014	349168.44699999964	312026.58650000003	-	-	-	1.29463	0.0147218	0.119631	-3.06334	down	0.72966	0.302765	0.851586	-0.231776	insig	1.16291	0.0844083	0.690151	-0.535015	insig
MWSmce475	Quinidine	Alkaloids	Quinoline alkaloids	C20H24N2O2	325.19	307.18	324.1838	[M+H]+	3	56-54-2	C06527	912946.4564999988	949263.4589999982	839714.4729999981	56168.207300000075	56168.207300000075	56168.207300000075	438415.840000001	280841.0365000004	539286.0314999985	283570.8099999984	360446.2750000004	285227.4664999995	590393.1704999993	653245.5285000036	406731.66599999904	542511.6494999996	-	C06527	-	1.3018	0.00145228	0.0623647	-4.00313	down	1.32781	0.000188989	0.34392	-1.53986	down	1.3484	0.0129585	0.465795	-1.10223	down
pmp000602	6-Hydroxymusizin-8-O-β-D-glucoside	Others	Ketone compounds	C19H22O9	395.13	233.08	394.1264	[M+H]+	3	-	-	1264836.895500003	891076.9325000019	1552091.557499999	3701719.8359999945	3979013.8745000064	1683641.3379999988	1014660.0139999968	900062.5944999983	1101014.254499999	702385.9375000022	790410.3420000008	1355690.6310000026	927525.9135000036	1531701.0420000032	766149.8669999983	831302.6769999996	-	-	-	1.05616	0.112738	2.52545	1.33654	up	0.638049	0.364594	0.768199	-0.380448	insig	0.697888	0.351768	0.813304	-0.298133	insig
Wasdp03092	Isoscoparin 2''-O-glucoside*	Flavonoids	Flavones	C28H32O16	625.17	463.13	624.169	[M+H]+	2	97605-25-9	-	1621264.1489999963	1373697.198000005	1042546.8155	1020950.4555000005	906304.6650000005	179283.0505	660939.2205000006	363221.4175000009	561323.7219999993	189571.13799999945	201934.32349999968	296491.50149999955	1297989.5999999964	935443.453500004	716092.6764999998	1220082.4190000005	-	-	-	0.788797	0.120838	0.521742	-0.938591	insig	1.31479	0.018551	0.170401	-2.55299	down	1.36406	0.0226031	0.392689	-1.34854	down
Cmxp004324	Okanin-4'-O-(6''-O-malonyl)glucoside	Flavonoids	Chalcones	C24H24O14	537.12	289.07	536.1166	[M+H]+	3	-	-	104375.91049999975	291280.8689999993	149669.485	300560.16549999884	250022.5830000004	287628.39499999984	250909.72250000056	303417.87600000005	346596.76749999897	358552.51799999946	507744.9430000008	407686.19349999924	310386.98699999996	356347.9120000017	213525.80599999946	227086.40300000002	-	-	-	0.844667	0.220072	1.53708	0.620194	insig	1.1128	0.0297707	2.33619	1.22416	up	1.01636	0.157934	1.65208	0.724286	insig
Zbqp002414	h-gamma-Glu-leu-oh	Amino acids and derivatives	Amino acids and derivatives	C11H20N2O5	261.15	132.1	260.1372	[M+H]+	1	-	-	410624.15999999776	189778.19549999989	175961.1129999999	12275.32769999999	12275.32769999999	12275.32769999999	284982.27500000066	357939.5719999992	416882.94700000045	389212.3219999997	174787.39950000038	102949.75799999993	130342.09800000026	86922.55149999993	61376.638499999965	85345.37699999992	-	-	-	1.28143	0.0833836	0.0474339	-4.39794	down	0.316241	0.766786	0.859069	-0.219155	insig	0.81896	0.348987	1.36509	0.448994	insig
Zbqp003165	Ile-Trp	Amino acids and derivatives	Amino acids and derivatives	C17H23N3O3	318.18	188.07	317.1739	[M+H]+	3	13589-06-5	-	374810.21600000025	212451.3585	341234.15550000017	190779.9614999998	163560.74999999945	250617.53800000012	141307.40499999953	179133.68399999983	93458.11700000004	362033.5209999991	293460.2139999997	293229.5080000002	244186.0255	281187.41699999955	153095.68750000012	245184.6989999993	-	-	-	0.904471	0.148383	0.651547	-0.61806	insig	0.156993	0.909866	1.02179	0.031092	insig	1.26353	0.054666	0.445774	-1.16562	down
Qmxp101501	13-Carboxy-blumenol C	Terpenoids	Monoterpenoids	C13H20O4	241.14	137.09	240.1362	[M+H]+	2	-	-	119558.7029999999	103404.1660000001	130566.58850000011	9371.760499999997	9371.760499999997	9371.760499999997	116592.35999999981	132720.9754999999	69388.65600000016	82033.90500000007	46858.80249999998	66275.76350000006	160104.96799999982	100659.65500000007	74064.74149999997	107519.36149999988	-	-	-	1.30038	0.00524643	0.0795274	-3.6524	down	1.16231	0.016768	0.552057	-0.85711	insig	0.463323	0.616468	0.901486	-0.149622	insig
Zbsp003928	Orientin-2''-O-(6'''-p-coumaroyl)-glucopyranoside	Flavonoids	Flavones	C36H36O18	757.2	449.11	756.1902	[M+H]+	2	-	-	148032.13900000026	118997.24349999994	185033.91399999984	237563.41300000035	373982.37849999993	286892.3444999999	222764.411	159059.57850000006	226871.5470000001	501601.2210000005	641418.1275000008	1711942.4795000043	676472.8910000006	857255.2379999991	437590.0974999997	413221.0289999999	-	-	-	1.14713	0.0464945	1.98742	0.990894	insig	1.22089	0.170829	6.3154	2.65887	up	0.994854	0.148632	1.34648	0.429196	insig
PDP235598	Isorhamnetin 3-O-(4''-O-glucosyl)rutinoside*	Flavonoids	Flavonols	C34H42O21	787.23	317.07	786.2219	[M+H]+	1	-	-	30342.843499999995	35481.93350000001	27502.638000000028	61743.74000000019	68485.32250000011	77824.34049999992	24986.809999999987	43409.483499999915	19630.557500000057	153430.26000000033	252287.67400000038	155075.24349999972	81894.59950000004	121930.1435	124964.34899999991	66263.44750000013	-	-	-	1.26311	0.0055809	2.22928	1.15658	up	1.31556	0.0406685	6.00888	2.5871	up	0.33129	0.833791	0.943205	-0.0843573	insig
Lmhp008233	LysoPE 18:4	Lipids	LPE	C23H40NO7P	474.26	333.24	473.2542	[M+H]+	3	-	-	22187.06350000004	25063.971499999952	35779.83499999944	118616.76000000015	109201.0860000006	205352.10249999943	38391.000999999786	28578.95850000016	51123.07400000018	22099.58499999984	29467.54300000016	11749.024000000074	50203.150999998776	84264.95399999937	67655.63449999968	96680.06899999977	-	-	-	1.24715	0.0599471	5.21697	2.38321	up	0.619771	0.377913	0.762562	-0.391074	insig	0.929423	0.217432	1.42228	0.508204	insig
Lamp006225	Hydroxymethyl coumarin glucoside	Lignans and Coumarins	Coumarins	C16H18O8	339.11	177.05	338.0996	[M+H]+	3	-	-	712029.4955000002	757717.8075000013	586933.6364999941	3197807.898500028	2389221.376000021	2622290.2915000105	1228176.939999985	1159146.5544999863	1309266.5184999914	1998303.0559999943	1860968.5235	2028299.0050000048	1286480.8494999993	1345878.1460000009	1170472.3004999966	1262365.702999997	-	CM01423	MetMap133	1.28501	0.0107888	3.99154	1.99694	up	1.32785	6.11271e-05	2.86266	1.51735	up	1.44109	0.0013691	1.79736	0.845877	insig
PDP228733	5,7,2',4'-Tetrahydroxy-6-prenylisoflavone 7-O-glucoside	Flavonoids	Flavones	C26H28O11	517.17	355.12	516.1632	[M+H]+	1	-	-	1301198.6925000043	993229.7815000014	1167275.265999993	4869283.918999974	3409333.918499981	3895566.9115	2043157.335999999	1869622.6030000013	2081268.7335000115	1097467.5550000032	791910.0300000025	1203229.7679999876	1038009.3610000038	1123649.4075000023	1392890.405999995	1112987.537999998	-	-	-	1.2755	0.0177717	3.51682	1.81427	up	0.507052	0.468282	0.893377	-0.162659	insig	1.43803	0.00223013	1.73153	0.792049	insig
WapTKC159945	3-Hydroxy-8-Methyl-5-(Propan-2-Ylidene)-1,2,3,3a,4,5,6,7-Octahydroazulen-6-one	Terpenoids	Sesquiterpenoids	C14H20O2	221.15	119.08	220.1463	[M+H]+	2	-	-	91779.4830000006	113504.44350000033	72526.08650000041	177620.88300000085	218359.43199999764	186220.7155000011	99721.80599999886	92817.53150000023	111241.73550000004	97585.34149999886	108558.96050000025	115351.09799999994	124789.71150000107	118352.84050000063	86226.06699999969	144370.18499999784	-	-	-	1.21614	0.00410693	2.09568	1.06742	up	0.671983	0.348684	1.15725	0.210699	insig	0.510776	0.556328	1.09348	0.128933	insig
MWSprf119	3-acetylursolic acid	Terpenoids	Triterpene	C32H50O4	499.38	499.38	498.3709	[M+H]+	3	7372-30-7	-	1313353.7035000024	1209968.670000002	1512095.5984999994	5058986.931999979	4648113.738999994	4826434.39750002	1085191.2815000005	238731.21749999753	926571.7449999992	1426027.9920000003	801456.0445000047	987378.0435000005	3574931.851500015	4346825.518000007	4741782.7049999945	4556424.893499976	-	-	-	1.29485	3.61892e-05	3.60149	1.8486	up	0.7641	0.278603	0.796661	-0.327961	insig	0.932579	0.138279	0.557686	-0.842476	insig
MWSHY0094	Gallocatechin gallate	Flavonoids	Flavanols	C22H18O11	459.09	139.04	458.0849	[M+H]+	1	4233-96-9	-	101443.1145000001	81367.36699999997	66199.77799999995	59247.57400000001	57463.2565	92979.41900000001	35062.336000000025	59421.365999999995	52581.02850000003	6624.794500000001	6624.794500000001	6624.794500000001	33123.9725	90239.31699999991	56303.80399999997	44942.33550000003	-	-	-	0.545015	0.443783	0.842095	-0.247945	insig	1.3384	0.0173932	0.0798135	-3.64722	down	1.19739	0.0595927	0.590597	-0.759754	insig
MW0155979	Pro-Pro-Leu	Amino acids and derivatives	Amino acids and derivatives	C16H27N3O4	348.2	156.08	325.2002	[M+Na]+	3	-	-	228997.14399999985	132333.81900000005	161890.74950000006	97495.11849999997	51937.66000000015	89488.58699999998	33319.50899999988	60885.16699999986	130310.39049999998	81890.70199999992	110017.10549999967	95358.23700000014	132191.85400000017	121974.6805	222737.8415	139926.80400000015	-	-	-	1.09626	0.061105	0.456635	-1.13089	down	1.14532	0.101204	0.549033	-0.865035	insig	1.12346	0.070382	0.429101	-1.22061	down
WapTKC013255	Boletinin D*	Terpenoids	Ditepenoids	C20H34O3	323.26	135.12	322.2508	[M+H]+	3	720694-62-2	-	7988.666399999961	7988.666399999961	7988.666399999961	413238.8865000028	305531.418500005	343512.4704999961	56685.15499999903	59626.56750000005	39943.33199999981	7988.666399999961	7988.666399999961	7988.666399999961	119057.62100000006	110075.68899999939	125150.36350000015	95711.5139999993	-	-	-	1.30104	0.00820203	44.3246	5.47003	up	-	-	-	-	-	1.48714	0.0187817	6.51986	2.70484	up
Hmtp001106	Aquilegiolide	Others	Ketone compounds	C8H8O3	153.05	77.04	152.0473	[M+H]+	3	94481-79-5	-	99188.46450000012	128092.31800000025	15900.842000000026	74544.605	114327.69599999988	70497.60400000018	73327.09499999987	103458.55899999985	81559.14700000023	3180.168400000005	3180.168400000005	3180.168400000005	73618.81649999997	69034.81100000013	119637.89749999998	137188.9439999998	-	-	-	0.337719	0.892685	1.06657	0.0929769	insig	1.22755	0.146564	0.039232	-4.67182	down	0.39713	0.89638	1.06235	0.0872636	insig
Lmyp001375	BOA-6-O-glucoside	Alkaloids	Alkaloids	C13H15NO8	314.09	152.03	313.0798	[M+H]+	1	-	-	113737.2119999999	75943.50249999992	18856.71399999994	146273.2325	162035.2945	113091.74749999994	178653.62900000004	105715.4030000001	205912.95000000004	132019.25899999985	209998.26850000012	204194.78850000005	215761.64000000004	104731.79600000002	206523.58099999983	109564.38200000006	-	-	-	0.83784	0.10642	2.02074	1.01488	insig	0.965735	0.0396372	2.61925	1.38916	insig	1.0065	0.0826053	2.35105	1.23331	up
WapTKC076289	Methyl 1-[(2S,3R,4S,5S,6R)-4,5-Dihydroxy-6-(Hydroxymethyl)-3-[(Z)-3-(4-Hydroxyphenyl)Prop-2-Enoyl]Oxyoxan-2-Yl]Oxy-7-Methyl-5-Oxo-4A,6,7,7A-Tetrahydro-1H-Cyclopenta[C]Pyran-4-Carboxylate	Terpenoids	Monoterpenoids	C26H30O12	535.18	195.07	534.1737	[M+H]+	2	-	-	127243.56200000035	120055.93850000009	119628.65949999887	569221.1160000046	504732.394500004	513695.7930000017	265430.5394999967	220275.05499999784	236857.834999998	417629.7984999995	330259.8874999999	405023.614000001	240611.71549999985	232054.08450000014	249860.1509999991	255833.00199999908	-	-	-	1.30025	0.0021593	4.32687	2.11332	up	1.33246	0.0101885	3.14207	1.65171	up	1.47913	0.0101503	1.96922	0.977627	insig
HJAP026	Chrysoeriol-6-C-glucoside-4'-O-glucoside*	Flavonoids	Flavones	C28H32O16	625.18	463.13	624.169	[M+H]+	2	-	-	1576720.1459999962	1587419.860500007	837739.4345	1093238.7885000005	1126016.8760000002	212252.40150000004	592717.1005000004	756738.6275000019	450064.5349999994	490818.3184999993	533296.9649999997	328842.2734999994	912106.0474999977	551155.7830000026	433487.1150000001	931820.9255000008	-	-	-	0.658089	0.251647	0.607592	-0.718826	insig	1.21186	0.0629892	0.338081	-1.56456	down	1.25443	0.0843391	0.449669	-1.15307	down
MWSmce571	N-Methylbenzylamine	Alkaloids	Alkaloids	C8H11N	122.1	91.05	121.0891	[M+H]+	2	103-67-3	-	69308.65450000003	62977.157999999974	7493.866499999989	56754.23699999992	41223.03599999997	66988.50250000006	38773.933499999985	58585.30099999999	60011.21900000003	179425.18600000007	201828.4555	164013.1370000001	97171.222	107674.36750000004	110923.0985	64856.22400000006	-	-	-	0.432856	0.720363	1.18018	0.239012	insig	1.02384	0.00810483	3.9009	1.96381	up	0.45346	0.799823	1.12585	0.17101	insig
pma0101	Caffeoylagmatine	Alkaloids	Phenolamine	C14H20N4O3	293.16	163.04	292.1535	[M+H]+	2	-	-	300444.4005000002	189170.7025000005	329950.5715000006	451414.6395000001	442103.9290000004	384068.26349999907	249286.59750000012	253655.8670000002	251781.7564999997	12843.787099999978	12843.787099999978	12843.787099999978	179561.64749999985	202681.8010000005	152290.509	64218.93549999988	-	-	-	1.03479	0.0515221	1.55886	0.64049	insig	1.33548	0.0260524	0.0470144	-4.41075	down	0.222053	0.664208	0.920883	-0.11891	insig
Lmbp003668	Kaempferol-3-O-arabinoside (Juglanin)	Flavonoids	Flavonols	C20H18O10	419.1	287.05	418.09	[M+H]+	3	5041-67-8	-	113617.94749999914	224458.13950000133	255368.5050000005	62268.89700000022	69991.1450000004	41350.52700000027	156443.81249999913	88670.47050000016	178666.80299999975	117380.44800000133	84244.60900000017	60597.38900000056	186131.43199999968	131647.08150000032	45643.45100000012	132689.13999999987	-	-	-	1.16482	0.0777222	0.292547	-1.77326	down	1.04779	0.110478	0.441865	-1.17832	down	0.659456	0.338978	0.714104	-0.485794	insig
Rfn001798	H-Pro-Ile-OH	Amino acids and derivatives	Amino acids and derivatives	C11H20N2O3	229.15	70.07	228.1474	[M+H]+	2	51926-51-3	-	11928.661700000022	11928.661700000022	11928.661700000022	11928.661700000022	343273.1374999995	356173.18700000056	156713.2675000001	11928.661700000022	288452.1710000003	352169.7519999997	156158.46299999987	375528.3145000006	192607.7425	132198.59500000006	132753.37299999993	59643.308500000116	-	-	-	0.917425	0.183652	19.8786	4.31314	insig	1.3238	0.0555473	24.6984	4.62635	up	1.05261	0.220713	12.773	3.67502	up
WaXYp03037	2,3-Dihydroxy-3,7-dimethyl-6-octenyl β-D-glucopyranoside*	Terpenoids	Monoterpenoids	C16H30O8	351.2	153.13	350.19300000000004	[M+H]+	2	-	-	54440.979999999974	49817.777999999824	46309.738999999885	44623.28500000009	24140.12200000005	57337.76799999995	23990.03500000001	39014.11100000011	67814.21499999984	4798.007000000003	4798.007000000003	4798.007000000003	27562.343000000026	29522.10249999992	28171.100000000013	34279.64899999997	-	-	-	0.536444	0.490665	0.8375	-0.255838	insig	1.34317	0.00268009	0.0955978	-3.38688	down	0.519875	0.661723	0.86883	-0.202855	insig
Hmyp002656	Methyl dioxindole-3-acetate	Alkaloids	Plumerane	C11H11NO4	222.08	130.06	221.0688	[M+H]+	3	57061-18-4	-	301362.3954999994	252754.96899999984	373024.07049999974	284796.5525000004	182425.00450000013	215131.20699999988	25276.53799999999	25276.53799999999	25276.53799999999	130028.28899999992	248117.1150000003	174376.8144999999	189026.16199999984	126382.68999999994	174664.8295000001	171056.91749999995	-	-	-	0.870998	0.153403	0.735975	-0.442272	insig	1.04767	0.0636099	0.595942	-0.746757	insig	1.49422	0.0148164	0.0817886	-3.61196	down
Lmbp003208	Fraxidinglucoside*	Lignans and Coumarins	Coumarins	C17H20O10	385.12	223.06	384.1056	[M+H]+	2	58970-71-1	-	2017805.2855000016	2910683.0855	2645242.4119999986	1276576.182500001	938376.7969999996	1085583.6920000007	1151612.7549999992	886987.6139999995	775752.4909999996	2734305.9994999967	2481483.572000001	2567936.646000003	2887089.1080000014	2075640.924499997	2392270.107	2637823.108999994	-	CM01391	MetMap129	1.23105	0.0222	0.435787	-1.1983	down	0.233895	0.819914	1.02773	0.0394568	insig	1.43243	0.015525	0.371594	-1.4282	down
PD0889981	7-hydroxy-7-(2-methylphenyl)heptanoic acid	Lipids	Free fatty acids	C14H20O3	237.15	119.09	236.1412	[M+H]+	1	-	-	105580.00549999996	116894.59649999993	58112.88499999904	78083.75250000031	31297.08950000031	93920.37850000002	93364.61999999953	89948.86650000051	120851.32549999985	221269.1075000009	185066.44450000048	162837.85299999954	75467.6045000003	106853.85049999961	122006.57200000016	52040.66100000017	-	-	-	0.553266	0.378471	0.724556	-0.464832	insig	1.13232	0.0179233	2.02851	1.02042	up	0.349407	0.726238	1.08403	0.116403	insig
pmb1574	9,12-Octadecadien-6-Ynoic Acid	Lipids	Free fatty acids	C18H28O2	277.22	93.07	276.2089	[M+H]+	3	61481-29-6	-	200122.0095000004	265431.9349999995	266222.0459999961	40024.401900000084	40024.401900000084	40024.401900000084	288628.2160000007	262323.35099999706	263931.55800000014	286524.93849999853	298433.30850000225	298835.60250000074	570662.322000001	610881.2790000007	683382.1455000069	622115.9299999985	-	-	-	1.29491	0.0113429	0.164085	-2.60749	down	0.971601	0.142614	1.20774	0.272308	insig	0.746665	0.335318	1.11357	0.155191	insig
Zahp002452	phenylalanine betaine	Alkaloids	Alkaloids	C12H17NO2	208.13	103.05	207.1259	[M+H]+	3	56755-22-7	-	70344.02900000008	30624.981500000045	70363.86699999997	53344.46549999993	138833.2135	56467.868000000075	6124.996300000009	6124.996300000009	6124.996300000009	44086.55100000002	73106.47200000004	109386.3339999999	101937.75750000008	96436.37950000016	85031.60249999988	129097.12299999974	-	-	-	0.488307	0.469178	1.45124	0.537289	insig	0.462181	0.474248	1.32245	0.403214	insig	1.4512	0.0613236	0.107247	-3.22099	down
WapTKC002545	14,15-Dinor-3,11-Clerodadiene-2,13-dione*	Terpenoids	Ditepenoids	C18H26O2	275.2	149.1	274.1933	[M+H]+	2	1318255-97-8	-	41592.38500000079	41592.38500000079	41592.38500000079	1268149.113499996	570150.0394999954	856166.9945000056	298494.7355000009	227437.98350000262	265896.71349999995	331273.9484999976	212276.94150000208	207961.92500000395	534471.3390000011	357012.47000000125	521676.57849999797	485768.29399999935	-	-	-	1.28791	0.0516422	21.5942	4.43257	up	1.32491	0.0354286	6.02284	2.59044	up	1.49554	0.00842214	6.34595	2.66584	up
MW0156624	Ser-Ala-Cys	Amino acids and derivatives	Amino acids and derivatives	C9H17N3O5S1	280.08	118.03	279.0889	[M+H]+	3	-	-	22927.50599999999	47563.98500000003	44122.71949999999	4585.501199999998	4585.501199999998	4585.501199999998	4585.501199999998	4585.501199999998	4585.501199999998	8473326.14750003	8885239.461500032	7498716.634499988	1516741.4909999978	1073597.3930000002	1026638.7625	1090981.4204999998	-	-	-	1.27042	0.0486947	0.120024	-3.0586	down	1.33949	0.00246796	216.878	7.76074	up	1.46638	0.0486947	0.120024	-3.0586	down
Lmhp010394	LysoPC 22:4	Lipids	LPC	C30H54NO7P	572.37	184.07	571.3638	[M+H]+	3	-	-	34349.26099999997	9949.133500000597	31599.71699999956	67912.11199999857	45912.55349999947	80227.46800000242	1989.8267000001192	1989.8267000001192	1989.8267000001192	29811.21750000019	19547.318999999883	32235.52300000029	38247.804000000135	41165.68750000011	29024.842500000177	37482.42049999956	-	-	-	1.00355	0.0390802	2.55675	1.35431	up	0.281248	0.840382	1.07505	0.1044	insig	1.42082	0.0943291	0.0786512	-3.66839	down
Wayp003244	3-Succinoylpyridine	Alkaloids	Pyridine alkaloids	C9H9NO3	180.06	134.06	179.0582	[M+H]+	3	4192-31-8	C19569	171757.52699999974	172037.26849999945	112510.07499999992	567697.1580000012	262030.5779999997	82083.39199999979	226217.9300000004	227644.52549999976	71988.16649999967	250111.69500000012	314572.0080000005	384492.6295000001	246575.05049999923	211527.6909999997	253095.45849999922	266658.60100000026	ko00760,ko01100	C19569	-	0.459682	0.39633	1.99825	0.998737	insig	1.19442	0.0331074	2.08014	1.05668	up	0.0586023	0.707593	1.15241	0.204655	insig
Lcfp121221	Ile-Val-Tyr	Amino acids and derivatives	Amino acids and derivatives	C20H31N3O5	394.23	185.17	393.2264	[M+H]+	3	154484-62-5	-	54093.074000000066	74031.85599999997	36777.0045	58877.22999999996	74256.29600000007	108567.27550000002	13575.910000000042	81121.37750000003	85864.5370000002	144130.87150000024	85583.13000000016	156099.8594999999	93901.34699999976	100777.085	96312.92300000004	20138.84250000001	-	-	-	0.761143	0.238566	1.46572	0.551614	insig	1.13076	0.0582553	2.33966	1.2263	up	0.169377	0.852883	1.09496	0.130885	insig
pma0110	4-O-Sinapoylquinic acid	Phenolic acids	Phenolic acids	C18H22O10	399.13	207.07	398.1213	[M+H]+	3	-	-	488844.7605000002	953065.7974999995	509613.9514999996	108932.48499999996	127844.58299999955	118054.46849999994	410793.72399999964	82886.97599999992	73990.14850000004	385715.61649999954	567774.6209999998	440545.86650000064	673972.1545	479051.2269999993	648464.2294999999	757509.0599999981	-	CM02732	MetMap153	1.25828	0.0720692	0.181823	-2.4594	down	0.703621	0.34607	0.714332	-0.485334	insig	1.18863	0.0755713	0.290886	-1.78148	down
pmb0952	Thiamine	Others	Vitamin	C12H17N4OS+	265.11	122.07	265.1118	[M]+	3	70-16-6	C00378	328654.3230000001	548515.7164999999	342118.98899999977	115011.02850000016	313774.63700000005	214724.21749999977	256966.98850000012	222218.7735	289038.16999999987	263884.63199999987	146884.59050000002	194751.2825	176413.59000000003	196982.35599999988	176629.60199999975	210564.69799999997	ko00730,ko01100,ko01240,ko02010,ko04122	C00378	-	0.936653	0.106787	0.527775	-0.922006	insig	1.11049	0.0845658	0.496618	-1.00979	down	1.16521	0.161707	0.630059	-0.666441	insig
pmb0069	Benzamide	Alkaloids	Alkaloids	C7H7NO	122.06	105.03	121.0528	[M+H]+	3	55-21-0	C09815	291810.6809999998	338358.6604999989	413360.5614999992	130626.26899999975	111550.2710000001	76779.64949999996	134358.11700000006	123449.17700000056	156951.32899999974	15355.929899999992	15355.929899999992	15355.929899999992	135607.21150000006	163745.82349999982	151040.68900000068	151087.02099999995	-	C09815	-	1.24202	0.0105787	0.305651	-1.71004	down	1.34038	0.0111513	0.0441461	-4.50157	down	1.44896	0.020989	0.397457	-1.33113	down
Qmzp101901	Zanthoxyloside*	Lignans and Coumarins	Coumarins	C21H26O13	487.14	193.05	486.1373	[M+H]+	1	-	-	8978.612900000004	8978.612900000004	8978.612900000004	76136.32899999993	103289.10800000004	107619.936	59554.156500000056	95673.98599999992	44893.06450000002	57555.20300000001	60901.499000000134	82370.24299999991	84485.74450000019	85149.98049999995	117407.51499999998	88595.60549999998	-	CM01435	MetMap133	1.29624	0.0126677	10.6566	3.41368	up	1.33594	0.0175175	7.45575	2.89835	up	1.46429	0.0620312	7.42955	2.89328	up
Lmyp003387	2-Oxo-3,4-dihydro-1H-quinoline-3-carboxylic acid	Alkaloids	Quinoline alkaloids	C10H9NO3	192.07	146.06	191.0582	[M+H]+	2	246867-17-4	-	75487.53930000009	75487.53930000009	75487.53930000009	780590.5959999993	839243.6344999989	834779.1960000006	746964.6429999992	438939.89799999975	672844.2525000002	807233.2329999995	711903.9559999999	904736.5900000016	842270.7085000002	874316.0704999989	377437.69650000037	704565.5154999985	-	-	-	1.3019	0.000643583	10.8389	3.43815	up	1.34192	0.00572631	10.7032	3.41997	up	1.48291	0.0278916	8.20775	3.03699	up
MWS00123g	L-Homophenylalanine	Amino acids and derivatives	Amino acids and derivatives	C10H13NO2	180.1	91.06	179.0946	[M+H]+	3	943-73-7	C17235	137910.337	240095.27650000004	167395.36200000052	118241.48399999992	114700.31750000002	120360.8715	102242.07399999985	119836.28349999961	95972.5710000001	14687.58430000005	14687.58430000005	14687.58430000005	73437.92150000023	117704.84299999967	94985.78249999994	109207.33700000023	ko00400,ko00966,ko01100,ko01110,ko01210	C17235	-	1.01578	0.169104	0.647785	-0.626413	insig	1.33164	0.0314658	0.0807896	-3.62969	down	1.24835	0.123275	0.583151	-0.778059	insig
MWSmce229	3,4-Dimethoxybenzoic acid; Veratric acid	Phenolic acids	Phenolic acids	C9H10O4	183.06	165.05	182.0579	[M+H]+	3	93-07-2	-	26802.137999999908	59808.69900000037	81288.9764999996	5360.427599999983	5360.427599999983	5360.427599999983	49279.222999999765	49637.42550000001	66397.37750000035	97280.09149999967	65362.78049999966	65601.51049999997	59500.43749999949	93420.87400000033	69629.992	79871.89150000003	-	CM02400	MetMap160,MetMap161	1.24876	0.0856382	0.095779	-3.38415	down	0.652196	0.358848	1.35941	0.442979	insig	0.159461	0.962946	0.984599	-0.0223915	insig
MWStz170	Cyclo(L-Leu-trans-4-hydroxy-L-Pro)	Amino acids and derivatives	Amino acids and derivatives	C11H18N2O3	227.14	86.06	226.1317	[M+H]+	3	115006-86-5	-	86608.10300000003	86163.64249999994	122727.21349999975	128320.9439999999	102789.42499999986	128424.41400000006	106020.1069999998	75730.38649999994	62131.61150000002	27900.232999999917	43359.971999999936	51749.50950000003	65567.45499999999	64374.23599999987	43278.00349999998	71047.11099999996	-	-	-	0.776015	0.230789	1.2167	0.282978	insig	1.20682	0.023029	0.416278	-1.26438	down	0.692693	0.387477	0.825323	-0.276969	insig
Wdsp002432	3,10-dimethoxy-7,8,12b,13-tetrahydro-5h-6-azatetraphene-4,11-diol	Alkaloids	Isoquinoline alkaloids	C19H21NO4	328.15	147.04	327.1471	[M+H]+	3	-	-	3250.323600000004	3250.323600000004	3250.323600000004	63000.509500000124	126084.51000000002	112928.59049999989	16251.618000000017	47879.464000000065	41175.05649999988	64226.61699999993	81036.63250000018	56709.706000000115	127068.9290000002	89216.64599999992	80303.4639999998	58866.10800000005	-	-	-	1.29127	0.036768	30.9727	4.95292	up	1.34014	0.0123636	20.7131	4.37247	up	1.44146	0.0804024	10.7996	3.4329	up
pmb0498	Sinapoylagmatine	Alkaloids	Phenolamine	C16H24N4O4	337.19	207.07	336.1798	[M+H]+	3	-	-	487721.46050000034	633980.8610000004	599988.0309999997	412037.8539999989	363013.80400000076	269951.6220000002	489646.4794999987	460647.9269999997	272247.84549999936	38817.12590000003	38817.12590000003	38817.12590000003	542361.2330000008	407028.47450000024	194085.62950000016	589872.8955000008	-	-	-	1.12227	0.0207134	0.606964	-0.720318	insig	1.34088	0.00675171	0.0676378	-3.88603	down	1.01608	0.121471	0.710083	-0.493941	insig
PDP002418	Luteolin 7-rutinoside-3'-glucoside*	Flavonoids	Flavones	C33H40O20	757.22	449.11	756.2113	[M+H]+	1	118024-86-5	-	103425.05700000023	252498.97799999977	322041.18449999986	387201.25850000005	234935.745	220181.61800000016	264221.3849999998	102985.7915	101524.54599999957	69888.01250000008	84811.76050000003	51331.21750000014	221185.12050000016	78400.9464999999	314107.0855000004	269599.0170000001	-	-	-	0.45763	0.549737	1.24242	0.313155	insig	1.10824	0.131899	0.303896	-1.71835	down	0.558855	0.454917	0.69138	-0.532449	insig
MWSmce587	2,6-Dimethoxybenzoic acid	Phenolic acids	Phenolic acids	C9H10O4	183.06	165.06	182.0579	[M+H]+	3	1466-76-8	-	117697.26950000011	51883.250000000065	96614.02599999995	10376.650000000014	10376.650000000014	10376.650000000014	63560.485000000175	62897.08549999994	73847.17349999964	56316.821999999935	106404.66549999994	59201.467499999635	58263.03999999995	76881.31000000043	112428.68899999972	106387.28000000004	-	CM02401	MetMap158	1.26767	0.0562029	0.116944	-3.09611	down	0.352395	0.591928	0.833687	-0.262422	insig	0.612942	0.375152	0.752475	-0.410284	insig
pmf0470	cis-4-Hydroxy-D-proline	Amino acids and derivatives	Amino acids and derivatives	C5H9NO3	132.07	73.0	131.0582	[M+H]+	3	2584-71-6	C03440	976049.2925	767144.0555	928115.4284999998	2961470.6274999995	3189675.8130000015	3012535.215000001	797197.2105000002	482063.8660000002	568061.299499999	306613.16650000017	273965.48500000004	238565.03950000004	530087.1285000001	755121.8694999998	664129.7805000006	702534.7995000004	ko00470,ko01100	C03440	-	1.29208	2.22206e-05	3.43041	1.77838	up	1.32465	0.00625119	0.306645	-1.70536	down	1.14045	0.0815731	0.691542	-0.532111	insig
Wbhp008225	7beta,8beta,14beta-Trihydroxypimara-15-ene-18-oic acid methyl ester	Terpenoids	Terpene	C21H34O5	367.24	349.24	366.2406	[M+H]+	2	-	-	121470.83100000095	158243.61700000038	123716.46100000034	323933.96249999694	276155.54850000085	306813.9069999992	91890.5445	134078.1789999997	93735.2474999999	111408.29999999945	130826.56199999953	110876.330500001	146197.19299999933	184286.19800000137	124491.81550000068	139411.8890000015	-	-	-	1.2673	0.000892614	2.24798	1.16863	up	0.72193	0.302111	0.875271	-0.192199	insig	0.946159	0.201334	0.792463	-0.335585	insig
pma6298	3-Hydroxypyridine	Alkaloids	Pyridine alkaloids	C5H5NO	96.04	68.05	95.0371	[M+H]+	3	109-00-2	-	1034.858399999997	1034.858399999997	1034.858399999997	31265.462000000043	34498.13099999995	15136.635499999982	11280.06649999999	8019.195000000009	5174.291999999985	19609.482500000013	12325.744000000019	7819.831000000015	30951.07399999995	26389.60750000001	15577.036999999973	52555.69150000003	-	-	-	1.28571	0.049406	26.0584	4.70368	up	1.31389	0.0707569	12.8053	3.67867	up	1.46353	0.0562058	7.88306	2.97876	up
Lmgp005640	Isorhamnetin-3-O-Galactoside; Cacticin	Flavonoids	Flavonols	C22H22O12	479.12	317.07	478.1111	[M+H]+	3	6743-92-6	-	44086.89950000009	148314.38000000006	67618.91500000074	60527.83649999957	42737.87399999973	146776.1480000001	82025.8270000007	79267.04650000062	68101.37400000043	202230.10749999923	166247.65749999924	193777.08650000012	435529.47449999634	435971.6165000004	442108.44449999975	384156.10899999953	-	-	-	0.0644215	0.944673	0.961625	-0.056454	insig	1.05258	0.0728605	2.16235	1.1126	up	0.0112071	0.777988	0.882217	-0.180794	insig
Lmlp002044	8-Hydro-4,7-dimethoxyfuranaquinoline	Alkaloids	Quinoline alkaloids	C13H11NO4	246.08	231.05	245.0688	[M+H]+	3	-	-	64208.25350000004	98143.911	71556.01499999997	55614.676500000016	62510.80349999996	102258.28449999992	9561.000000000051	58184.784499999914	37077.20100000005	32325.220000000114	61712.18250000009	26837.417999999987	41650.053500000075	56812.54849999997	52995.15799999988	60568.89349999994	-	-	-	0.226777	0.814035	0.942181	-0.0859244	insig	1.05379	0.0654757	0.516762	-0.952429	insig	1.01527	0.0749795	0.448137	-1.15799	down
mws1401	N5-Ethyl-L-glutamine	Amino acids and derivatives	Amino acids and derivatives	C7H14N2O3	175.11	84.04	174.1004	[M+H]+	3	3081-61-6	C01047	5681.744200000017	5681.744200000017	5681.744200000017	28408.72100000009	127463.47699999988	39672.252999999895	62592.8545	45869.92250000005	67504.74849999987	96120.87149999996	89305.80300000007	144445.29450000005	106312.7584999998	133803.4115000001	111269.66549999996	148003.93350000007	-	C01047	-	1.20379	0.19777	11.4721	3.52006	up	1.33745	0.0266025	19.3527	4.27447	up	1.49364	0.0149388	10.3236	3.36787	up
Rfp03202	6,7-Dimethoxy-5-[3,4,5-trihydroxy-6-(hydroxymethyl)oxan-2-yl]oxychromen-4-one*	Others	Chromone	C17H20O10	385.11	223.06	384.1056	[M+H]+	2	-	-	2132591.690000005	1018325.3509999986	2788798.842000003	556688.7029999974	632458.8539999999	550387.3000000016	802149.5989999976	602538.8419999985	1003632.4810000019	1104866.301999998	1211662.1689999965	1298134.1029999994	1168036.5409999979	2052576.4065	1926594.4204999998	589106.4694999998	-	-	-	1.15069	0.113127	0.292865	-1.77169	down	0.758327	0.271722	0.608558	-0.716533	insig	1.16613	0.144639	0.405461	-1.30237	down
Zbzp004478	Cyanidin-3-O-[2-(xylosyl)-6-(feruloyl)-glucoside]-5-O-[6-(malonyl)-glucoside]*	Flavonoids	Anthocyanidins	C45H49O26+	1005.25	287.05	1005.2512	[M]+	3	-	-	102975.43200000023	161095.48700000017	117300.016	379006.22799999994	346594.1730000001	357509.1075	401361.56099999946	284444.13149999967	339012.0625	325344.3005000009	307248.2030000003	306302.3120000004	129331.53800000029	122036.92000000026	116232.94749999976	114201.69649999992	-	-	-	1.26233	0.00114968	2.84004	1.50591	up	1.29165	0.00445665	2.46189	1.29977	up	1.42055	0.0110336	2.68719	1.4261	up
PDP021250	6-(hydroxymethyl)-2,10,14-trimethylhexadeca-2,6,10,14-tetraene-1,16-diol*	Terpenoids	Ditepenoids	C20H34O3	323.26	135.12	322.2508	[M+H]+	3	-	-	12902.586500000192	12902.586500000192	12902.586500000192	359814.9795000016	384523.10800000705	385309.0924999949	66551.1599999991	64512.93250000098	72360.79549999967	12902.586500000192	12902.586500000192	12902.586500000192	97182.65800000062	97470.44499999784	109303.02649999998	113491.13299999974	-	-	-	1.30206	0.00052937	29.184	4.86711	up	-	-	-	-	-	1.50028	0.00182853	5.2554	2.3938	up
WaTKp01741	4-Ethynylbenzaldehyde	Others	Aldehyde compounds	C9H6O	131.05	103.05	130.0419	[M+H]+	2	63697-96-1	-	155177.28600000055	260365.5985000004	599662.6050000007	345205.94999999995	345629.6730000001	309154.58849999896	215889.4925000001	231133.2755	232046.93250000052	126200.4055000001	114392.1555	98493.47199999997	146544.9359999999	212572.26450000075	268800.5869999999	170508.75999999949	-	-	-	0.228565	0.973328	0.985013	-0.0217859	insig	1.01959	0.234568	0.334007	-1.58205	down	0.442884	0.491426	0.668899	-0.58014	insig
Xmqp003266	Peucedanol 7-O-glucoside	Lignans and Coumarins	Coumarins	C20H26O10	427.16	265.11	426.1526	[M+H]+	3	65853-04-5	-	568790.2634999997	566838.5115000004	451071.0795	699055.6099999988	571285.4794999997	745069.6625000004	672437.1514999991	689520.7229999998	545971.031500001	1485793.6499999976	1272443.3099999973	1531471.991499999	841529.4579999992	814406.1030000006	927999.8969999992	845408.3960000008	-	-	-	0.954249	0.0979706	1.27019	0.345045	insig	1.31943	0.00235697	2.70354	1.43485	up	0.976137	0.148954	1.20245	0.265978	insig
MWSslk148	Rutin Trihydrate	Flavonoids	Flavonols	C27H36O19	611.16	303.06	664.1851	[M-3H2O+H]+	3	207671-50-9	-	267894.0020000003	451556.218	388888.09500000026	1447304.5880000002	1075992.0675000004	1095970.1914999995	1184228.3530000006	1139262.9119999993	894459.3614999999	591209.8410000004	424143.2455000006	642765.5590000005	374473.5200000007	395748.0239999999	397691.1299999997	458903.1619999998	-	-	-	1.24679	0.0100628	3.26549	1.7073	up	0.969474	0.100608	1.49604	0.581149	insig	1.42277	0.00514044	2.9034	1.53774	up
HJAP046	1-(2,4,5-Trimethoxyphenyl)-1,2-propanedione	Phenolic acids	Phenolic acids	C12H14O5	239.09	206.06	238.0841	[M+H]+	3	2020-84-0	-	27002.918999999867	63125.91150000009	46631.02850000002	17198.439000000013	50249.782499999834	38197.24500000002	3439.6878000000024	3439.6878000000024	3439.6878000000024	18200.336500000005	23184.95000000002	23605.815499999986	33526.958000000035	85683.60649999997	51345.94700000002	100743.14049999998	-	-	-	0.443992	0.506485	0.772489	-0.372414	insig	1.06636	0.145606	0.475221	-1.07333	down	1.47481	0.0562409	0.0754539	-3.72826	down
Wasyqp2834	6-O-Feruloyl-glucose	Phenolic acids	Phenolic acids	C16H20O9	357.11	177.05	356.1107	[M+H]+	3	137887-25-3	-	13418.901600000007	13418.901600000007	13418.901600000007	160950.6614999997	146957.80749999985	68237.66799999992	148120.3424999999	227722.82050000023	199664.3764999997	229753.99299999996	159137.89500000016	99829.91299999971	264897.5755000004	260455.6664999993	188585.88750000007	67094.50800000003	-	-	-	1.26372	0.0604632	9.34369	3.22399	up	1.31804	0.0576994	12.1401	3.60171	up	1.49509	0.0166446	14.2959	3.83753	up
MW0146053	Asp-Asp-Gly	Amino acids and derivatives	Amino acids and derivatives	C10H15N3O8	306.1	130.06	305.0859	[M+H]+	3	-	-	532938.7070000018	577072.3970000001	574518.6059999878	805686.007000008	670064.9740000095	711251.5260000038	308986.4299999957	368539.78399999696	297970.140499998	59594.0280999996	59594.0280999996	59594.0280999996	705837.2075000014	694373.6000000029	634795.9184999986	552787.2829999976	-	-	-	1.18297	0.0405793	1.29829	0.376609	insig	1.34324	0.000811262	0.106132	-3.23607	down	1.45468	0.00162756	0.579091	-0.788137	insig
pme0220	Methyl jasmonate	Organic acids	Organic acids	C13H20O3	225.15	151.11	224.1412	[M+H]+	3	1211-29-6	C11512	70478.10800000023	92864.11400000005	70291.98300000004	14058.396600000005	14058.396600000005	14058.396600000005	128359.62450000015	105649.73849999867	131218.73950000046	80097.6474999999	133821.4795000002	87847.59150000013	167017.15900000135	163464.60500000106	147500.56749999913	146103.8284999997	ko00592,ko01110	C11512	-	1.29453	0.013507	0.180518	-2.46979	down	0.730813	0.310766	1.29162	0.369182	insig	1.3319	0.0166126	1.56325	0.644546	insig
Walbp07705	MG(16:2)	Lipids	Glycerol ester	C19H34O4	327.25	235.21	326.2457	[M+H]+	3	-	-	27525.220999999638	32849.96299999956	40395.52399999967	104853.88500000008	85275.2554999999	106406.27149999962	44781.214000000306	21170.14399999972	58394.30950000025	40418.217999999666	28209.483500000235	29866.75050000017	107615.00099999923	112253.67100000051	114997.94699999999	127280.2660000004	-	-	-	1.26603	0.00309032	2.94267	1.55713	up	0.0900232	0.893964	0.977412	-0.032962	insig	0.315808	0.552932	1.23395	0.30328	insig
Lhhp102919	Asimilobine	Alkaloids	Aporphine alkaloids	C17H17NO2	268.13	191.09	267.1259	[M+H]+	3	6871-21-2	-	55661.901000000114	24818.75999999997	30798.530500000015	63255.033499999736	62700.88449999994	62460.05450000017	42876.87099999987	53224.543499999905	48628.94900000008	53619.17699999991	112704.11199999964	101139.57099999998	39445.29999999994	52662.79749999998	37964.06499999995	56355.057499999944	-	-	-	1.00476	0.112478	1.69318	0.759737	insig	1.06762	0.0833249	2.40353	1.26515	up	0.8172	0.360319	1.30061	0.379184	insig
pme1184	Deoxyguanosine	Nucleotides and derivatives	Nucleotides and derivatives	C10H13N5O4	268.1	152.06	267.0968	[M+H]+	3	961-07-9	C00330	22583.623	39746.75850000002	4959.938499999992	87863.96900000004	101921.61999999992	113160.03500000008	43037.01349999998	52819.01550000004	82139.88400000005	48679.79799999997	49254.40549999992	56299.80049999999	74887.74500000002	77431.88799999992	55645.822	79287.07250000008	ko00230,ko01100,ko01232,ko02010	C00330	-	1.07061	0.00431301	4.50207	2.17059	up	0.902801	0.0945355	2.29207	1.19665	insig	1.03273	0.0769244	2.64519	1.40337	up
Sadp020633	1-octyl 2-propyl phthalate	Phenolic acids	Phenolic acids	C19H28O4	321.21	149.02	320.1988	[M+H]+	2	-	-	160063.1355000002	222660.5255	224630.0894999989	632995.6334999902	1029376.27399999	653181.8539999987	23700.2741	23700.2741	23700.2741	237304.30699999683	118501.3705	122809.49799999947	281844.3055000014	379840.85549999774	249778.9605000004	249238.4700000008	-	-	-	1.25007	0.0443586	3.81253	1.93075	up	0.647044	0.402275	0.788034	-0.343671	insig	1.4937	0.0137783	0.117067	-3.0946	down
mws0393	Quinine	Alkaloids	Quinoline alkaloids	C20H24O2N2	325.19	160.08	324.1838	[M+H]+	3	130-95-0	C06526	189252.81049999964	137063.67600000062	67905.00400000004	209846.254	142770.46900000007	276044.7685000003	260855.26200000022	242325.80250000051	313005.8934999997	287201.36449999915	256502.6189999996	342094.4404999994	255699.07849999925	191090.2565000009	274411.09949999995	236822.5465000001	-	C06526	-	0.760396	0.208642	1.59469	0.673277	insig	1.09271	0.0230257	2.24696	1.16797	up	1.18502	0.0362114	2.07038	1.04989	up
pmp000172	5,2'-Dihydroxy-7,8-dimethoxyflavone glucoside	Flavonoids	Flavones	C23H24O11	477.14	315.08	476.1319	[M+H]+	3	-	-	51645.261999999864	62354.516499999816	53172.78449999969	205150.5335000016	161508.7080000018	130069.05350000074	65744.49749999914	48900.87449999934	65157.88849999964	58856.139499999714	83031.0845000001	85678.27200000032	97791.12449999992	56280.70550000013	83404.05199999976	102762.68100000004	-	-	-	1.25899	0.0345044	2.97135	1.57112	up	1.00014	0.129244	1.36126	0.444944	insig	0.418545	0.556828	1.07555	0.105081	insig
Zbzp004329	Cyanidin-3-trans-(p-coumaryl)diglucoside-5-(malonyl)glucoside*	Flavonoids	Anthocyanidins	C45H49O26+	1005.25	287.05	1005.2507	[M]+	3	-	-	68018.46550000014	147821.63900000008	99832.98800000011	467025.3200000004	295776.7870000002	371112.1655	383103.27700000006	309850.7295	244708.74449999988	323737.0105000005	360459.3855000002	340885.34800000075	138490.85450000025	191029.63500000013	105860.10999999984	127726.44599999994	-	-	-	1.21179	0.0177147	3.59205	1.84481	up	1.26329	0.00348232	3.24729	1.69924	up	1.35805	0.0178741	2.97036	1.57064	up
MWStz568	6-Hydroxykaempferol-3,6-O-diglucoside	Flavonoids	Flavonols	C27H30O17	627.16	303.05	626.1483	[M+H]+	1	142674-16-6	-	216375.91750000024	92099.59899999991	230689.998499999	8199.858000000004	8199.858000000004	8199.858000000004	40999.29000000002	41313.113500000014	74461.69300000006	8199.858000000004	8199.858000000004	8199.858000000004	115792.69600000016	86651.84549999994	69793.08999999991	84386.21099999997	-	-	-	1.27794	0.0599632	0.0456253	-4.45402	down	1.31914	0.0599632	0.0456253	-4.45402	down	1.28378	0.09346	0.290772	-1.78204	down
pma0791	Naringenin-7-O-(6''-malonyl)glucoside	Flavonoids	Flavanones	C24H24O13	521.13	273.08	520.1217	[M+H]+	3	-	-	5764.993100000021	5764.993100000021	5764.993100000021	63414.368000000046	34823.28500000012	85459.14150000023	5764.993100000021	5764.993100000021	5764.993100000021	75696.40750000025	75853.4445000001	72540.75350000049	29275.550999999818	63119.07549999992	28824.965500000097	52141.659500000045	-	-	-	1.26937	0.0632788	10.6214	3.4089	up	1.34369	0.000244935	12.957	3.69566	up	-	-	-	-	-
pmp000530	Phellodendroside	Flavonoids	Flavanonols	C26H30O11	519.19	357.13	518.1788	[M+H]+	3	40451-69-2	-	818376.7030000008	1018702.1955	1264677.7424999995	142992.9673	142992.9673	142992.9673	871120.2195000005	800858.6709999994	714964.8365	865949.2545000019	997503.0160000016	1276765.6950000012	834420.3675000012	946219.9579999999	1082665.5699999991	921729.2309999999	-	-	-	1.29152	0.0203465	0.138302	-2.85411	down	0.0682571	0.945747	1.0124	0.0177792	insig	1.00728	0.19851	0.769546	-0.377921	insig
NK10264105	epsilon-Caprolactam	Alkaloids	Alkaloids	C6H11NO	114.09	81.06	113.0841	[M+H]+	3	105-60-2	C06593	222497.09149999992	195729.4554999999	212757.7715	122450.68800000001	125651.228	92141.35099999998	114310.54799999992	162038.94049999994	149937.75100000002	16434.3642	16434.3642	16434.3642	105600.31700000008	139487.83349999998	82171.821	85366.07900000001	ko01100	C06593	-	1.23264	0.00257718	0.539226	-0.891038	insig	1.34345	0.00162352	0.0781368	-3.67785	down	1.30565	0.023449	0.675591	-0.565778	insig
MWSHY0190	Diosmetin 7-O-rutinoside	Flavonoids	Flavones	C28H32O15	609.18	301.08	608.1741	[M+H]+	3	520-27-4	C10039	40766.22499999979	68552.57050000015	87987.2694999998	43991.66699999987	61203.33249999994	37440.10549999996	45439.431999999884	36944.649500000116	33326.931999999986	6665.3863999999985	6665.3863999999985	6665.3863999999985	57565.796999999744	50917.97950000001	51111.85399999996	76584.66900000001	-	C10039	-	0.629322	0.322631	0.722913	-0.468106	insig	1.31507	0.0497706	0.101346	-3.30264	down	1.06926	0.179299	0.586454	-0.769909	insig
WapTKC038469	4-Hydroxy-11,12,13-Trinor-1(5),6,9-Guaiatrien-8-one	Terpenoids	Sesquiterpenoids	C12H14O2	191.11	91.06	190.0994	[M+H]+	3	1966155-61-2	-	816857.338	368390.9634999991	404633.21449999936	73678.19269999981	73678.19269999981	73678.19269999981	73678.19269999981	73678.19269999981	73678.19269999981	635359.2789999968	563695.8410000005	551515.4789999975	666438.7244999993	519723.555500003	1021807.1109999996	705214.7809999994	-	-	-	1.25966	0.0866447	0.139026	-2.84658	down	0.395707	0.747259	1.10107	0.138906	insig	1.45031	0.0866447	0.139026	-2.84658	down
Lcsp002583	Ile-Glu-Val	Amino acids and derivatives	Amino acids and derivatives	C16H29N3O6	360.21	229.12	359.2056	[M+H]+	2	-	-	69856.40450000012	38480.31199999998	40008.02300000007	82352.92500000008	117072.44800000006	66336.19050000003	65314.813000000075	91781.09600000008	65867.39500000021	99232.13600000038	104504.69200000008	118840.90049999995	69075.15149999988	146017.04099999994	62546.960499999994	113877.0865	-	-	-	0.988801	0.106072	1.79151	0.841179	insig	1.20176	0.0138312	2.17451	1.12069	up	1.05085	0.139549	1.50301	0.587853	insig
Lmjp002491	Cyanidin-3-O-(6-O-p-coumaroyl-2-O-xylosyl)glucoside	Flavonoids	Anthocyanidins	C35H35O17+	727.19	287.05	727.1869	[M]+	3	-	-	249841.9685000005	321820.0659999994	355135.21449999994	1445469.1575000025	837480.4180000003	1136115.1964999991	1845850.345999998	1642874.5709999998	1252966.1765000029	419439.79050000076	520846.4990000005	661668.2580000003	388261.8965000002	534851.2049999993	440807.30999999976	507762.15950000094	-	-	-	1.25074	0.0383051	3.68912	1.88328	up	1.14487	0.0677193	1.72848	0.789508	insig	1.47377	0.0158397	5.11621	2.35508	up
Yalp005772	Gentinone A	Terpenoids	Triterpene	C34H50O7	571.36	291.19	570.3557	[M+H]+	2	-	-	72320.77799999998	67089.48399999985	77276.98049999989	1022727.4224999981	889752.1324999953	962655.6569999987	38725.106999999865	32148.368500000368	55575.0095000002	71203.64600000037	53493.03200000017	54152.90200000002	125988.36249999994	137039.31950000007	121743.00749999961	149374.49349999978	-	-	-	1.30107	0.00178146	13.2686	3.72994	up	0.937001	0.148721	0.825381	-0.276867	insig	1.29057	0.0347858	0.583553	-0.777064	insig
pmp000006	Eupatilin	Flavonoids	Flavones	C18H16O7	345.1	330.07	344.0896	[M+H]+	3	22368-21-4	C10040	12914.496500000052	10637.932499999859	24680.525500000087	26173.03249999972	22215.955000000005	29313.332500000102	19211.336999999767	29360.038999999935	21983.865499999843	2127.586499999972	2127.586499999972	2127.586499999972	27315.939500000226	14222.82100000008	14445.38649999995	14169.089499999984	-	C10040	-	0.925043	0.138674	1.61098	0.687938	insig	1.29924	0.0850652	0.132332	-2.91777	down	0.918944	0.2412	1.4628	0.548734	insig
Lmbp010207	6-Methoxy-2-(4-methoxyphenethyl)chromone	Others	Chromone	C19H18O4	311.13	121.06	310.1205	[M+H]+	3	111286-05-6	-	59006.59849999999	43563.109000000106	26199.635499999946	136623.8875000005	168606.57399999886	163018.63850000087	5239.927099999989	5239.927099999989	5239.927099999989	5239.927099999989	5239.927099999989	5239.927099999989	78475.62350000048	81672.95699999951	114080.1525	86678.47199999931	-	-	-	1.22183	0.00117268	3.63634	1.86249	up	1.31143	0.0578055	0.122077	-3.03414	down	1.46376	0.0578055	0.122077	-3.03414	down
Lmcp004369	Quercetin-3',4'-dimethyl ether	Flavonoids	Flavonols	C17H14O7	331.08	287.05	330.074	[M+H]+	3	3306-29-4	-	160441.43299999993	208274.0384999998	393688.669	138893.28500000006	150200.41149999987	206216.4075000001	182171.05150000012	54277.8270000001	53746.389500000056	146359.28499999995	231076.66949999976	127470.54300000009	223639.87549999962	368112.03050000005	247599.84450000012	198140.8015000001	-	-	-	0.699448	0.337059	0.649669	-0.622224	insig	0.669807	0.357135	0.662256	-0.59454	insig	1.11427	0.146265	0.380632	-1.39353	down
Lmpp003662	Delphinidin 3-(6-p-coumaroyl)glucoside	Flavonoids	Anthocyanidins	C30H27O14+	611.14	303.05	611.1395	[M]+	3	-	C16370	467211.158499999	469697.72500000155	189677.80150000012	28392.25919999993	28392.25919999993	28392.25919999993	28392.25919999993	1149436.5325	615502.7999999991	378439.31849999883	28392.25919999993	445949.4229999991	141961.29599999965	517527.7940000018	333551.80049999995	367311.48650000023	ko00942	C16370	-	1.26618	0.0647775	0.0756061	-3.72535	down	0.476083	0.600339	0.75696	-0.401711	insig	0.148912	0.568676	1.59183	0.670684	insig
Lcfp121091	Cyclo(VVFF)	Others	Cyclonic peptide	C28H36N4O4	493.28	247.15	492.2737	[M+H]+	2	24181-12-2	-	90332.41999999977	52690.815000000686	99764.977999999	1051956.468499985	606871.6464999911	560622.6484999931	226858.3655000011	155668.99599999774	238000.0605000035	10538.163000000135	10538.163000000135	10538.163000000135	246113.89949999852	279920.6505000019	363429.51950000325	209911.4024999995	-	-	-	1.26292	0.0510403	9.14151	3.19243	up	1.31862	0.0392872	0.130214	-2.94104	down	1.34751	0.0216597	2.55584	1.3538	up
Smgp004575	Quercetin-5-O-β-D-glucoside*	Flavonoids	Flavonols	C21H20O12	465.1	303.05	464.0955	[M+H]+	1	-	-	1399993.3020000013	1180042.4189999998	1282536.6515	173331.13700000028	173331.13700000028	173331.13700000028	1661804.5525000019	1589923.9840000004	1464851.5615	1017860.0895000006	975227.8045000012	1004705.4710000008	866655.6850000016	2126117.9525	1226065.9439999992	1279908.4285000002	-	-	-	1.30074	0.00323673	0.134624	-2.893	down	1.24768	0.0408125	0.776113	-0.365661	insig	1.28146	0.0297912	1.2211	0.288179	insig
HJAP048	2,4,5-Trimethoxybenzoic acid	Phenolic acids	Phenolic acids	C10H12O5	213.07	195.07	212.0685	[M+H]+	3	-	-	115342.35100000008	132295.97750000007	97494.34950000004	104240.11849999984	70941.72399999981	56742.27899999997	11348.455799999992	11348.455799999992	11348.455799999992	119569.23999999985	67633.3445000003	96859.25749999986	78836.93850000034	116074.17500000034	95421.21349999993	112753.10700000024	-	CM02414	MetMap160,MetMap161	0.945976	0.101717	0.671985	-0.573498	insig	0.659736	0.331628	0.823051	-0.280946	insig	1.49795	0.00925822	0.0986443	-3.34162	down
PDP158512	[(2S,3R,4S,5S,6R)-3,4,5-trihydroxy-6-(hydroxymethyl)oxan-2-yl] 6-hydroxy-1H-indole-3-carboxylate	Alkaloids	Alkaloids	C15H17NO8	340.1	178.05	339.0954	[M+H]+	2	-	-	987715.2789999995	1121945.008499998	857781.1630000019	159325.38340000005	159325.38340000005	159325.38340000005	856536.9190000001	796626.9170000001	979817.1564999988	868111.181499999	902919.8180000008	1259200.0344999994	1525436.4545000026	1661408.628999996	1350140.8834999998	1748735.7055000006	-	-	-	1.29753	0.00834016	0.161073	-2.63421	down	0.0615896	0.894588	1.02116	0.0302082	insig	0.77498	0.305301	0.88729	-0.172522	insig
WapTKC025162	Byzantionoside A	Terpenoids	Sesquiterpenoids	C19H30O7	371.2	191.14	370.1992	[M+H]+	1	189109-41-9	-	6190.329999999997	6190.329999999997	6190.329999999997	6190.329999999997	6190.329999999997	6190.329999999997	101136.66700000042	128010.04350000007	30951.649999999987	70566.46150000044	51843.93100000028	41294.64299999968	87757.77450000013	99585.55250000043	139979.85049999962	109651.92450000127	-	-	-	-	-	-	-	-	1.33001	0.0299045	8.81509	3.13998	up	1.41348	0.10853	14.0056	3.80793	up
pme0057	L-Homocysteine	Amino acids and derivatives	Amino acids and derivatives	C4H9NO2S	136.04	118.03	135.0354	[M+H]+	3	6027-13-0	C00155	74539.98700000001	108136.8115	113555.97449999998	43899.262	57259.15249999998	97045.9285	8779.8524	8779.8524	8779.8524	4289206.812500001	4142324.6110000014	3853843.801499998	682989.2060000005	761913.8099999998	784376.1305	752968.0150000001	ko00270,ko00920,ko01100,ko01110,ko01230	C00155	-	0.828255	0.184072	0.669083	-0.579743	insig	1.34098	0.00093224	41.472	5.37407	up	1.49264	0.0179057	0.0889151	-3.49143	down
MW0155853	Pro-Glu-Gly	Amino acids and derivatives	Amino acids and derivatives	C12H19N3O6	324.11	190.1	301.1274	[M+Na]+	3	-	-	83231.79200000004	76726.30750000021	83406.96299999992	49001.105500000056	70239.87900000003	47912.9405	7810.908100000002	7810.908100000002	7810.908100000002	56345.85450000006	39054.54050000002	67770.49050000004	45100.642500000096	98906.14950000019	136975.36799999987	96749.87199999989	-	-	-	1.09331	0.0625253	0.686844	-0.541945	insig	1.05867	0.0766936	0.670478	-0.576738	insig	1.50068	0.000897929	0.0962863	-3.37653	down
pmc0682	4-Aminoindole	Alkaloids	Plumerane	C8H8N2	133.08	116.05	132.0687	[M+H]+	3	5192-23-4	-	59139.939999999864	49666.70399999986	61866.17049999997	9933.340799999973	9933.340799999973	9933.340799999973	9933.340799999973	9933.340799999973	9933.340799999973	9933.340799999973	9933.340799999973	9933.340799999973	89092.11750000007	83906.80150000048	134290.81599999973	57791.71799999997	-	-	-	1.29846	0.00614099	0.174603	-2.51785	down	1.33999	0.00614099	0.174603	-2.51785	down	1.49596	0.00614099	0.174603	-2.51785	down
MWSmce527	Iberin; 3-Methylsulfinylpropyl Isothiocyanate	Others	Others	C5H9NOS2	164.02	105.04	163.0126	[M+H]+	1	505-44-2	-	1636026.646999996	2970973.809000014	2384951.674500001	2146684.734	2107688.7175000003	2471411.3215000024	619203.7555000007	642074.7775000016	462399.2529999995	301372.00999999914	437630.41899999935	395341.6594999992	279016.9444999992	338108.0770000014	313438.50749999995	386747.95850000024	-	-	-	0.042027	0.843469	0.961932	-0.0559927	insig	1.30858	0.0357542	0.162236	-2.62384	down	1.44339	0.0425856	0.246523	-2.02021	down
Wafp003158	N-Feruloylhomoagmatine	Alkaloids	Phenolamine	C16H24N4O3	321.19	177.05	320.1848	[M+H]+	2	-	-	1053810.516000002	723345.9214999994	1391421.436999999	683685.6330000006	783745.8759999997	577944.1445000003	657579.1719999998	682065.8665000005	769513.3649999966	55196.303100000165	55196.303100000165	55196.303100000165	564457.1085000001	393237.2764999996	275981.5155000008	330017.404	-	-	-	0.912366	0.184225	0.645519	-0.63147	insig	1.33249	0.0351743	0.0522597	-4.25816	down	1.02831	0.205699	0.665648	-0.587168	insig
Lhfp112926	Myricatomentogenin	Others	Others	C20H22O5	343.15	163.08	342.1467	[M+H]+	2	-	-	72508.81800000004	89938.19099999414	52853.871000001134	43809.48549999952	108617.42300000301	62597.38750000108	160723.04850000347	46579.218000000124	39744.5220000017	7948.9044000003405	7948.9044000003405	7948.9044000003405	144415.36450000072	111876.35699999859	96444.3109999982	59517.86700000097	-	-	-	0.106519	0.996914	0.998715	-0.00185453	insig	1.33094	0.0270357	0.11076	-3.17449	down	0.089467	0.816236	1.14745	0.19843	insig
Zbsp003857	3'-O-Methyltricetin-5-O-glucoside*	Flavonoids	Flavones	C22H22O12	479.12	317.06	478.1111	[M+H]+	3	-	-	368383.49499999936	241448.87650000112	351072.0795000001	45025.61440000022	45025.61440000022	45025.61440000022	370512.15049999993	236290.8750000005	435432.14200000005	228803.69499999925	303584.44349999924	236150.5634999994	288111.7064999992	225128.0720000011	391653.65400000033	311930.1960000001	-	-	-	1.2903	0.0202131	0.140573	-2.83061	down	0.752534	0.253187	0.799808	-0.322275	insig	0.225732	0.723908	1.08464	0.117216	insig
MWStz175	Aricine*	Alkaloids	Plumerane	C22H26N2O4	383.2	351.17	382.1893	[M+H]+	3	482-91-7	C09037	39872.82139999991	39872.82139999991	39872.82139999991	505730.0895000007	199364.10699999952	360718.97549999796	353999.58250000025	274731.6924999991	299372.3585000022	317745.72950000124	417604.8175000028	444870.0304999986	476655.2675000023	350258.89299999864	362338.5774999996	438552.2899999994	-	C09037	-	1.26219	0.0704837	8.91011	3.15544	up	1.33821	0.0117362	9.86654	3.30254	up	1.49698	0.007469	7.75887	2.95585	up
Zmyp100006	Dibutyl adipate	Lipids	Free fatty acids	C14H26O4	259.19	57.07	258.1831	[M+H]+	3	105-99-7	C14253	12510.649500000041	17349.5029999999	19956.7934999997	122300.6110000012	114912.33700000132	109553.85250000039	33629.561500000214	32195.68600000005	33709.22700000044	31520.012999999282	42468.48549999932	23522.935000000023	69299.08999999997	87368.24150000123	74672.32050000108	81406.36350000034	-	C14253	-	1.28912	0.00010429	6.96082	2.79926	up	1.12022	0.0862197	1.95739	0.968935	insig	1.39763	0.0134844	1.998	0.99856	insig
Rlp04370	10-hydroxy-2,5-dimethyl-8-{[3,4,5-trihydroxy-6-(hydroxymethyl)oxan-2-yl]oxy}-2H,3H,4H-naphtho[1,2-b]pyran-4-one	Others	Chromone	C21H24O9	421.15	259.1	420.142	[M+H]+	2	-	-	268945.3914999995	446400.6154999978	246744.87300000066	49348.974600000125	49348.974600000125	49348.974600000125	49348.974600000125	49348.974600000125	49348.974600000125	49348.974600000125	49348.974600000125	49348.974600000125	355578.41949999967	405806.9084999981	406719.06150000135	593722.523000001	-	-	-	1.27642	0.0501652	0.15388	-2.70012	down	1.31692	0.0501652	0.15388	-2.70012	down	1.47441	0.0501652	0.15388	-2.70012	down
PDP002358	Baicalein 6-glucuronide	Flavonoids	Flavones	C21H18O11	447.09	271.07	446.0849	[M+H]+	1	35990-03-5	-	177088.03149999934	147517.43450000032	212969.33299999923	333531.3229999996	434693.9329999994	412166.78050000046	335861.8010000009	286391.31749999983	292687.25550000154	258077.28850000052	198486.4349999995	242990.6345000002	280793.18649999856	219572.1039999997	372481.0450000014	260770.46200000137	-	-	-	1.23309	0.00703024	2.19577	1.13473	up	0.960395	0.107026	1.30132	0.379971	insig	1.38078	0.00752003	1.70198	0.767212	insig
Wagp002617	D-Glucosyl Indole-3-Carboxylate	Alkaloids	Plumerane	C15H17NO7	324.11	162.06	323.1005	[M+H]+	1	-	-	24361.8994	24361.8994	24361.8994	570744.3875000002	338066.7315000006	121809.49700000002	24361.8994	24361.8994	24361.8994	24361.8994	24361.8994	24361.8994	734081.6830000004	727931.6944999966	836246.6699999998	700346.421	-	-	-	1.22336	0.132848	14.1015	3.81778	up	-	-	-	-	-	-	-	-	-	-
Lcsp003873	Leu-Ala-Ile	Amino acids and derivatives	Amino acids and derivatives	C15H29N3O4	316.22	86.1	315.2158	[M+H]+	1	-	-	49203.25950000003	47579.986	137875.20250000007	9515.9972	9515.9972	9515.9972	83504.67399999972	175653.23899999986	109874.57900000016	139667.91649999967	72455.41199999994	136091.81750000006	133920.9945	78862.60299999986	159794.4715	124142.64049999975	-	-	-	1.22754	0.147839	0.121658	-3.0391	down	0.690901	0.368631	1.48392	0.569417	insig	0.827925	0.331251	1.57264	0.653185	insig
Zmgp002582	kaempferol-3-O-β-glucopyranosyl (1 → 2)-β-galactopyranoside 7-O-α-rhamnopyranoside	Flavonoids	Flavonols	C33H40O20	757.22	433.11	756.2113	[M+H]+	1	-	-	5201.94099999997	13732.643999999993	64498.63350000005	1040.388199999994	1040.388199999994	1040.388199999994	20212.47750000003	17613.339999999967	49605.54000000012	390994.8899999998	343390.9670000006	364640.2654999997	155546.16600000038	304171.6464999997	219358.84599999996	207986.7075	-	CM00504	MetMap113,MetMap114	1.15056	0.28498	0.0374091	-4.74047	down	1.218	0.000207122	13.1725	3.71946	up	0.409278	0.953599	1.04792	0.0675289	insig
Lcsp000209	insatindibisindolamide A	Alkaloids	Plumerane	C20H19N3O3	350.15	130.07	349.1426	[M+H]+	3	-	-	8733.643499999936	8733.643499999936	8733.643499999936	8733.643499999936	8733.643499999936	8733.643499999936	8733.643499999936	8733.643499999936	8733.643499999936	48122.648500000185	55834.59500000002	57281.77350000001	66302.83800000069	43668.217499999686	54819.42999999999	49249.66599999954	-	-	-	-	-	-	-	-	1.34132	0.00396466	6.15394	2.62151	up	-	-	-	-	-
MWSmce324	Psoralen	Lignans and Coumarins	Coumarins	C11H6O3	187.04	131.05	186.0317	[M+H]+	3	66-97-7	C09305	20064.870499999983	20064.870499999983	20064.870499999983	216804.6034999985	211179.16349999886	224114.3714999984	20064.870499999983	20064.870499999983	20064.870499999983	20064.870499999983	20064.870499999983	20064.870499999983	100324.35249999992	146437.7614999993	105015.6540000006	120056.75649999967	ko00999,ko01110	C09305	-	1.3021	0.000360014	10.8332	3.43738	up	-	-	-	-	-	-	-	-	-	-
Wahlp03443	Jatrorrhizine Glucoside	Alkaloids	Isoquinoline alkaloids	C26H30NO9+	500.19	338.14	500.1915	[M]+	3	-	-	254392.46499999933	955714.5390000022	703027.6249999993	866730.7845000004	996354.0109999995	1029808.7455	50878.49299999987	50878.49299999987	50878.49299999987	373119.90049999935	763577.2089999983	272133.95549999946	909232.8794999988	358453.0595000006	1200653.4449999991	1107612.696000003	-	-	-	0.734145	0.248924	1.51212	0.596575	insig	0.337006	0.547375	0.736399	-0.44144	insig	1.426	0.103504	0.0797829	-3.64778	down
Zmdp000441	Alliin	Amino acids and derivatives	Amino acids and derivatives	C6H11NO3S	178.05	88.04	177.046	[M+H]+	3	17795-26-5	C08265	104694.82599999996	109871.64899999989	146610.85549999998	79246.20199999998	76314.345	37920.186000000016	70708.12549999994	71577.1275	58217.520000000026	7584.0372000000025	7584.0372000000025	7584.0372000000025	99791.16850000007	94257.53749999998	110850.50450000002	144757.65250000005	-	C08265	-	1.02168	0.0406533	0.535695	-0.900517	insig	1.33933	0.0134053	0.0629943	-3.98863	down	1.37879	0.0445791	0.555137	-0.849085	insig
Lmjp101401	Bismurrangatin	Lignans and Coumarins	Coumarins	C30H30O9	535.2	287.05	534.189	[M+H]+	3	-	-	1027008.8765000028	960795.3489999941	739294.5674999999	1396762.186	1181597.266999997	1423394.8029999945	1037704.0669999928	1395847.4889999938	1250466.2560000005	1760496.0469999944	1878242.5444999929	1827531.611000001	1204675.5809999998	1438471.1234999925	1010803.4245000002	1522343.4975000015	-	-	-	1.11795	0.0220622	1.4674	0.553266	insig	1.28824	0.00404585	2.00443	1.00319	up	1.12981	0.0803273	1.35089	0.433913	insig
Cwjp002833	Cyanidin-3-O-(6''-O-malonyl)glucoside-7,3'-di-O-(6''-O-feruloyl)glucoside	Flavonoids	Anthocyanidins	C56H59O30+	1211.31	287.06	1211.3086	[M]+	3	-	-	43978.01550000007	47957.136499999935	40984.4305	61248.85349999982	41258.00600000007	22546.294999999962	24106.057500000054	13542.582000000006	16870.364999999958	71010.74399999983	102071.4695000002	78299.13649999995	21221.40750000005	36189.17300000016	55370.162499999984	19971.96400000001	-	-	-	0.295643	0.83768	0.940818	-0.0880122	insig	1.25608	0.0465672	1.89123	0.919324	insig	1.40699	0.00376434	0.410165	-1.28572	down
PDP029100	5-Hydroxy-2-methoxybenzoic acid	Phenolic acids	Phenolic acids	C8H8O4	169.05	123.05	168.0423	[M+H]+	1	61227-25-6	-	118155.123	29919.904999999828	47850.30299999983	107658.78599999976	117662.46250000002	138276.4989999999	71659.84550000002	109194.71600000047	119956.14049999994	5983.980999999966	5983.980999999966	5983.980999999966	86886.40200000003	125630.81999999975	118326.56950000016	79844.3379999997	-	-	-	0.89573	0.164266	1.8558	0.892039	insig	1.26654	0.158443	0.0916265	-3.44809	down	0.835431	0.33467	1.53533	0.618552	insig
Hmlp001270	2,3-Di-O-galloyl-β-D-glucose	Phenolic acids	Phenolic acids	C20H20O14	485.09	153.01	484.0853	[M+H]+	3	-	-	979643.3769999994	972812.9680000028	1020671.6904999996	221973.69600000023	141058.80700000035	243065.68999999945	608941.6960000005	466180.2580000004	510067.2269999994	28211.76140000007	28211.76140000007	28211.76140000007	653487.3244999998	448154.8440000013	524099.6679999997	582632.7130000022	-	-	-	1.27433	0.000240757	0.203859	-2.29436	down	1.34373	0.000240848	0.0284667	-5.13458	down	1.45702	0.00414288	0.533172	-0.907327	insig
PDP114777	5-hydroxy-3-{[5-hydroxy-6-methyl-3,4-bis({[3,4,5-trihydroxy-6-(hydroxymethyl)oxan-2-yl]oxy})oxan-2-yl]oxy}-2-(4-hydroxyphenyl)-7-[(3,4,5-trihydroxy-6-methyloxan-2-yl)oxy]-4H-chromen-4-one	Flavonoids	Flavonols	C39H50O24	903.28	433.11	902.2692	[M+H]+	1	-	-	10469.82000000001	28762.027499999997	20514.152999999995	37293.94449999997	42059.12350000005	5741.400999999993	1148.2801999999986	1148.2801999999986	1148.2801999999986	190929.92149999985	164392.9350000004	173502.51749999987	134784.57300000032	101430.01799999994	131308.673	168886.13999999984	-	-	-	0.117459	0.55213	1.42427	0.510223	insig	1.30134	0.000179721	8.85123	3.14588	up	1.46979	0.0710621	0.0576581	-4.11633	down
Safp003571	5-Formylbenzofuran	Others	Others	C9H6O2	147.04	91.05	146.0368	[M+H]+	2	10035-16-2	-	1061935.0539999995	1040211.5489999994	979537.0549999984	132878.58889999992	132878.58889999992	132878.58889999992	743459.793000001	781638.3695000007	664392.9444999994	132878.58889999992	132878.58889999992	132878.58889999992	763792.4629999994	709860.5815000011	1223919.2395000004	1076693.6484999992	-	-	-	1.3019	0.000759179	0.129356	-2.95058	down	1.34366	0.000759179	0.129356	-2.95058	down	1.4345	0.00314175	0.710485	-0.493123	insig
PDP266583	5-[(4S)-4-hydroxy-2-oxopentyl]-2-methyl-7-{[(2S,3R,4S,5S,6R)-3,4,5-trihydroxy-6-(hydroxymethyl)oxan-2-yl]oxy}chromen-4-one	Others	Others	C21H26O10	439.16	277.11	438.1526	[M+H]+	2	-	-	95693.73	95693.73	95693.73	95693.73	95693.73	95693.73	95693.73	95693.73	95693.73	950308.3214999976	1005001.3049999984	687984.0845000002	828270.392	829554.7715000011	478468.6500000001	915903.7799999996	-	-	-	-	-	-	-	-	1.33566	0.015166	9.20748	3.20281	up	-	-	-	-	-
pmd0142	LysoPC 20:0(2n isomer)	Lipids	LPC	C28H58NO7P	552.4	184.07	551.3951	[M+H]+	3	-	-	57462.70750000065	77135.38250000095	72131.82700000085	2941.878400000044	2941.878400000044	2941.878400000044	49921.490999999885	31546.674500000656	14709.392000000218	2941.878400000044	2941.878400000044	2941.878400000044	70610.95849999873	68336.65250000058	84133.74400000014	71918.92649999993	-	-	-	1.30006	0.00791243	0.0426916	-4.5499	down	1.34112	0.00791243	0.0426916	-4.5499	down	1.15535	0.047329	0.465233	-1.10397	down
MWStz013	Gelsempervine A*	Alkaloids	Plumerane	C22H26N2O4	383.2	351.17	382.1893	[M+H]+	3	865187-17-3	-	583475.5950000017	544900.9484999985	222587.8834999988	324538.5029999999	349685.4259999997	324265.2019999991	44517.576699999765	44517.576699999765	44517.576699999765	44517.576699999765	44517.576699999765	44517.576699999765	449526.51850000076	567329.8679999968	440579.52549999976	326978.7365000023	-	-	-	0.431048	0.412473	0.739094	-0.436171	insig	1.29653	0.0711123	0.0988573	-3.33851	down	1.44842	0.0711123	0.0988573	-3.33851	down
mws0596	3-Hydroxyanthranilate	Alkaloids	Alkaloids	C7H7NO3	154.05	136.04	153.0426	[M+H]+	3	548-93-6	C00632	143478.12900000028	304340.7874999998	1517330.4519999973	28695.625800000053	28695.625800000053	28695.625800000053	224780.68550000017	211032.1985000002	145724.64549999975	291817.2485	279511.9855000003	284572.9310000005	252044.7789999998	305583.4970000005	257481.6514999997	210120.34950000007	ko00380,ko01100,ko01240	C00632	-	1.15212	0.285459	0.0438068	-4.5127	down	0.318607	0.483661	0.435541	-1.19912	insig	0.701592	0.398954	0.295925	-1.75669	insig
Zmjp004875	Tomentin	Flavonoids	Flavonols	C17H14O8	347.07	315.06	346.0689	[M+H]+	3	59171-23-2	C04581	114547.16949999973	150332.48800000065	145886.9109999995	155126.7850000001	169471.2184999995	159231.3529999997	182987.04650000003	87733.29000000033	130167.48350000002	17546.658000000065	17546.658000000065	17546.658000000065	169039.85099999898	170184.29199999975	207871.43299999926	277764.6655	-	C04581	-	0.895372	0.151767	1.17787	0.23618	insig	1.33825	0.0087814	0.128151	-2.96409	down	0.205933	0.919742	0.97595	-0.0351202	insig
Zmjp001877	Cyanidin 3-O-beta-D-sambubioside	Flavonoids	Anthocyanidins	C26H29O15+	581.15	287.05	581.1501	[M]+	3	63535-17-1	C20490	15981.943700000014	15981.943700000014	15981.943700000014	403512.91950000025	455744.0425000001	275240.69599999976	216214.11150000012	259533.664	355523.75099999993	203840.00700000036	159108.85500000036	261991.4694999999	79909.71850000008	135073.9494999999	194001.8434999997	133597.62950000013	ko00942	C20490	-	1.29632	0.021227	23.6621	4.5645	up	1.33606	0.023151	13.0343	3.70424	up	1.49428	0.023962	17.3377	4.11584	up
PDP243897	N-[(2S)-1-hydroxypropan-2-yl]-2-[3,4,5-trihydroxy-6-(hydroxymethyl)oxan-2-yl]oxybenzamide	Alkaloids	Alkaloids	C16H23NO8	358.15	196.09	357.1424	[M+H]+	2	-	-	467210.70750000037	479109.7445	300157.5245	15993749.69599997	15181895.790999955	11442225.40350001	460162.6750000008	452334.6915000008	498798.34050000063	697696.5385000018	797044.0274999997	2458818.3640000033	938048.0909999991	1030315.1225000016	1283899.555500003	1127860.226	-	-	-	1.29539	0.010076	34.1906	5.09553	up	1.02414	0.254186	3.17178	1.66529	up	0.629868	0.444158	1.13223	0.179163	insig
Xmyp005599	Kaempferol-3-O-galactoside-4'-O-glucoside	Flavonoids	Flavonols	C27H30O16	611.16	287.06	610.1534	[M+H]+	3	-	-	7425.3309000000145	7425.3309000000145	7425.3309000000145	100763.47699999953	53632.98300000005	80058.08899999995	92106.16750000014	37126.654500000084	100727.03949999975	141734.40449999965	194293.45750000046	126718.26749999973	92951.37650000016	103700.8760000006	78880.997	90170.30199999997	-	CM00493	MetMap113,MetMap114	1.28672	0.0352333	10.525	3.39575	up	1.33842	0.0189179	20.7733	4.37666	up	1.44398	0.0737501	10.3232	3.36782	up
MWStz617	Sinapine	Alkaloids	Phenolamine	C16H24NO5+	310.17	207.07	310.1654	[M]+	3	18696-26-9	C00933	78429.08499999985	75579.739	118995.1035	3721067.9409999913	3850734.8230000036	1513027.8839999996	35733.8025000001	38286.54149999998	96321.49800000008	40958.83000000004	40565.92200000003	53650.042999999954	227221.7370000004	207252.83800000008	275384.592	211680.26400000032	ko00940,ko01110	C00933	-	1.2782	0.0606376	33.2773	5.05647	up	1.1991	0.0710395	0.495139	-1.0141	down	0.927924	0.238382	0.623954	-0.680489	insig
Zbzp004172	Malonylshisonin	Flavonoids	Anthocyanidins	C39H39O21+	843.2	287.05	843.1994	[M]+	3	-	C16299	175861.05800000008	220965.5170000001	228903.03599999982	516376.97799999954	481938.2460000001	548479.3314999997	404642.7564999993	491922.6014999996	376520.669	333403.52650000056	332809.2055000004	226316.65050000022	242805.23950000052	153307.92999999993	208136.38649999967	251545.44849999968	ko00942,ko01110	C16299	-	1.27746	0.000302084	2.47199	1.30567	up	1.00781	0.113835	1.42638	0.51236	insig	1.42779	0.0127083	2.03456	1.02472	up
Rfmb318	D-Proline betaine	Amino acids and derivatives	Amino acids and derivatives	C7H14NO2+	144.1	84.08	144.0921	[M]+	3	1195-94-4	C21514	196168.4245	144333.8454999999	113180.04649999994	504599.34799999994	482397.3424999999	315011.228	261999.12949999984	297251.80100000004	339097.80799999996	73662.11100000003	150359.80100000006	118319.59849999993	382480.9500000001	443686.45699999976	365544.2505000001	397632.23100000015	-	C21514	-	1.20377	0.0286001	2.86987	1.52098	up	0.670797	0.322399	0.754584	-0.406246	insig	1.34384	0.0109479	1.98013	0.985593	insig
Lskp211395	Corchoionoside C	Others	Others	C19H30O8	387.2	207.14	386.1941	[M+H]+	2	-	-	669067.0940000017	382495.13599999936	404052.04000000015	206974.65249999892	170825.17199999982	194863.12700000047	212697.61699999933	198204.9829999997	194493.39400000035	207701.2919999996	296110.89099999925	294654.0179999998	314702.58999999927	405785.833	298890.3514999996	230868.65249999985	-	-	-	1.20355	0.0837226	0.393417	-1.34587	down	1.08905	0.130321	0.548542	-0.866325	insig	1.37948	0.0909061	0.415904	-1.26568	down
Lmhp010515	LysoPC 17:0(2n isomer)*	Lipids	LPC	C25H52NO7P	510.36	184.07	509.3481	[M+H]+	1	-	-	225488.4775000009	238360.8684999989	201043.18349999812	455044.82799999847	524363.2985000003	451934.70599999884	344068.60250000074	310757.11949999863	383835.1220000001	349171.4599999984	145374.69699999277	234260.51800000077	372714.33550000045	435464.661	385209.29350000335	383834.3909999989	-	-	-	1.28094	0.00291097	2.15274	1.10618	up	0.0878581	0.754523	1.09613	0.132415	insig	1.41316	0.0135327	1.56215	0.643532	insig
Sadp016149	2-methoxy-5z-hexadecenoic acid	Lipids	Free fatty acids	C17H32O3	285.24	95.09	284.2351	[M+H]+	2	-	-	108542.10700000015	58623.5685000002	25281.71400000013	448004.976000001	434893.04150000034	267864.93099999963	57607.855500000274	97573.76350000007	39857.039999999986	5056.342800000026	5056.342800000026	5056.342800000026	211231.2539999996	123956.42500000025	143901.18800000005	55118.412000000535	-	-	-	1.17794	0.0192969	5.97962	2.58005	up	1.26942	0.134594	0.0788217	-3.66526	down	0.162464	0.978273	1.01346	0.019296	insig
pmb0557	Cyanidin 3-O-3'',6''-O-dimalonylglucoside	Flavonoids	Anthocyanidins	C27H25O17+	621.11	287.06	621.1086	[M]+	3	171828-60-7	C16289	50439.79450000006	86652.13150000006	53017.23800000003	78554.01450000003	102733.51700000012	73328.35000000008	10087.958900000012	10087.958900000012	10087.958900000012	60237.64600000005	115994.95800000012	60280.31900000004	130053.36000000007	88375.77649999988	102600.366	103147.44149999981	ko00942	C16289	-	0.799453	0.223308	1.33931	0.421494	insig	0.45012	0.526458	1.24409	0.315091	insig	1.47708	0.0447383	0.159192	-2.65116	down
PDP194320	5,7-dihydroxy-2-(4-hydroxyphenyl)-8-(3-methylbut-2-en-1-yl)-3-{[3,4,5-trihydroxy-6-(hydroxymethyl)oxan-2-yl]oxy}-4H-chromen-4-one	Flavonoids	Flavonols	C26H28O11	517.17	355.12	516.1632	[M+H]+	2	-	-	37745.172999999704	35859.64299999992	49888.00349999982	112446.2970000011	123930.97049999946	120056.32749999936	44550.38250000014	29889.297999999886	70024.69500000057	102983.7815	84302.11950000022	123305.86700000064	45840.85100000002	54691.33750000006	61062.623499999456	39441.88750000042	-	-	-	1.27703	0.00022438	2.88627	1.52921	up	1.28024	0.0199964	2.51506	1.33059	up	0.303058	0.621859	1.16982	0.226287	insig
pme0295	4-Acetamidobutanoate	Organic acids	Organic acids	C6H11NO3	146.08	86.06	145.0739	[M+H]+	3	3025-96-5	C02946	9120.146999999974	9120.146999999974	9120.146999999974	386736.10899999976	283067.75349999964	228061.30299999987	162795.15450000006	45600.73499999987	177025.3815000001	9120.146999999974	9120.146999999974	9120.146999999974	200238.8505	195991.0115	186166.32450000005	186523.86099999968	ko00330,ko01100	C02946	-	1.29756	0.0247503	32.8162	5.03634	up	-	-	-	-	-	1.41533	0.103213	14.0868	3.81627	up
Lcsp000204	isatindigoside C*	Alkaloids	Plumerane	C23H22N2O7	439.15	277.1	438.1427	[M+H]+	3	-	-	402176.3139999999	534200.6405000003	478365.669	70929.20370000004	70929.20370000004	70929.20370000004	473073.57200000045	455673.4420000002	385609.48499999923	354646.01850000024	437344.184000001	491946.7224999999	467564.70450000046	411267.2200000013	432951.781	460468.4639999994	-	-	-	1.29713	0.00899762	0.150407	-2.73305	down	0.48579	0.474523	0.907541	-0.139965	insig	0.494588	0.517436	0.929043	-0.106183	insig
PDP237694	(2s)-5-hydroxy-2-(4-hydroxyphenyl)-8-{[(2s,3r,4s,5s,6r)-3,4,5-trihydroxy-6-(hydroxymethyl)oxan-2-yl]oxy}-2,3-dihydro-1-benzopyran-4-one	Flavonoids	Flavanones	C21H22O10	435.12	273.08	434.1213	[M+H]+	2	-	-	213917.74400000038	765201.180500001	279954.9389999998	799087.8350000023	583246.8964999996	824105.0339999995	243290.55249999996	280909.1524999998	293519.98700000014	31518.491600000052	31518.491600000052	31518.491600000052	376748.8175000007	157592.45800000028	349852.5684999993	259788.00099999984	-	-	-	0.860894	0.203206	1.75243	0.809357	insig	1.27847	0.155134	0.0750992	-3.73506	down	0.507958	0.486706	0.649461	-0.622685	insig
PDP227192	(4r,4as,5r)-4-hydroxy-5-methyl-4a,5,6,7-tetrahydro-4h-naphthalen-1-one	Terpenoids	Sesquiterpenoids	C11H14O2	179.11	91.05	178.0994	[M+H]+	2	-	-	257795.7628999991	257795.7628999991	257795.7628999991	1872440.1050000016	1443726.6949999975	1625773.588999999	1387237.9650000005	2378155.277000002	2411618.363500001	1787248.4735000003	1440026.8089999969	1492026.6004999997	1288978.8144999954	1499882.2624999983	1294397.7304999966	2464771.417500001	-	-	-	1.2983	0.00789827	6.38999	2.67581	up	1.34042	0.00668948	6.10212	2.60931	up	1.47948	0.0330848	7.98696	2.99765	up
Zbkp002759	5-Acetylamino-6-formylamino-3-methyluracil	Alkaloids	Alkaloids	C8H10N4O4	227.09	181.05	226.0702	[M+H]+	3	85438-96-6	C16365	252311.34349999987	124648.42649999984	62349.07799999995	9450.247200000029	9450.247200000029	9450.247200000029	79587.87299999996	94265.81299999998	81826.2139999998	55931.79050000006	71383.19650000005	47251.236000000135	71782.18350000001	73713.5634999999	157556.52850000025	118465.6445	ko00232,ko01100,ko01110	C16365	-	1.24342	0.133915	0.0645349	-3.95378	down	0.922051	0.254088	0.397366	-1.33146	insig	0.646534	0.387843	0.582005	-0.780897	insig
PDP024150	3-Caffeoylquinic acid lactone*	Phenolic acids	Phenolic acids	C16H16O8	337.09	163.04	336.0845	[M+H]+	3	-	-	73558.98899999991	115269.12150000008	132621.85150000008	262543.3365000004	210824.78099999987	182166.1729999997	118625.67700000026	108738.79200000037	99987.65499999994	12749.033100000011	12749.033100000011	12749.033100000011	110659.5705	144650.47850000008	116774.95949999998	63745.16550000005	-	-	-	1.13489	0.0221069	2.0393	1.02808	up	1.32318	0.0327844	0.118983	-3.07117	down	0.181063	0.922947	1.01836	0.0262492	insig
Hmcp001629	Kaempferol-3-O-(6''-Malonyl)glucoside-7-O-Glucoside	Flavonoids	Flavonols	C30H32O19	697.16	449.1	696.1538	[M+H]+	3	-	-	5376.327299999992	5376.327299999992	5376.327299999992	65694.4469999997	105444.63849999993	62887.42750000017	5376.327299999992	5376.327299999992	5376.327299999992	75872.83299999987	112999.6529999997	118823.07549999992	78840.51249999987	75737.5375	26881.63649999996	88923.21299999992	-	CM00499	MetMap113,MetMap114	1.29191	0.0339813	14.5097	3.85894	up	1.33737	0.0186231	19.0772	4.25378	up	-	-	-	-	-
Lhhp101902	Polygoacetophenoside	Tannins	Tannin	C14H18O10	347.1	185.05	346.09	[M+H]+	3	-	-	4050.6744999999855	4050.6744999999855	4050.6744999999855	61010.239999999845	149188.81599999982	206440.27100000004	62244.387499999815	20253.37249999993	109296.81650000016	162468.19000000006	165350.08949999957	193117.09200000032	98883.07599999977	74275.17050000004	178519.90350000007	214421.58699999933	-	-	-	1.27262	0.0859203	34.2856	5.09953	up	1.34337	0.00330324	42.8682	5.42184	up	1.39943	0.145309	15.7829	3.98029	up
pmb0064	DIMBOA-glucoside	Alkaloids	Alkaloids	C15H19NO10	374.11	198.08	373.1009	[M+H]+	3	18607-79-9	C04831	8267.764499999987	18097.477000000017	5615.442500000005	11442.876499999978	19115.8335	40786.86500000003	1123.088500000001	1123.088500000001	1123.088500000001	40874.943500000016	39695.123000000014	27375.351000000028	59766.26400000001	73965.23599999983	51509.423499999924	69717.47449999997	ko00999,ko01100,ko01110	C04831	-	0.799058	0.272497	2.2309	1.15762	insig	1.17395	0.012077	3.37533	1.75503	up	1.4325	0.128604	0.105353	-3.24669	down
Lmmp004382	3-Oxo-alpha-ionol glucoside	Terpenoids	Sesquiterpenoids	C19H30O7	371.21	191.14	370.1992	[M+H]+	2	-	-	36896.534999999836	71481.93600000007	73357.29999999997	159374.73799999928	151810.22100000008	147171.20800000025	7379.30699999997	7379.30699999997	7379.30699999997	116588.7005	133264.80050000074	59013.66849999983	144087.54199999967	114961.48599999995	113431.03150000011	134879.43100000024	-	-	-	1.18141	0.010899	2.5221	1.33463	up	0.82063	0.193206	1.69954	0.765144	insig	1.46768	0.0462294	0.121814	-3.03725	down
WapTKC021579	Nepetaracemoside A	Terpenoids	Monoterpenoids	C16H24O8	345.16	183.1	344.1471	[M+H]+	3	251984-97-1	-	95346.43749999967	143813.1305000007	191954.50750000012	69668.1405	168938.95499999984	132236.0700000001	168600.28550000011	307464.8625000007	172542.37099999975	261249.27199999915	229929.12149999948	418331.5199999989	164538.74399999954	132084.96100000053	215081.0085	120746.58350000005	-	-	-	0.333745	0.643674	0.860197	-0.21726	insig	1.09458	0.0940728	2.10967	1.07702	up	0.880118	0.260379	1.50449	0.589276	insig
MWSprf145	α-Methyltryptamine	Alkaloids	Alkaloids	C11H14N2	175.12	143.07	174.1157	[M+H]+	3	7795-52-0	-	261543.36599999966	173737.90200000035	202568.62549999985	34747.58040000007	34747.58040000007	34747.58040000007	34747.58040000007	34747.58040000007	34747.58040000007	416177.5214999994	395082.16349999956	453820.5384999998	275829.6684999997	175639.74100000018	214060.19849999977	268143.9065	-	-	-	1.29113	0.02046	0.163428	-2.61327	down	1.26169	0.00411271	1.98335	0.98794	insig	1.48718	0.02046	0.163428	-2.61327	down
Lcsp001705	Pro-Ile-Asp*	Amino acids and derivatives	Amino acids and derivatives	C15H25N3O6	344.18	70.06	343.1743	[M+H]+	2	-	-	15770.691699999948	15770.691699999948	15770.691699999948	15770.691699999948	15770.691699999948	15770.691699999948	15770.691699999948	15770.691699999948	15770.691699999948	183218.20450000005	150655.68949999992	134537.79699999982	86703.08749999986	141291.38650000028	144053.00450000018	78853.45849999975	-	-	-	-	-	-	-	-	1.33967	0.0102447	9.90047	3.3075	up	-	-	-	-	-
Lcsp001749	Gly-Glu-Leu	Amino acids and derivatives	Amino acids and derivatives	C13H23N3O6	318.17	159.08	317.1587	[M+H]+	1	-	-	61550.35700000003	41570.93549999976	28908.092999999957	48770.37649999996	77551.52649999996	86152.66399999996	68664.39100000006	31590.764000000185	59673.28399999991	131699.22000000006	90015.34249999984	99694.94850000012	89512.23950000004	82040.52799999966	49537.01500000009	77596.63450000004	-	-	-	0.859411	0.145664	1.6093	0.686431	insig	1.18274	0.0185814	2.43438	1.28355	up	0.412541	0.561168	1.21131	0.276567	insig
Wasdp05820	20-hydroxy-N-isopropylicosa-5,8,11-trienamide	Lipids	Free fatty acids	C23H41NO2	364.32	305.25	363.3137	[M+H]+	3	-	-	90866.5955000002	55087.70749999998	65130.15249999985	436358.16649999993	370119.9834999997	345333.04849999945	73259.95349999987	39941.601999999846	75764.83049999997	47783.61049999998	42148.47149999987	71731.75900000018	24334453.82900005	25702982.328999955	19788652.346500047	21647802.125000004	-	-	-	1.27949	0.00317305	5.45664	2.44801	up	0.712596	0.305853	0.765873	-0.384823	insig	0.363653	0.663462	0.895217	-0.159691	insig
pmb0489	N-Glucosyl-p-coumaroylputrescine	Alkaloids	Phenolamine	C19H28N2O7	397.2	147.04	396.1897	[M+H]+	3	-	-	4097.595399999995	4097.595399999995	4097.595399999995	20487.976999999973	42617.77899999998	20926.117500000037	22301.215000000026	29946.809499999974	22025.61749999996	4097.595399999995	4097.595399999995	4097.595399999995	30458.907000000014	21928.620000000006	45334.57800000008	34227.68249999998	-	-	-	1.2601	0.0819975	6.83587	2.77312	up	-	-	-	-	-	1.49218	0.0154203	6.04205	2.59504	up
PDP230135	8,4'-Dihydroxydihydroflavone-5-glucoside	Flavonoids	Flavanones	C21H22O10	435.13	273.08	434.1213	[M+H]+	2	-	-	481774.7150000003	184337.34300000008	202263.84449999992	36867.468600000015	36867.468600000015	36867.468600000015	36867.468600000015	36867.468600000015	36867.468600000015	390854.02749999956	215195.8124999995	233808.9609999997	239612.15099999963	289508.21800000034	207636.64349999983	240054.46500000058	-	-	-	1.24363	0.119782	0.127367	-2.97294	down	0.0496189	0.936971	0.96716	-0.0481729	insig	1.43156	0.119782	0.127367	-2.97294	down
pmb0678	Vitexin-7-O-(6''-feruloyl)glucoside	Flavonoids	Flavones	C37H38O18	771.21	177.1	770.2058	[M+H]+	2	-	-	2826.510200000001	2826.510200000001	2826.510200000001	2826.510200000001	2826.510200000001	2826.510200000001	2826.510200000001	2826.510200000001	2826.510200000001	37033.61700000014	25850.38549999983	30245.20250000001	16882.831000000006	14132.551000000005	29745.06699999998	14604.126499999942	-	-	-	-	-	-	-	-	1.33921	0.0130309	10.9828	3.45718	up	-	-	-	-	-
WapTKC130604	Nepetalinic Acid	Terpenoids	Monoterpenoids	C10H16O4	201.11	109.1	200.1049	[M+H]+	1	-	-	30388.256499999952	20855.55699999989	44916.39300000006	42540.25949999997	29888.727999999966	12916.938000000027	2583.387600000005	2583.387600000005	2583.387600000005	34917.20749999997	22091.07099999996	27106.832999999955	48025.591499999915	28602.813499999862	46741.36750000014	66768.53350000003	-	-	-	0.276724	0.761689	0.887539	-0.172118	insig	0.258266	0.646888	0.874739	-0.193075	insig	1.47564	0.0519922	0.0805964	-3.63314	down
MWSprf114	Osmundacetone	Phenolic acids	Phenolic acids	C10H10O3	179.07	115.05	178.063	[M+H]+	3	123694-03-1	-	1471058.766499997	1349702.2604999964	1058410.7204999984	1371329.6474999876	1406370.5389999987	1290389.9369999971	300227.570000001	230698.0295000005	358221.689999999	44971.20369999994	44971.20369999994	44971.20369999994	224856.01849999969	292326.2630000017	297626.92799999967	228679.9199999997	-	-	-	0.346623	0.66357	1.0487	0.068603	insig	1.34202	0.0094876	0.034779	-4.84564	down	1.46737	0.00980013	0.229211	-2.12525	down
Zmmp004497	Glutaryl-L-Leucine	Amino acids and derivatives	Amino acids and derivatives	C11H19NO5	246.13	182.12	245.1263	[M+H]+	3	-	-	3359.6852	3359.6852	3359.6852	46424.64149999993	20160.41750000005	30077.848500000076	50977.91000000013	32104.11750000004	32986.266	39234.16900000003	16798.426	49085.97200000001	46524.90549999999	31984.694499999932	46852.136000000144	40369.695000000036	-	-	-	1.27309	0.0637338	9.59047	3.2616	up	1.29252	0.080161	10.4294	3.38259	up	1.48914	0.0289862	11.5158	3.52554	up
WapTKC020288	Picrocrocinic Acid	Terpenoids	Monoterpenoids	C16H26O8	347.17	185.12	346.1628	[M+H]+	2	62218-53-5	-	11766.17500000002	11766.17500000002	11766.17500000002	74273.85749999981	193962.83499999982	116053.28850000008	11766.17500000002	11766.17500000002	11766.17500000002	253832.14500000016	194243.2234999997	182338.54550000007	135930.29849999974	58830.875000000095	120786.42850000002	145339.55599999955	-	-	-	1.26534	0.080122	10.8869	3.44452	up	1.3406	0.0122022	17.8595	4.15862	up	-	-	-	-	-
MWStz135	Pseudotropine	Alkaloids	Tropan alkaloids	C8H15NO	142.12	96.09	141.1154	[M+H]+	3	135-97-7	C02066	98632.00449999997	155803.75099999993	144450.12599999993	127919.05550000002	131620.355	104158.485	127674.1999999999	118661.32800000005	157111.25599999994	19726.400899999997	19726.400899999997	19726.400899999997	110731.45000000011	146900.65399999995	121204.0755	119013.87550000008	ko00960,ko01110	C02066	-	0.309004	0.590654	0.911784	-0.133235	insig	1.32751	0.0229978	0.148361	-2.75281	down	0.102481	0.946204	1.01143	0.0164023	insig
Zbsp011410	Methyl acetoxy-[6]-gingerol	Phenolic acids	Phenolic acids	C20H30O5	351.22	151.08	350.2093	[M+H]+	3	-	-	13287.304300000158	13287.304300000158	13287.304300000158	13287.304300000158	13287.304300000158	13287.304300000158	95292.40699999826	66436.52150000079	99036.30099999713	69450.69499999945	84101.27149999837	73421.06649999924	87424.77600000014	111082.56999999724	123615.80149999948	96133.06200000082	-	-	-	-	-	-	-	-	1.34053	0.00488351	5.69398	2.50944	up	1.48746	0.0190084	6.54171	2.70967	up
WapTKC011624	7-Eperuen-15-Oic Acid	Terpenoids	Ditepenoids	C20H34O2	307.26	81.07	306.2559	[M+H]+	3	15770-53-3	-	97419.67619999922	97419.67619999922	97419.67619999922	4319387.541500055	2304215.457500001	1939404.6095	97419.67619999922	97419.67619999922	97419.67619999922	1447967.4135000068	487098.3809999961	809000.2960000068	1585590.883999981	2634798.5669999896	2611980.604500033	2520561.5679999893	-	-	-	1.28911	0.0651006	29.2994	4.8728	up	1.29083	0.101518	9.38916	3.231	up	-	-	-	-	-
Layp003558	3,4,5-Trimethoxyphenol-1-O-β-D-glucoside	Others	Others	C15H22O9	347.13	185.08	346.1264	[M+H]+	2	-	-	190939.0394999999	261321.66299999988	302790.13600000035	255180.99650000012	222930.18449999986	77789.80349999995	239395.4855000003	190321.27800000002	189120.7780000001	15557.96069999999	15557.96069999999	15557.96069999999	203724.44899999967	222930.34350000008	276530.865	200994.23750000005	-	-	-	0.591078	0.36739	0.736243	-0.441746	insig	1.33635	0.0185841	0.0618155	-4.01589	down	0.773921	0.303944	0.819597	-0.287013	insig
MWSHY0128	5,7,8,4'-Tetramethoxyflavone	Flavonoids	Flavones	C19H18O6	343.12	313.08	342.1103	[M+H]+	3	6601-66-7	-	1042.6909000000082	1042.6909000000082	1042.6909000000082	1042.6909000000082	1042.6909000000082	1042.6909000000082	5213.454500000042	18085.8134999999	41116.1040000001	1042.6909000000082	1042.6909000000082	1042.6909000000082	57854.03449999966	70265.72500000033	44596.08449999974	70464.28849999973	-	-	-	-	-	-	-	-	-	-	-	-	-	1.37595	0.19115	20.5927	4.36406	up
PDP151609	Luteolin 7,3'-dimethyl ether 5-glucoside	Flavonoids	Flavones	C23H24O11	477.14	315.09	476.1319	[M+H]+	3	-	-	824771.5445000008	576102.9799999999	730254.2605000004	595513.3914999991	689205.1604999993	696789.1195000005	487114.90699999937	419126.35499999975	125667.53450000026	551147.1369999989	679041.5574999988	353208.6995	825202.8349999994	912492.2095	626680.7414999998	651666.8059999994	-	-	-	0.349332	0.577994	0.929793	-0.105019	insig	0.800683	0.205481	0.742985	-0.428594	insig	1.05486	0.0597567	0.484208	-1.0463	down
Sadp001224	4-Amino-6-hydroxypyrazolo[3,4-d]pyrimidine*	Nucleotides and derivatives	Nucleotides and derivatives	C5H5N5O	152.06	135.03	151.0494	[M+H]+	1	-	-	599167.2090000005	526737.1645000009	609083.883999999	1677330.6860000012	1826670.7874999982	1681251.482999996	751807.9539999993	680221.777000001	660702.4459999995	893526.2965000006	941084.7175000007	1009518.0380000005	1006557.4364999988	1222489.8055000002	1101427.0959999994	1179989.3360000004	-	-	-	1.29581	0.000228908	2.98864	1.57949	up	1.30819	0.00127001	1.63928	0.713061	insig	1.26628	0.0349892	1.20619	0.270462	insig
Smzp001258	Norbergenin	Lignans and Coumarins	Coumarins	C13H14O9	315.07	167.03	314.0638	[M+H]+	3	79595-97-4	-	3429.6625000000063	3429.6625000000063	3429.6625000000063	3429.6625000000063	3429.6625000000063	3429.6625000000063	3429.6625000000063	3429.6625000000063	3429.6625000000063	50322.40899999995	44132.44349999994	17148.312500000033	132081.35199999998	143872.1414999998	156381.94100000017	86916.51999999992	-	-	-	-	-	-	-	-	1.28716	0.0801602	10.8469	3.43921	up	-	-	-	-	-
PDP232162	2-(piperidin-2-yl)ethanamine	Alkaloids	Alkaloids	C7H16N2	129.14	84.08	128.1313	[M+H]+	2	-	-	6179660.4860000005	5995303.086	5943008.273999998	3761211.500000002	3376773.073000001	3986751.430999999	4826946.9615	4803878.834999999	4871362.888	675354.6146000001	675354.6146000001	675354.6146000001	5303671.350499999	4907600.697499998	5475350.020499998	4713911.314500001	-	-	-	1.27579	0.00219727	0.614017	-0.70365	insig	1.34387	0.000178996	0.111826	-3.16067	down	1.49167	0.00201461	0.800431	-0.321151	insig
PDP178582	3,5-Dihydroxy-2-[3-methoxy-4-[3,4,5-trihydroxy-6-(hydroxymethyl)oxan-2-yl]oxyphenyl]chromen-4-one	Flavonoids	Flavonols	C22H22O11	463.12	301.07	462.1162	[M+H]+	2	-	-	847916.8180000002	351629.04500000016	484305.8459999998	365337.86400000076	356157.65950000007	375656.9404999999	53318.2524	53318.2524	53318.2524	343835.21599999967	352017.3524999999	504648.2939999997	266591.262	305349.27900000033	525871.0485000005	360368.2835000003	-	-	-	0.748603	0.318073	0.651573	-0.618001	insig	0.608712	0.394747	0.712949	-0.488129	insig	1.46288	0.0757264	0.0949934	-3.39603	down
Yalp002838	4-methoxy-5-hydroxymethylcoumarin	Lignans and Coumarins	Coumarins	C11H10O4	207.07	91.05	206.0579	[M+H]+	1	-	-	2289.4806000000035	2289.4806000000035	2289.4806000000035	20424.613500000032	44215.29550000001	18235.10699999999	24078.919000000038	40171.365999999914	11447.403000000017	23741.85599999999	15075.782000000032	36846.712499999965	32701.44850000004	15557.499999999987	20505.544999999984	27402.2665	-	CM01426	MetMap133	1.26837	0.093021	12.0661	3.59288	up	1.31357	0.0684258	11.0162	3.46156	up	1.42892	0.110012	11.0211	3.46219	up
Lmhp008924	LysoPC 19:3	Lipids	LPC	C27H50NO7P	532.34	184.07	531.3325	[M+H]+	3	-	-	90928.14149999981	77527.91299999978	62374.68350000032	9400.919599999856	9400.919599999856	9400.919599999856	92439.11049999991	122111.48849999956	88187.57649999818	72688.75450000039	47004.59799999928	49564.323999999884	209719.0259999997	155274.2659999996	127546.23650000052	168619.15350000167	-	-	-	1.29532	0.0145862	0.122179	-3.03293	down	0.904884	0.151781	0.733254	-0.447614	insig	1.01084	0.154691	1.31152	0.391235	insig
PD0448093	Menisdaurine	Alkaloids	Alkaloids	C14H19NO7	314.12	152.07	313.1162	[M+H]+	3	67765-58-6	-	156288.5635000001	97954.54949999998	27723.97299999995	5544.79459999999	5544.79459999999	5544.79459999999	112877.22500000012	141192.13000000038	79623.74349999991	155054.66800000006	205188.3039999993	130441.07000000012	149423.3355000001	92367.54749999996	128395.10700000024	122261.98900000064	-	-	-	1.21104	0.140347	0.0589941	-4.08329	down	0.771728	0.198637	1.74022	0.799268	insig	0.472723	0.704945	1.18345	0.242995	insig
Zbsp004862	Syringetin-3-O-glucoside	Flavonoids	Flavonols	C23H24O13	509.13	347.08	508.1217	[M+H]+	3	40039-49-4	-	264090.1035000007	281554.83	205434.6395	41086.9279	41086.9279	41086.9279	393263.8535000004	219955.67849999983	261751.26300000012	246081.9129999995	221022.86750000052	370797.4714999997	275781.0330000003	371996.1905000005	259436.21499999976	208662.1585	-	-	-	1.29489	0.0118862	0.164111	-2.60725	down	0.328679	0.615694	1.1156	0.157816	insig	0.463875	0.52593	1.16495	0.220269	insig
Lcfp121199	N-(5-aminopentyl)benzamide	Alkaloids	Phenolamine	C12H18N2O	207.15	105.03	206.1419	[M+H]+	3	5692-29-5	-	277079.4849999997	360551.8029999996	61947.495500000136	407215.32599999936	349127.85050000023	414606.3534999999	345223.8200000003	385081.29700000107	427148.7504999996	12389.499100000026	12389.499100000026	12389.499100000026	277365.0	311783.61249999923	297232.83250000037	310795.9505000002	-	-	-	0.73312	0.21515	1.67379	0.74312	insig	1.24686	0.131112	0.0531298	-4.23433	down	0.82774	0.223607	1.6545	0.726396	insig
PDP037181	3-{[3-({3,5-dihydroxy-6-methyl-4-[(3,4,5-trihydroxy-6-{[(3,4,5-trihydroxy-6-methyloxan-2-yl)oxy]methyl}oxan-2-yl)oxy]oxan-2-yl}oxy)-4,5-dihydroxy-6-(hydroxymethyl)oxan-2-yl]oxy}-5,7-dihydroxy-2-(4-hydroxyphenyl)-4H-chromen-4-one	Flavonoids	Flavonols	C39H50O24	903.27	287.06	902.2692	[M+H]+	2	-	-	19071.56050000005	35207.87350000007	8913.22649999999	28338.696500000016	33998.4155	9231.820500000002	1782.6452999999979	1782.6452999999979	1782.6452999999979	10721.522499999988	26557.83149999997	31848.034999999985	38004.11399999995	33678.10850000002	17922.212999999978	18429.931000000037	-	-	-	0.151409	0.807237	1.13255	0.179576	insig	0.17417	0.852338	1.09391	0.1295	insig	1.42434	0.128056	0.0846291	-3.5627	down
Sadp004326	(3,5,6-trimethylpyrazin-2-yl)methanol	Alkaloids	Alkaloids	C8H12N2O	153.1	107.06	152.095	[M+H]+	3	-	-	77208.9395000001	72450.59649999999	179112.45200000016	7856.072000000016	7856.072000000016	7856.072000000016	73377.78200000004	39280.36000000008	71401.93899999991	7856.072000000016	7856.072000000016	7856.072000000016	76887.30599999987	86653.55300000006	88065.72150000019	101368.0705	-	-	-	1.26918	0.0997411	0.0716856	-3.80217	down	1.30843	0.0997411	0.0716856	-3.80217	down	0.889002	0.298204	0.559841	-0.836911	insig
WapTKC019453	2,6-Dimethyl-7-Octene-2,3,6-Triol 2-O-β-D-Glucopyranoside*	Terpenoids	Monoterpenoids	C16H30O8	351.2	153.13	350.1941	[M+H]+	2	288152-88-5	-	1664.1686000000022	1664.1686000000022	1664.1686000000022	23579.566500000023	27901.014999999945	8320.84300000001	1664.1686000000022	1664.1686000000022	1664.1686000000022	22176.23800000001	51942.818999999974	16193.072499999995	34294.185999999936	55481.42950000001	27628.20700000004	26535.16299999999	-	-	-	1.2406	0.0914143	11.9782	3.58234	up	1.30152	0.123685	18.0895	4.17708	up	-	-	-	-	-
PDP058521	[(2r,3s,4s,5r,6r)-3,4,5,6-tetrahydroxyoxan-2-yl]methyl 4-hydroxybenzoate	Phenolic acids	Phenolic acids	C13H16O8	301.09	139.04	300.0845	[M+H]+	1	-	-	14888.016499999987	14888.016499999987	14888.016499999987	75802.35100000008	89010.12949999986	80531.86200000004	92914.9219999999	103114.91999999988	106320.90600000016	126886.07900000011	131661.14299999998	104306.20500000019	74440.08249999992	85510.20100000022	119363.97849999992	105859.98850000008	-	-	-	1.30006	0.00331935	5.49311	2.45762	up	1.34027	0.0062666	8.12406	3.0222	up	1.50036	0.00220674	6.76944	2.75904	up
Xmyp004678	Kaempferol-3-O-(2''-O-xylosyl-6''-O-rhamnosyl)glucoside	Flavonoids	Flavonols	C32H38O19	727.21	287.05	726.2007	[M+H]+	3	-	-	354415.69750000065	274184.27849999955	337381.16949999967	1361901.3730000032	1130364.4470000027	1419819.4624999978	1499404.835000001	1284865.2660000024	1480179.720500002	579049.2920000011	392587.4975000007	536091.2290000003	440070.04850000044	491334.15049999976	452561.72999999975	444100.0790000011	-	CM00500	MetMap113	1.28776	0.00516792	4.04986	2.01787	up	1.12763	0.068153	1.56083	0.642309	insig	1.49098	0.00160557	4.41463	2.14229	up
Lmhp010334	2-Linoleoylglycerol-1-O-glucoside	Lipids	Glycerol ester	C27H48O9	517.34	263.24	516.3298	[M+H]+	1	-	-	67238.87500000089	51901.35950000033	49625.27149999987	5659.136700000217	5659.136700000217	5659.136700000217	50425.67299999996	41160.00249999962	38140.515500000016	28295.683500001083	61102.24150000064	40191.12699999959	56974.11250000013	29345.308500000214	68526.13950000066	38547.055999999684	-	-	-	1.29794	0.0117402	0.100598	-3.31333	down	0.723893	0.318378	0.767865	-0.381076	insig	1.08157	0.132407	0.768677	-0.37955	insig
Zbqp002600	5-(((S)-6-amino-1-((4-carboxy-2-oxobutyl)amino)-1-oxohexan-2-yl)amino)-4-((2S)-2-amino-3-hydroxy-4-methylpentanamido)-5-oxopentanoic acid	Amino acids and derivatives	Amino acids and derivatives	C22H39N5O9	518.28	258.14	517.2748	[M+H]+	3	-	-	241909.8295000003	174408.6075000002	119470.69200000016	23894.138400000033	23894.138400000033	23894.138400000033	23894.138400000033	23894.138400000033	23894.138400000033	453284.0864999999	428324.4079999997	346325.0539999994	182418.95800000004	151220.96800000017	217481.78000000012	205724.40449999998	-	-	-	1.27552	0.048596	0.133788	-2.90197	down	1.19305	0.00874336	2.29182	1.1965	up	1.47084	0.048596	0.133788	-2.90197	down
Rlp04931	2-[(4-hydroxy-6-methoxyphenanthren-3-yl)oxy]-6-(hydroxymethyl)oxane-3,4,5-triol	Others	Others	C21H22O8	403.14	241.09	402.1315	[M+H]+	2	-	-	23075.22760000001	23075.22760000001	23075.22760000001	23075.22760000001	23075.22760000001	23075.22760000001	23075.22760000001	23075.22760000001	23075.22760000001	184095.82799999972	157285.76600000056	172118.47049999988	173188.46450000064	153235.72750000027	178820.53249999986	115376.13800000006	-	-	-	-	-	-	-	-	1.34271	0.00273031	7.41777	2.89099	up	-	-	-	-	-
pmb0325	Feruloylspermidine	Alkaloids	Phenolamine	C17H27N3O3	322.21	177.05	321.2052	[M+H]+	3	-	-	13970.295599999943	13970.295599999943	13970.295599999943	151081.05349999983	84472.0419999999	114212.54600000007	174248.23549999984	69851.47799999971	137218.63599999988	13970.295599999943	13970.295599999943	13970.295599999943	77727.08799999996	93553.04700000004	169122.56499999992	71686.38600000001	-	-	-	1.28646	0.0334843	8.34546	3.06099	up	-	-	-	-	-	1.45366	0.0658316	9.09831	3.1856	up
Lcsp000198	indiforine B	Alkaloids	Plumerane	C16H15NO6	318.1	134.06	317.0899	[M+H]+	3	-	-	885.1120000000018	885.1120000000018	885.1120000000018	39807.381	4425.5600000000095	21419.407500000005	885.1120000000018	885.1120000000018	885.1120000000018	45026.85550000003	885.1120000000018	11707.457500000037	20552.133500000018	24876.638	16614.84799999999	7866.264499999994	-	-	-	1.18624	0.176169	24.7247	4.62788	up	0.925721	0.301778	21.6995	4.43959	insig	-	-	-	-	-
Walp004995	2-Aminododecane-1,3,4-triol	Lipids	Sphingolipids	C12H27NO3	234.21	88.08	233.1991	[M+H]+	1	-	-	5987.582199999985	5987.582199999985	5987.582199999985	39083.15099999996	72569.95600000043	30989.81300000003	61975.10500000002	70000.8529999999	73608.8144999997	5987.582199999985	5987.582199999985	5987.582199999985	35711.192500000005	59375.423000000286	29937.910999999927	52943.32649999998	-	-	-	1.26206	0.0823635	7.94104	2.98933	up	-	-	-	-	-	1.5004	0.00300854	11.4451	3.51665	up
PDP055217	(2r,3s,4r,5r)-3,4,5,6-tetrahydroxy-2-{[(2z)-3-(4-hydroxy-3-methoxyphenyl)prop-2-enoyl]oxy}hexanoic acid	Phenolic acids	Phenolic acids	C16H20O10	373.11	177.05	372.1056	[M+H]+	2	-	-	1422795.0170000019	1182916.3474999995	1180186.036499998	912696.5245000008	807524.5450000003	465097.46300000063	86357.97149999991	86357.97149999991	86357.97149999991	86357.97149999991	86357.97149999991	86357.97149999991	640976.5880000003	581236.8324999998	431789.85749999963	1177753.8090000004	-	-	-	1.04584	0.0376452	0.577226	-0.792792	insig	1.34288	0.00464677	0.0684313	-3.8692	down	1.49959	0.00464677	0.0684313	-3.8692	down
PDP002631	Sexangularetin 3-glucoside-7-rutinoside*	Flavonoids	Flavonols	C34H42O21	787.23	317.07	786.2219	[M+H]+	1	-	-	1787.7113999999995	1787.7113999999995	1787.7113999999995	31448.60150000004	26531.323000000033	19119.820999999967	17226.408499999958	22101.250999999953	8938.556999999997	17118.76700000006	15416.500000000042	9968.263500000032	14584.697000000071	22484.239000000016	24622.94850000001	17281.759499999982	-	-	-	1.29477	0.0217255	14.3759	3.84558	up	1.32601	0.0290282	7.92513	2.98643	up	1.45436	0.0651977	8.99963	3.16987	up
MWSprf134	Plantagoside	Flavonoids	Flavanones	C21H22O12	467.12	305.07	466.1111	[M+H]+	3	78708-33-5	C17531	90945.03000000006	90945.03000000006	90945.03000000006	90945.03000000006	90945.03000000006	90945.03000000006	1048269.2489999993	563439.4494999987	1064601.3069999989	90945.03000000006	90945.03000000006	90945.03000000006	1205488.445500002	454725.15000000026	1276493.434999998	1089859.1404999995	-	C17531	-	-	-	-	-	-	-	-	-	-	-	1.47557	0.0396222	9.80926	3.29414	up
Lhmp122019	3-O-caffeoyl quininyl rhamnoside	Others	Others	C22H28O13	501.16	355.1	500.153	[M+H]+	3	-	-	6000.6076999999705	6000.6076999999705	6000.6076999999705	85461.95600000003	30003.038499999857	87323.77299999999	6000.6076999999705	6000.6076999999705	6000.6076999999705	6000.6076999999705	6000.6076999999705	6000.6076999999705	58873.581000000224	71827.03000000001	91284.57449999984	61763.53599999999	-	-	-	1.24639	0.0819114	11.2649	3.49376	up	-	-	-	-	-	-	-	-	-	-
Lmbp002592	Kaempferol-3,7-O-diglucoside	Flavonoids	Flavonols	C27H30O16	611.16	287.05	610.1528	[M+H]+	3	25615-14-9	-	37532.888799999986	37532.888799999986	37532.888799999986	37532.888799999986	37532.888799999986	37532.888799999986	37532.888799999986	37532.888799999986	37532.888799999986	245456.9095000003	374271.7720000002	311823.15300000034	327502.2955000001	342642.66899999976	213823.08749999973	187664.444	-	-	-	-	-	-	-	-	1.3342	0.01806	8.2732	3.04845	up	-	-	-	-	-
mws2218	Caffeine	Alkaloids	Alkaloids	C8H10N4O2	195.09	83.06	194.0804	[M+H]+	3	58-08-2	C07481	59208.804999999964	64519.613	86379.8045	33042.597999999845	77865.13849999996	59580.931999999775	6608.51959999997	6608.51959999997	6608.51959999997	6608.51959999997	6608.51959999997	6608.51959999997	127655.50949999994	137525.2975	86018.63200000011	111692.25250000005	ko00232,ko01100,ko01110	C07481	-	0.547572	0.448468	0.811433	-0.301457	insig	1.33668	0.0167528	0.0943588	-3.4057	down	1.49374	0.0167528	0.0943588	-3.4057	down
Lmlp003024	N'-p-Coumaroylagmatine-glucoside	Alkaloids	Phenolamine	C20H30O7N4	439.22	277.17	438.2114	[M+H]+	2	-	-	35049.68040000007	35049.68040000007	35049.68040000007	35049.68040000007	35049.68040000007	35049.68040000007	35049.68040000007	35049.68040000007	35049.68040000007	637356.5169999993	581803.171	175248.40200000035	421329.5829999993	385646.87000000064	498941.3710000011	251471.07000000012	-	-	-	-	-	-	-	-	1.27062	0.0982451	13.2613	3.72915	up	-	-	-	-	-
Zmjp012507	3,12,23,25-tetrahydroxy-20S,24S-epoxydammarane-3-O-xylosylglucoside	Terpenoids	Triterpene Saponin	C41H70O14	787.5	625.45	786.4766	[M+H]+	2	-	-	1714.473100000047	1714.473100000047	1714.473100000047	76406.72399999991	104593.0834999991	161234.08900000097	22967.214500000184	8572.365500000236	20509.601000000035	27501.67000000023	39760.121000000014	21222.427000000687	54609.74050000043	105517.13299999904	78153.8549999992	75254.3950000006	-	-	-	1.29481	0.0459088	66.5382	6.05611	up	1.33181	0.0363154	17.2034	4.10462	up	1.44535	0.0722002	10.1196	3.33908	up
WapTKC010837	Candol A	Terpenoids	Ditepenoids	C20H32O	289.25	95.09	288.2453	[M+H]+	2	53060-60-9	-	132320.98099999738	152297.92600000015	137979.97849999892	21435.104599999984	21435.104599999984	21435.104599999984	172086.2624999994	152302.12149999806	122657.55849999895	21435.104599999984	21435.104599999984	21435.104599999984	140337.33099999992	138448.09749999907	107175.52299999993	133859.6754999999	-	-	-	1.3009	0.00246838	0.152166	-2.71628	down	1.34223	0.00246838	0.152166	-2.71628	down	0.318913	0.640544	1.05785	0.0811341	insig
Laxp005049	Bracteatin*	Flavonoids	Aurones	C15H10O7	303.05	229.05	302.0427	[M+H]+	1	3260-50-2	C08577	261282.78650000066	258231.0179999999	269366.3915000005	313155.9300000009	424763.7115000001	230010.70050000004	520522.3700000008	306911.42699999997	334704.51750000013	28026.643400000023	28026.643400000023	28026.643400000023	243498.2425000001	140133.21700000012	170458.39700000008	271120.1780000003	-	C08577	-	0.572057	0.401037	1.22697	0.295097	insig	1.3437	0.000199897	0.106581	-3.22997	down	1.10522	0.204406	1.47315	0.558904	insig
Rfn06325	1,4-dimethyl 2-{[3-(4-hydroxy-3,5-dimethoxyphenyl)prop-2-enoyl]oxy}butanedioate	Phenolic acids	Phenolic acids	C17H20O9	369.12	207.06	368.1107	[M+H]+	1	-	-	325321.97699999914	419840.4224999981	355628.1954999997	65064.39539999983	65064.39539999983	65064.39539999983	65064.39539999983	65064.39539999983	65064.39539999983	488885.47999999893	375186.97449999506	386013.4990000014	661268.7029999993	751960.2634999997	778359.6135000037	672482.9255000061	-	-	-	1.29725	0.00841311	0.177321	-2.49557	down	0.661859	0.341165	1.13563	0.183487	insig	1.49677	0.00841311	0.177321	-2.49557	down
Zmmp004280	Ile-Met-Leu	Amino acids and derivatives	Amino acids and derivatives	C17H33N3O4S	376.23	132.1	375.2192	[M+H]+	3	-	-	4338.2674	4338.2674	4338.2674	25810.65899999996	42306.469499999985	21691.337000000003	4338.2674	4338.2674	4338.2674	4338.2674	4338.2674	4338.2674	98445.86350000024	115392.18350000006	82587.46799999988	130060.40600000002	-	-	-	1.27373	0.0555457	6.90049	2.7867	up	-	-	-	-	-	-	-	-	-	-
Smcp000882	N-benzoyl-2-aminoethyl-β-D-glucopyranoside	Alkaloids	Alkaloids	C15H21NO7	328.13	310.12	327.1318	[M+H]+	3	-	-	36805.833499999964	20914.116000000042	119576.4335	3116.5675999999958	3116.5675999999958	3116.5675999999958	67678.1605000001	121421.81449999998	55700.14900000005	70986.7624999999	80656.68950000004	15582.837999999978	134089.9289999997	125210.6355000003	216759.29900000003	181216.3760000001	-	-	-	1.21554	0.208677	0.0527349	-4.2451	down	0.0101249	0.932139	0.943202	-0.0843614	insig	0.651807	0.5773	1.38074	0.465441	insig
Wbsp007365	3α,21β-Dihydroxy-β-serrata-14-ene-16,24-dione*	Terpenoids	Triterpene	C30H46O4	471.34	453.34	470.3396	[M+H]+	3	-	-	223303.4219000007	223303.4219000007	223303.4219000007	3110679.2329999944	2892431.316000021	3025220.39799998	223303.4219000007	223303.4219000007	223303.4219000007	223303.4219000007	223303.4219000007	223303.4219000007	1241677.4069999962	2012668.0820000155	1116517.1095000035	1196993.6950000073	-	-	-	1.30213	0.000518956	13.4769	3.75242	up	-	-	-	-	-	-	-	-	-	-
Wafp002664	1-O-p-Coumaroyllysine	Alkaloids	Phenolamine	C15H20N2O4	293.16	147.04	292.1423	[M+H]+	3	-	-	115426.6474999998	109897.59949999997	221873.18499999965	13507.790700000007	13507.790700000007	13507.790700000007	134852.52250000002	106473.08000000012	166196.64449999988	67538.95350000005	80861.06400000007	78312.8785000002	377673.6264999999	327392.02550000075	197536.66549999948	222300.23100000047	-	-	-	1.27853	0.0652622	0.0906163	-3.46409	down	1.07583	0.179775	0.506964	-0.980045	insig	0.148895	0.765463	0.91128	-0.134033	insig
Wbsp000333	16-oxo-3α,21β-dihydroxyserrat-14-en-24-oic acid	Terpenoids	Terpene	C31H48O4	485.36	485.36	484.3553	[M+H]+	3	-	-	171910.20270000113	171910.20270000113	171910.20270000113	171910.20270000113	171910.20270000113	171910.20270000113	171910.20270000113	171910.20270000113	171910.20270000113	1139759.354999972	968679.3359999892	859551.0135000056	2465765.5354999793	2421797.331999989	2634134.9825000446	2868470.6420000163	-	-	-	-	-	-	-	-	1.33793	0.00980585	5.75492	2.5248	up	-	-	-	-	-
PD0251534	[(4S,5R,9S,10R,13S,14R)-5-methyl-5-pentacyclo[11.2.1.01,10.04,9.012,14]hexadecanyl]methanol	Terpenoids	Sesquiterpenoids	C18H28O	261.22	203.18	260.214	[M+H]+	2	-	-	39390.461000000236	52726.301000000116	38850.445000000014	6945.82319999992	6945.82319999992	6945.82319999992	6945.82319999992	6945.82319999992	6945.82319999992	6945.82319999992	6945.82319999992	6945.82319999992	49239.046500000615	34729.115999999594	45449.99700000032	69778.28250000058	-	-	-	1.29447	0.0149395	0.159104	-2.65195	down	1.33558	0.0149395	0.159104	-2.65195	down	1.49398	0.0149395	0.159104	-2.65195	down
pmp000441	3-Hydroxy-11-oxours-12-en-28-oic acid (11-Keto-ursolic acid)*	Terpenoids	Triterpene	C30H46O4	471.35	453.34	470.3396	[M+H]+	3	105870-59-5	-	219891.1497999981	219891.1497999981	219891.1497999981	2833639.699500001	2929473.117000021	3316413.379499976	219891.1497999981	219891.1497999981	219891.1497999981	219891.1497999981	219891.1497999981	219891.1497999981	1099455.7489999905	1278019.9260000084	1233755.3470000066	1273023.6740000094	-	-	-	1.30126	0.00275312	13.7637	3.78279	up	-	-	-	-	-	-	-	-	-	-
WaXYp01907	N-[(R)-2-Hydroxy-3,3-dimethyl-4-(β-D-glucopyranosyloxy)butyryl]-β-alanine	Alkaloids	Alkaloids	C15H27NO10	382.17	220.12	381.1628	[M+H]+	2	29493-59-2	-	166950.15349999967	146868.3434999999	39980.244000000086	127458.14899999989	222142.298	43240.350000000086	7996.048800000016	7996.048800000016	7996.048800000016	7996.048800000016	7996.048800000016	7996.048800000016	308848.28350000014	146259.07049999986	169325.26550000007	186190.831	-	-	-	0.0727137	0.851692	1.11035	0.151016	insig	1.26597	0.108049	0.0678017	-3.88254	down	1.41414	0.108049	0.0678017	-3.88254	down
pmf0248	delta-Tocopherol	Others	Vitamin	C27H46O2	403.36	373.31	402.3498	[M+H]+	3	119-13-1	C14151	11830.263000000008	3729.804499999938	2495.3935000000856	401.1168000000051	401.1168000000051	401.1168000000051	2005.5840000000253	6949.52850000003	28768.487499999766	401.1168000000051	401.1168000000051	401.1168000000051	44039.83549999892	33813.413999999524	33783.128999999746	35541.308499999745	ko00130,ko01100,ko01110,ko01240	C14151	-	1.21945	0.195027	0.0666474	-3.90731	down	1.26145	0.195027	0.0666474	-3.90731	down	0.356368	0.51691	2.08932	1.06303	insig
Lmcp004436	Cyanidin 3-(6-p-caffeoyl)glucoside	Flavonoids	Anthocyanidins	C30H27O14+	611.14	287.06	611.1395	[M]+	3	-	C16369	233922.3709999994	227463.37350000066	169736.6230000002	14384.318400000056	14384.318400000056	14384.318400000056	14384.318400000056	14384.318400000056	14384.318400000056	14384.318400000056	14384.318400000056	14384.318400000056	185266.8529999998	71921.59200000028	111740.89499999996	168325.07350000014	ko00942	C16369	-	1.29848	0.0106654	0.0683749	-3.87039	down	1.34046	0.0106654	0.0683749	-3.87039	down	1.49758	0.0106654	0.0683749	-3.87039	down
Rlp01767	5-hydroxymethylenefural	Others	Others	C6H6O3	127.04	53.04	126.0317	[M+H]+	2	-	-	106429.36999999997	181062.7120000005	217527.62750000012	177148.02000000016	178458.95099999986	287526.21999999986	15600.586299999974	15600.586299999974	15600.586299999974	227059.5065000002	78002.93149999986	119291.62950000005	453640.9924999997	544345.73	459182.84149999975	277239.7655	-	-	-	0.56533	0.401783	1.27348	0.348778	insig	0.379411	0.653599	0.840272	-0.251071	insig	1.47697	0.0428968	0.0926731	-3.43171	down
Hmmp002322	Chrysoeriol-5,7-di-O-rutinoside	Flavonoids	Flavones	C40H52O24	917.29	755.21	916.2849	[M+H]+	3	-	-	111355.36450000033	24807.20499999998	91902.3835	4961.440999999996	4961.440999999996	4961.440999999996	4961.440999999996	4961.440999999996	4961.440999999996	4961.440999999996	4961.440999999996	4961.440999999996	97259.66350000026	59347.28050000008	111179.74249999992	102592.74849999993	-	-	-	1.22152	0.113414	0.0652635	-3.93758	down	1.26176	0.113414	0.0652635	-3.93758	down	1.40348	0.113414	0.0652635	-3.93758	down
PD0382080	3-hydroxy-2-{[3,4,5-trihydroxy-6-(hydroxymethyl)oxan-2-yl]oxy}propyl hexadeca-7,10,13-trienoate	Lipids	Free fatty acids	C25H42O9	487.29	233.19	486.2829	[M+H]+	1	-	-	36232.97900000008	42946.73950000012	35510.962499999885	3863.823100000029	3863.823100000029	3863.823100000029	52049.441999999806	55644.552000000585	41800.656500000114	42918.023000000154	58847.002000000175	139528.42000000054	62680.225000000246	40412.455000000045	19319.11550000015	41912.34150000011	-	-	-	1.30039	0.00471211	0.101067	-3.30661	down	0.880807	0.293325	2.10386	1.07304	insig	1.16202	0.0885804	1.30346	0.382346	insig
MWSmce314	Indolin-2-one	Alkaloids	Plumerane	C8H7NO	134.06	106.07	133.0528	[M+H]+	3	59-48-3	C12312	109317.6594999998	158921.45099999936	162773.08650000033	21104.902799999996	21104.902799999996	21104.902799999996	105524.51399999997	110096.66050000011	174545.67250000025	21104.902799999996	21104.902799999996	21104.902799999996	155737.71299999976	129509.53799999953	203916.36950000047	157800.36150000026	ko00999,ko01100,ko01110	C12312	-	1.29021	0.019157	0.146898	-2.76712	down	1.33024	0.019157	0.146898	-2.76712	down	0.387259	0.655518	0.905234	-0.143638	insig
Zbpp001992	Isorhamnetin 3-O-glucoside	Flavonoids	Flavonols	C22H22O12	479.12	317.07	478.1111	[M+H]+	3	5041-82-7	C22589	180419.17899999913	88383.34249999975	164505.68849999981	17676.668499999952	17676.668499999952	17676.668499999952	17676.668499999952	17676.668499999952	17676.668499999952	17676.668499999952	17676.668499999952	17676.668499999952	180170.3240000002	307770.90600000136	218005.36599999992	246532.32600000003	-	C22589	-	1.27257	0.0467091	0.122384	-3.03051	down	1.31398	0.0467091	0.122384	-3.03051	down	1.46422	0.0467091	0.122384	-3.03051	down
Hmqp005411	9-Oxo-12Z-Octadecenoic acid*	Lipids	Free fatty acids	C18H32O3	297.24	81.07	296.2351	[M+H]+	2	112543-32-5	-	5727.301500000074	5727.301500000074	5727.301500000074	5727.301500000074	5727.301500000074	5727.301500000074	71882.72250000216	28636.50750000037	42613.306500000675	5727.301500000074	5727.301500000074	5727.301500000074	104798.55249999932	122832.51200000096	90657.89200000039	143524.00250000053	-	-	-	-	-	-	-	-	-	-	-	-	-	1.45162	0.0810646	8.33042	3.05839	up
PD0131880	evolvuside B*	Flavonoids	Flavones	C21H20O11	449.11	287.06	448.1006	[M+H]+	1	-	-	2117130.292500006	3231652.5409999965	1152410.2844999977	230482.0568999995	230482.0568999995	230482.0568999995	230482.0568999995	230482.0568999995	230482.0568999995	3073423.215000005	2910898.5510000014	2918603.7600000086	3840633.912500004	2706778.3574999967	3853532.449000005	4509524.557500001	-	-	-	1.25478	0.0842471	0.106357	-3.23302	down	0.74239	0.31389	1.36943	0.453575	insig	1.44984	0.0842471	0.106357	-3.23302	down
MWSmce084	Fraxinellone	Others	Ketone compounds	C14H16O3	233.11	187.11	232.1099	[M+H]+	3	28808-62-0	-	9376.016199999944	9376.016199999944	9376.016199999944	47201.93350000112	46880.080999999715	100719.74250000047	9376.016199999944	9376.016199999944	9376.016199999944	9376.016199999944	9376.016199999944	9376.016199999944	207488.86149999802	179570.6915	181315.3689999997	164645.83099999954	-	-	-	1.256	0.0899494	6.92553	2.79193	up	-	-	-	-	-	-	-	-	-	-
Lmhp009773	1-α-Linolenoyl-glycerol-3-O-glucoside	Lipids	Glycerol ester	C27H46O9	515.32	261.22	514.3142	[M+H]+	1	-	-	6962.061799999819	6962.061799999819	6962.061799999819	62734.82099999987	77734.64399999952	42652.934000000125	6962.061799999819	6962.061799999819	6962.061799999819	6962.061799999819	6962.061799999819	6962.061799999819	46100.666499999854	37637.97999999955	34810.3089999991	35377.03700000104	-	-	-	1.28519	0.0335476	8.76763	3.13219	up	-	-	-	-	-	-	-	-	-	-
Zbsp003145	Leucopelargonidin; 3,4,5,7,4'-Pentahydroxyflavan	Others	Others	C15H14O6	291.09	123.04	290.079	[M+H]+	3	520-17-2	-	4307.073200000004	4307.073200000004	4307.073200000004	44728.19749999993	35514.63700000003	21535.366000000016	4307.073200000004	4307.073200000004	4307.073200000004	4307.073200000004	4307.073200000004	4307.073200000004	59852.11650000009	52978.09500000002	101855.55849999998	64533.72450000009	-	-	-	1.27425	0.0481067	7.87683	2.97761	up	-	-	-	-	-	-	-	-	-	-
Hmqp005455	15(R)-Hydroxylinoleic Acid*	Lipids	Free fatty acids	C18H32O3	297.24	81.07	296.2344	[M+H]+	2	177931-23-6	-	4030.6279000000372	4030.6279000000372	4030.6279000000372	4030.6279000000372	4030.6279000000372	4030.6279000000372	29477.141000002306	67363.30199999994	20153.139500000187	4030.6279000000372	4030.6279000000372	4030.6279000000372	142652.00499999913	158926.84300000133	135526.2034999996	79591.91900000023	-	-	-	-	-	-	-	-	-	-	-	-	-	1.42421	0.136413	9.67538	3.27432	up
WapTKC188030	1-(3A,4-Dimethyl-7-Methylidene-Octahydro-1H-Inden-1-Yl)-2-Methylpropan-1-ol	Terpenoids	Sesquiterpenoids	C16H28O	237.22	55.05	236.21400000000003	[M+H]+	2	-	-	5915.079999999925	5915.079999999925	5915.079999999925	29575.39999999963	31705.498000000167	46331.179499999875	5915.079999999925	5915.079999999925	5915.079999999925	5915.079999999925	5915.079999999925	5915.079999999925	62891.273000000256	75783.94349999947	50905.393000000775	77301.23000000043	-	-	-	1.28612	0.0295437	6.06428	2.60034	up	-	-	-	-	-	-	-	-	-	-
Rlp001069	8-Hydroxy-3,4-dihydro-2H-1-benzopyran-2-one	Lignans and Coumarins	Coumarins	C9H8O3	165.05	91.05	164.0473	[M+H]+	3	20974-72-5	-	123131.28569999982	123131.28569999982	123131.28569999982	957837.8770000013	823962.5805000006	739020.943499999	123131.28569999982	123131.28569999982	123131.28569999982	700923.8245000006	658307.5780000011	670887.8285000003	683380.1535000011	823076.2595000011	615656.4284999991	702897.7089999996	-	-	-	1.29858	0.00779557	6.82421	2.77066	up	1.34361	0.000521086	5.49581	2.45833	up	-	-	-	-	-
Rfmb320	1-Methylpiperidine-2-carboxylic acid	Alkaloids	Piperidine alkaloids	C7H13NO2	144.1	84.08	143.0946	[M+H]+	3	7730-87-2	-	111631.03319999998	111631.03319999998	111631.03319999998	1760168.494500001	998457.6779999995	926339.0359999995	634181.8354999997	653659.0534999999	606187.5645000001	111631.03319999998	111631.03319999998	111631.03319999998	993309.6945	558155.166	849670.7509999998	929531.9660000001	-	-	-	1.28418	0.0525952	11.0034	3.45988	up	-	-	-	-	-	1.50084	0.000702	5.65562	2.49969	up
WapTKC157543	13-(methoxymethyl)-10,11,11-trimethyltetracyclo[8.2.1.01,5.08,12]tridec-6-en-13-ol	Terpenoids	Sesquiterpenoids	C18H28O2	277.21	93.07	276.2089	[M+H]+	2	-	-	206047.20850000228	293297.4684999986	253962.25799999785	41209.44170000045	41209.44170000045	41209.44170000045	252279.13199999934	259594.0884999979	253142.02549999897	285579.2070000009	282685.5275000004	265983.0359999958	598618.970999999	578791.036500001	521474.42900000565	597024.7040000004	-	-	-	1.29366	0.0141405	0.164114	-2.60723	down	0.639632	0.397856	1.10745	0.147238	insig	0.177306	0.891498	1.01554	0.0222507	insig
Lmcp000611	2-Amino-4,5-dihydro-1H-imidazole-4-acetic acid	Alkaloids	Alkaloids	C5H9N3O2	144.08	84.06	143.0695	[M+H]+	3	69098-41-5	-	97930.1631	97930.1631	97930.1631	1009232.0115	850578.8259999997	1031608.3939999995	572858.0629999996	588453.3884999999	489650.8155	97930.1631	97930.1631	97930.1631	740163.5770000003	733812.7254999997	888158.0504999999	546644.307	-	-	-	1.30049	0.00430269	9.84177	3.29892	up	-	-	-	-	-	1.49776	0.00456395	5.61952	2.49045	up
Wagp004859	Columbianetin Glucopyranoside	Lignans and Coumarins	Coumarins	C20H24O9	409.15	247.1	408.142	[M+H]+	3	55836-35-6	-	270311.24049999984	157837.79249999934	207241.92150000023	244834.41399999982	185565.6614999998	355488.4005000009	31567.55849999987	31567.55849999987	31567.55849999987	723121.1124999992	617091.7389999989	648890.2249999992	286020.2724999996	234770.9024999993	411577.57300000143	372149.4590000005	-	-	-	0.494152	0.453612	1.23686	0.30668	insig	1.29269	0.000570982	3.13052	1.6464	up	1.47965	0.0311002	0.149046	-2.74617	down
Wagp002530	2-Methoxy-1-benzofuran-5-carbaldehyde	Others	Aldehyde compounds	C10H8O3	177.06	117.03	176.0473	[M+H]+	2	-	-	15508.10100000006	15508.10100000006	15508.10100000006	198374.253	77540.50500000031	157776.01299999972	15508.10100000006	15508.10100000006	15508.10100000006	15508.10100000006	15508.10100000006	15508.10100000006	201507.72749999946	180118.625	258512.96100000016	257839.2609999995	-	-	-	1.26058	0.0680413	9.32181	3.22061	up	-	-	-	-	-	-	-	-	-	-
mws1519	Eriocitrin	Flavonoids	Flavanones	C27H32O15	595.17	287.06	596.1741	[M-H]-	3	13463-28-0	C09732	127020.92249999967	156538.25550000038	150030.0390000001	142852.08049999966	114723.09749999973	165016.6035000002	131851.97749999992	122046.74199999972	144116.00600000005	85167.40949999997	78492.95950000001	52255.71549999997	165751.9190000002	161793.30800000025	92003.50650000008	140544.55450000055	-	C09732	-	0.169644	0.842619	0.974636	-0.0370642	insig	1.22115	0.00593786	0.497974	-1.00586	down	0.702098	0.3475	0.917953	-0.123507	insig
Waptn02725	Feruloyloctose*	Phenolic acids	Phenolic acids	C18H24O11	415.12	193.05	416.1319	[M-H]-	1	-	-	69205.92500000008	73513.74849999983	38374.27849999984	122061.89449999988	136064.18250000005	143143.2995000001	104432.81249999967	111311.31699999976	105671.39900000024	105211.14399999967	85518.81150000013	124360.30900000026	127190.12900000012	55818.731499999834	85265.10650000011	87457.35600000028	-	-	-	1.15919	0.00902655	2.21581	1.14783	up	1.04586	0.0471017	1.73993	0.799027	insig	1.23683	0.0472501	1.77486	0.827701	insig
Rfn060763	methyl 3-[6-[(2S,3R,4S,5S,6R)-3,4,5-trihydroxy-6-(hydroxymethyl)oxan-2-yl]oxy-1,3-benzodioxol-5-yl]propanoate	Others	Others	C17H22O10	385.11	223.06	386.1213	[M-H]-	2	-	-	13157031.979500014	13039518.134999953	12036294.648999985	2907252.6185000045	2766576.5580000044	2670381.2330000116	3852520.519999986	3515521.3679999886	3541161.665500021	10827043.465999944	9695808.064499997	10319312.694500003	8270955.721999997	8658198.714499958	8198049.371000022	9451872.424499996	-	-	-	1.30055	0.000889158	0.218247	-2.19597	down	1.24925	0.00712034	0.806693	-0.309909	insig	1.4989	0.000664204	0.285336	-1.80927	down
HJN003	1-O-Sinapoyl-beta-D-glucose	Phenolic acids	Phenolic acids	C17H22O10	385.1134	223.0622	386.1213	[M-H]-	3	-	C01175	13126555.280000022	13254915.281499952	12830913.717999985	3116352.454500005	2800321.927500004	2897474.824000013	3774334.229499987	4032018.4484999855	3620693.4890000215	9767383.164499953	10225061.572999997	11807684.985500004	8886794.652499996	10599996.85949995	7877657.3700000215	10052125.663499998	ko00940,ko01110	C01175	MetMap153	1.30078	8.77756e-07	0.22478	-2.15342	down	1.17899	0.0521865	0.810972	-0.302277	insig	1.49952	7.57473e-07	0.291414	-1.77886	down
mws4134	Oxiglutatione	Amino acids and derivatives	Amino acids and derivatives	C20H32N6O12S2	611.14	306.08	612.1519999999999	[M-H]-	3	27025-41-8	C00127	1663835.2864999927	1788649.4020000019	1737233.117999997	386176.6000000001	536049.0125000009	487880.480500001	1078428.599500002	1581937.4414999983	1527254.111999997	1952440.3564999998	1958929.0639999975	1748848.6469999999	1517880.4764999992	1084924.2750000006	1249218.3880000007	1353181.971000003	ko00480,ko01100,ko01240	C00127	-	1.28807	3.37772e-05	0.271712	-1.87985	down	0.95208	0.136797	1.09066	0.125202	insig	1.01287	0.165861	0.806907	-0.309526	insig
Zbfn004208	3-O-(3-Methoxy-4-hydroxybenzoyl)-4-O-caffeoylquinic acid	Phenolic acids	Phenolic acids	C24H24O12	503.12	323.08	504.1268	[M-H]-	3	-	-	73979.80200000014	99019.65850000072	96323.19350000004	64593.31100000017	86766.01749999999	56143.37249999928	58807.16999999982	42238.2709999999	58781.563999999875	52244.502999999924	32488.230500000136	29340.12350000009	141829.5375000003	89149.14800000051	110376.62649999949	118153.78499999894	-	CM02491	MetMap160	0.843062	0.165093	0.770461	-0.376205	insig	1.22107	0.00862262	0.423555	-1.23938	down	1.31839	0.0239685	0.593441	-0.752824	insig
Lmbn004685	5S,8R-DiHODE*	Lipids	Free fatty acids	C18H32O4	311.22	223.17	312.2301	[M-H]-	1	-	C20186	22341.424499999823	20827.074499999893	18029.297999999842	67360.27750000005	78993.2930000007	80448.71550000084	29536.106500000173	27734.53200000033	33826.11950000009	36091.182499999835	28883.899000000438	25296.20199999988	46074.808999999885	40710.13650000002	41643.96350000019	44675.41000000012	ko00591	C20186	-	1.291	0.00308453	3.70605	1.88988	up	1.13145	0.0771577	1.47507	0.560787	insig	1.37768	0.013738	1.48856	0.57392	insig
MWSHC20176	Betulinic acid	Terpenoids	Triterpene	C30H48O3	455.35	455.35	456.3603	[M-H]-	1	472-15-1	C08619	371109.2454999994	218074.1889999981	249553.4755000011	187395.16049999962	179082.47100000046	152191.83100000132	618254.8384999963	418492.72550000047	715204.2625000019	93991.2600000001	99592.01500000099	101126.63949999971	445333.478500004	442605.54099999706	447395.89999999956	462129.02699999604	-	C08619	-	1.04256	0.143563	0.618394	-0.693403	insig	1.28437	0.0599797	0.351373	-1.50892	down	1.28344	0.0531037	2.0888	1.06267	up
Zmhn002032	4-O-(6'-O-Glucosylcaffeoylglucosyl)-4-hydroxybenzyl alcohol	Phenolic acids	Phenolic acids	C28H34O15	609.18	447.13	610.1898	[M-H]-	3	-	-	2214194.7525000065	2241733.367000001	2404031.953999984	2901039.418499997	3198010.9875000017	3223587.7154999985	2317418.431000009	2227832.7535	2161155.607999996	591889.6925000022	524340.7864999996	619398.9450000024	1676413.2745000068	1741895.5810000058	2158233.290500005	1755298.148000005	-	-	-	1.25399	0.00518025	1.35899	0.442538	insig	1.33861	0.000171266	0.253009	-1.98274	down	0.486525	0.532491	0.977616	-0.0326602	insig
Hmdn006855	3,4-Cycloopen-cycloaltin-4(29),25-diene-24-hydroxy-3-carboxylic acid	Terpenoids	Triterpene	C30H48O3	455.35	455.35	456.3603	[M-H]-	3	-	-	77740.31800000058	73265.21450000015	77128.68100000017	157676.07499999713	158650.8645000006	159453.7034999988	127371.65649999818	123423.30750000065	98097.10250000056	137044.96600000226	126621.13749999988	143990.66949999673	159349.16349999973	169540.22350000354	150986.11300000126	161907.80250000348	-	-	-	1.30043	5.75764e-05	2.08553	1.06041	up	1.33063	0.00443392	1.78692	0.837472	insig	1.39129	0.0453448	1.52933	0.612898	insig
Lmnn002262	Glucoberteroin	Others	Glucosinolates	C13H25NO9S3	434.06	96.96	435.0691	[M-H]-	1	29611-01-6	C08401	31378016.86899999	22599677.45449998	28353095.11699998	12483958.710500024	13462397.19600005	19412616.189	40554864.10899991	40735448.83100007	44987650.75549997	1579880.3949999972	1268888.6845000042	799004.5789999989	27855863.71249993	26126753.45399995	21878086.87849997	29740059.312499925	ko00966,ko01110,ko01210	C08401	-	1.14161	0.0226233	0.550936	-0.860044	insig	1.3312	0.00908603	0.0443063	-4.49634	down	1.36349	0.0140051	1.53379	0.617099	insig
MA10039492	Dehydroascorbate	Others	Vitamin	C6H6O6	173.01	71.03	174.0164	[M-H]-	1	490-83-5	C05422	1083052.1675000002	1264721.8835000002	1300801.5219999994	760716.1824999999	801297.5129999996	807549.8014999997	870431.8234999998	874496.5535	805674.5319999999	557359.6450000001	526571.0599999999	526317.4265	955669.6169999995	892926.6804999999	1046234.6685	1014435.0514999995	ko00053,ko00480,ko01100	C05422	-	1.25408	0.0201276	0.649449	-0.622712	insig	1.32788	0.00849921	0.441336	-1.18005	down	1.41708	0.0232285	0.699068	-0.516495	insig
Lazn003953	Erythro-Guaiacylglycerol-β-dihydroconiferyl Ether glucoside	Lignans and Coumarins	Lignans	C26H36O12	539.21	491.19	540.2207	[M-H]-	3	-	-	30806.520999999935	33862.286999999924	23773.24949999998	87931.81650000019	96004.43550000037	92402.98449999983	49087.88399999988	47788.722000000125	59386.78399999991	29902.788999999917	30981.801500000118	33199.11899999992	63208.57549999982	34439.52649999996	53731.77699999989	68914.31899999981	-	-	-	1.2793	0.000115621	3.12452	1.64364	up	0.412822	0.600684	1.06379	0.0892124	insig	1.37283	0.00970147	1.76684	0.821175	insig
Safn004643	3-Carboxy-4-Methyl-5-Propyl-2-Furanpropionic Acid	Organic acids	Organic acids	C12H16O5	239.1	59.01	240.0998	[M-H]-	3	86879-39-2	-	80903.61700000017	58514.766000000185	66482.41500000004	188439.1200000009	169905.9174999995	240589.54000000004	90666.84150000043	90013.3550000001	87196.3365000002	117137.36349999961	68507.68150000006	84872.0614999998	103356.20999999967	98568.53549999977	136494.4775000001	96626.21800000033	-	-	-	1.25921	0.01794	2.90885	1.54045	up	0.775094	0.269898	1.31382	0.39377	insig	1.23548	0.0839409	1.301	0.379619	insig
Cmyn002726	5-(Benzoyloxy)pentyl glucosinolate	Others	Glucosinolates	C19H27NO11S2	508.1	96.96	509.1026	[M-H]-	3	-	-	19168079.98649993	22493474.65050008	22092944.26899996	13904653.89800002	13867589.609000025	13422513.149499996	20320599.32000002	18111003.342500065	17374666.630499985	47611222.14150005	48796939.1460001	62422639.69400001	31639511.71349999	29577200.572	25338241.51299995	34725034.89149996	-	-	-	1.2661	0.0171722	0.646147	-0.630066	insig	1.31406	0.0179381	2.49129	1.31689	up	1.0484	0.127626	0.875331	-0.1921	insig
MWSmce540	Lawsone	Quinones	Quinones	C10H6O3	173.02	145.03	174.0317	[M-H]-	3	83-72-7	C10368	42150.339999999815	40357.056500000144	43120.274500000036	17617.65100000001	21429.040999999845	11697.837499999949	40793.50700000001	27824.61050000001	34633.49600000005	41318.71800000002	31764.117999999868	28966.825999999972	33044.912000000186	40750.17200000022	59886.27250000014	31744.145000000062	-	C10368	-	1.21576	0.00848764	0.403928	-1.30783	down	0.955513	0.165308	0.812318	-0.299883	insig	1.0206	0.180012	0.821886	-0.28299	insig
Lmyn002727	Glucobrassicin	Others	Glucosinolates	C16H20N2O9S2	447.05	96.96	448.061	[M-H]-	1	4356-52-9	C05837	303942.22249999986	307564.8354999997	324634.4080000004	396297.62300000025	375562.0494999997	353752.80799999967	326845.41399999964	275097.71650000085	294624.39200000005	98522.85250000014	149052.05699999986	152254.4145000002	188442.0705000002	398669.03550000064	422329.73849999945	274458.9834999998	ko00380,ko00966,ko01100,ko01110,ko01210	C05837	-	1.20222	0.0196531	1.2024	0.265912	insig	1.27681	0.00465307	0.427104	-1.22734	down	0.583005	0.485624	0.957727	-0.0623143	insig
mws1389	Oleanolic acid*	Terpenoids	Triterpene	C30H48O3	455.35	455.35	456.3603	[M-H]-	1	508-02-1	C17148	339377.8254999991	208379.56199999872	256097.79700000165	188499.6864999981	170842.9210000006	157093.51500000161	606175.105499995	384126.8810000002	696355.5175000011	85617.41050000014	79473.15950000065	88153.58899999953	431729.4560000044	417928.65549999924	408415.1509999986	438784.3494999967	ko00999,ko01100,ko01110	C17148	-	1.06201	0.122551	0.642449	-0.638346	insig	1.30397	0.0403029	0.315037	-1.66641	down	1.27576	0.0705026	2.09821	1.06916	up
Wbtn007488	2-(3-hydroxybenzoyl)-3,5-dimethoxyphenol	Others	Ketone compounds	C15H14O5	273.08	258.02	274.0841	[M-H]-	3	-	-	38486.73000000005	35172.751999999804	35666.680499999835	72937.99950000018	74758.10850000003	77582.6599999994	76887.12700000053	73766.15649999969	74239.50799999974	90695.7639999994	92824.28350000014	86377.43050000013	54517.53750000003	62256.32699999977	54067.60450000021	55951.26850000013	-	-	-	1.29645	3.787e-05	2.06061	1.04307	up	1.33889	0.00011723	2.46874	1.30377	up	1.4962	1.12583e-05	2.05708	1.0406	up
mws0913	Kaempferol-3-O-galactoside*	Flavonoids	Flavonols	C21H20O11	447.09	285.04	448.1006	[M-H]-	2	23627-87-4	C12626	492381.4530000002	486844.76100000076	520944.05850000156	212996.30600000144	186051.4749999997	256037.36800000077	429484.0055000022	365849.8014999982	391301.39299999975	332620.80100000004	411826.8499999995	377345.52749999927	308721.82100000087	486773.3109999981	311526.9435000005	639420.3749999991	ko00944,ko01110	C12626	MetMap113	1.27006	0.00116082	0.436674	-1.19537	down	1.22897	0.0179593	0.747777	-0.41932	insig	1.37883	0.0141164	0.791	-0.33825	insig
Zmbn000848	4-Hydroxyglucobrassicin	Others	Glucosinolates	C16H20N2O10S2	463.05	96.96	464.0559	[M-H]-	1	83327-20-2	C08422	34790312.79099989	29258856.30800001	34745225.34849994	26885638.72099996	23036447.047	32698754.994499955	38158279.9215	35978410.761999995	37945300.90449996	70223731.97249992	79161006.85050017	62772511.44849988	11953493.136	23111951.28950005	17548911.42850003	24243602.65050001	-	C08422	-	0.812557	0.194672	0.836291	-0.257923	insig	1.30757	0.00819573	2.14746	1.10263	up	1.10346	0.124464	1.1345	0.182053	insig
Lcsn000278	o-coumaric acid glucosinolate*	Others	Glucosinolates	C16H19NO11S2	464.03	96.96	465.04	[M-H]-	3	-	-	24589292.66749997	24170062.3095	21708910.13849999	11467044.641499985	10490764.94300002	11371047.180500016	19970251.825999998	18032588.12	19518805.378000014	6314620.716500003	6506002.558999985	6772677.622499996	14411930.72149998	11724358.260500032	8711630.037000012	10975781.435499975	-	-	-	1.29144	0.00243859	0.472963	-1.0802	down	1.3411	0.00234318	0.278044	-1.84661	down	1.35075	0.0212572	0.816277	-0.292869	insig
Hmjn008136	2,3-Dihydroxyoleana-11,13(18)-dien-28-oic acid (Camaldulenic acid)	Terpenoids	Triterpene	C30H46O4	469.33	469.33	470.3396	[M-H]-	3	71850-15-2	-	243852.5660000003	132256.46850000214	169395.67400000198	201936.4649999988	157695.57800000266	226024.6204999968	248567.30700000012	169873.6694999996	177991.77600000094	43816.2410000005	72702.34800000003	63274.47849999888	146864.77099999992	127786.98149999825	118561.35799999967	176505.7400000026	-	-	-	0.281264	0.748645	1.07361	0.102463	insig	1.24091	0.0574026	0.32959	-1.60125	down	0.364961	0.703127	1.09336	0.128768	insig
Hmcn002743	Lirioresinol A*	Lignans and Coumarins	Lignans	C22H26O8	417.15	181.04	418.1628	[M-H]-	1	-	-	119006.4175000001	106154.61449999957	114684.32949999993	395304.0164999996	384194.2769999975	378993.7664999988	404042.46899999905	379839.1540000015	398566.77900000155	46380.53799999977	51976.758499999865	49737.27650000006	188264.8764999999	214446.5475	164356.465000002	221465.8340000005	-	-	-	1.30003	2.70391e-06	3.40888	1.7693	up	1.33614	0.000982224	0.43577	-1.19836	down	1.49907	5.67484e-05	3.47937	1.79883	up
MWS20152	(+)-Syringaresinol	Lignans and Coumarins	Lignans	C22H26O8	417.16	402.1	418.1628	[M-H]-	1	21453-71-4	C10889	14143.932500000032	14841.314499999911	17246.87099999993	50171.09499999992	48432.00499999958	52970.3344999999	55795.70949999988	54181.55750000026	56419.679500000166	6440.661999999954	8156.008999999958	8081.7565000000195	28550.758500000014	28544.77250000004	24045.821000000302	27564.252500000013	-	C10889	-	1.29458	5.93666e-05	3.27853	1.71305	up	1.29551	0.00420042	0.490534	-1.02757	down	1.49523	1.09297e-05	3.59916	1.84766	up
Zbfn010761	1-O-Linoleoyl-3-(2,3,4-Trihydroxybenzophenone)	Lipids	Free fatty acids	C31H40O6	507.27	279.23	508.2825	[M-H]-	1	-	-	643235.5620000073	686857.2500000056	855271.9620000002	1570030.7799999919	1650215.3319999976	1528869.502999987	1514964.1650000082	1424218.6714999776	1401723.8740000029	1574277.0105000015	1684887.7330000112	1702529.772999989	1722346.8109999774	1728979.9365000047	1642216.194500001	1757838.3920000019	-	-	-	1.27003	0.00116301	2.17315	1.11978	up	1.31498	0.000698232	2.27042	1.18296	up	1.45483	0.00207922	1.98635	0.990122	insig
Lmhn003074	Feruloylmalic acid	Phenolic acids	Phenolic acids	C14H14O8	309.06	193.05	310.0689	[M-H]-	1	-	-	283231.60649999994	312068.5614999982	374558.28150000033	444950.1779999985	313885.5565000004	548276.7199999993	299059.13149999874	274926.9214999995	271981.09550000017	119161.80300000019	156780.7864999997	118310.75850000045	284678.6030000002	188993.20500000005	279576.5644999997	247206.98099999898	-	-	-	0.793612	0.233958	1.34774	0.430537	insig	1.29577	0.00890451	0.406506	-1.29865	down	0.899126	0.261571	0.872258	-0.197173	insig
Lmmn006306	Machilusolide D	Others	Lactones	C18H30O3	293.21	293.21	294.2195	[M-H]-	2	-	-	2441768.0325000063	2276694.589000015	2549893.219000014	8033145.505499946	9163251.308500113	7982820.781499907	2803311.8235000074	2350686.726499998	2754652.086999997	2643300.1455000048	2524954.303500021	2509414.7169999685	3947562.96250004	3565727.3474999983	3343578.0475000036	3268116.322000023	-	-	-	1.29683	0.00304921	3.46422	1.79253	up	0.810192	0.225303	1.05631	0.0790393	insig	0.807702	0.280802	1.08809	0.121803	insig
Zmyn004676	17-Hydroxylinolenic acid	Lipids	Free fatty acids	C18H30O3	293.21	113.1	294.2195	[M-H]-	2	-	C16346	726094.0204999987	681045.9115000055	699962.7425000026	5143563.571499942	5101899.565000131	5205596.717999924	1308414.5795000049	1274613.1094999982	1363877.7950000018	733636.669500003	659585.4885000028	624630.1439999883	2135893.232000026	2087867.5254999981	2222264.3105000067	2193905.142000008	ko00592	C16346	-	1.30196	2.67481e-06	7.33285	2.87437	up	0.549121	0.461783	0.957643	-0.06244	insig	1.49659	0.000261996	1.87314	0.905461	insig
Wcfn005424	2-[2-[(Z)-pent-2-enyl]-3-[3,4,5-trihydroxy-6-(hydroxymethyl)oxan-2-yl]oxycyclopentyl]acetic acid	Others	Others	C18H30O8	373.19	59.02	374.1941	[M-H]-	2	-	-	25252.288500000148	36022.51449999987	46096.62000000001	116478.87250000073	105957.21900000004	92670.76149999963	46618.555000000255	37528.67250000003	50648.85050000005	34020.47499999995	46871.85950000013	39488.06849999981	61484.88249999963	60838.038999999706	59832.33550000041	64362.723499999636	-	-	-	1.23416	0.00175261	2.93474	1.55323	up	0.441813	0.579329	1.12116	0.16499	insig	0.806159	0.281574	1.25542	0.328168	insig
pmb2826	(S)-2-Methylmalate	Organic acids	Organic acids	C5H8O5	147.03	87.01	148.0372	[M-H]-	3	-	C02614	899742.2864999998	1020015.5779999995	959853.5324999995	1517202.6830000002	1745401.5529999996	1513113.7874999992	1268692.5129999996	1206584.4194999994	1020238.2415	2542703.090000001	2454465.7965	2515083.520500001	1172173.9744999993	1326097.1029999994	1273150.0440000005	1311354.4655	ko00660,ko01100	C02614	-	1.26735	0.00630733	1.65846	0.729844	insig	1.34047	7.71652e-06	2.60877	1.38337	up	1.17276	0.093385	1.21388	0.279631	insig
Cmyn002151	8-Methylsulfonyloctyl glucosinolate	Others	Glucosinolates	C16H30NO11S3-	508.1	96.96	508.0986	[M]-	3	-	-	4905969.385000002	4815562.902000018	4479698.290000003	7393470.620999994	6879786.561499997	6404924.9615000235	4624838.732999997	4260191.806999992	4611309.141500003	11627604.168500002	11711856.60600002	13293911.478999995	10266671.532999976	7996009.136000001	7317509.192000005	8597002.235499986	-	-	-	1.25921	0.0078751	1.45608	0.542093	insig	1.33581	0.00355545	2.57959	1.36714	up	0.830498	0.253787	0.950364	-0.0734478	insig
pmn001423	Roseoside	Terpenoids	Sesquiterpenoids	C19H30O8	385.19	223.14	386.1941	[M-H]-	3	54835-70-0	-	38305668.41850007	37983614.07099987	41376378.8064999	7511455.886500012	6978565.613500011	8556920.452500045	12083792.55049995	11505276.407499958	11417132.643500075	28580371.80899988	30228514.547499985	32267601.373500027	24497546.953	35422614.079499826	29329620.20650005	32483353.671499986	-	-	-	1.2981	0.000228641	0.195868	-2.35205	down	1.26844	0.00429887	0.774028	-0.369543	insig	1.49904	0.00108967	0.297506	-1.74901	down
Wahsn13323	1-O-Feruloyl 2,3-dihydroxypropyl 16-hydroxyhexadecanoate	Lipids	Free fatty acids	C29H46O8	521.31	175.04	522.3193	[M-H]-	3	-	-	18083.12999999979	17937.01299999997	16140.879500000448	3250.3540000000203	2307.151999999959	2534.894500000009	11841.694000000307	11424.997999999872	15559.298499999955	13295.90100000008	9502.056999999946	10495.624499999909	5577.777000000069	8416.923999999944	6742.8044999998865	6441.944499999933	-	-	-	1.2931	0.000349371	0.155143	-2.68833	down	1.21842	0.0153909	0.638285	-0.647728	insig	1.23696	0.0587702	0.744349	-0.425949	insig
Ylyn012627	salaspermic acid*	Terpenoids	Triterpene	C30H48O4	471.34	471.34	472.3553	[M-H]-	1	71247-78-4	-	866030.4490000077	238492.92799999745	413969.6134999945	124125.16099999851	111026.03100000008	144771.98450000444	560061.195999999	572322.5015000079	625568.8144999838	111429.64050000068	114839.49350000115	71719.63000000003	556819.0964999985	522582.3439999972	342345.45050000586	556598.4315000054	-	-	-	1.11311	0.179108	0.250198	-1.99886	down	1.19015	0.160775	0.19624	-2.34931	down	0.541009	0.711641	1.1577	0.211256	insig
Wasyqn2417	Homomevalonic Acid Glucoside	Organic acids	Organic acids	C13H24O9	323.14	59.02	324.142	[M-H]-	1	-	-	20320870.497499853	20074046.012500014	20894308.60099994	19413272.293499928	18693316.484500013	19320719.74099999	17214809.900499996	15982417.189499995	19546986.291999973	9464098.881999986	9134337.13650004	9333084.742499996	16635463.870000025	15080037.16100004	16603483.44250006	16313033.480500007	-	-	-	1.15643	0.0180401	0.936989	-0.0938965	insig	1.34247	8.84361e-05	0.455733	-1.13374	down	1.17973	0.105586	0.860579	-0.216621	insig
mws0470	Methylmalonic acid*	Organic acids	Organic acids	C4H6O4	117.02	73.0	118.0266	[M-H]-	1	516-05-2	C02170	6757195.326000001	6579106.5605	6792124.950000004	7821093.154499996	7682492.294999999	7904719.195000006	8493256.189999998	7733003.276999994	8340845.281	15192211.318999995	15069500.355000004	15232679.0765	6318327.854500002	6717670.674499998	6580970.5120000085	6583691.675500005	ko00240,ko00280,ko00640,ko01100	C02170	-	1.28357	0.000293413	1.16295	0.217786	insig	1.3434	1.59732e-07	2.26021	1.17645	up	1.43614	0.0176729	1.22052	0.287493	insig
Zbfn008434	1-O-Linoleoyl-3-O-galactopyranosyl-L-glycerol	Lipids	Glycerol ester	C27H48O9	515.32	279.23	516.3298	[M-H]-	1	-	-	38017.93300000038	37071.92600000078	33511.482499999394	165175.00950000266	161834.6890000024	166990.18649999885	17494.057999999728	17202.381500000003	16588.257000000114	21175.102500000256	25847.211500000336	25884.329499999894	36608.85849999926	46410.27949999981	50269.533500000725	43829.92400000007	-	-	-	1.30042	4.25481e-07	4.54875	2.18547	up	1.25689	0.00486406	0.671324	-0.57492	insig	1.49315	0.00395499	0.472229	-1.08244	down
Wasyqn2170	Vanillic acid glucoside	Phenolic acids	Phenolic acids	C14H18O9	329.09	167.03	330.0951	[M-H]-	1	32142-31-7	-	3443304.031500002	3387453.7674999875	3659213.6294999938	6311882.670000018	5730246.73149998	5346790.944500009	3700287.2295000018	3598221.0970000126	3399016.471999993	1536248.4415000004	1257037.0364999988	1493424.8260000031	3147664.897500012	3055213.5630000033	3444761.6564999917	3396613.884500001	-	-	-	1.27461	0.00978244	1.65767	0.729158	insig	1.32794	6.7621e-05	0.408648	-1.29107	down	0.41307	0.598807	1.01979	0.0282663	insig
Lmsn002548	Caffeic acid 4-O-glucoside	Phenolic acids	Phenolic acids	C15H18O9	341.09	161.02	342.0951	[M-H]-	1	166735-99-5	-	1136903.6085000006	1208241.976000001	1341716.0394999993	391645.1769999994	400456.1269999997	385518.443499999	602582.0479999996	506008.9204999972	506144.03649999935	352403.7309999981	367617.7549999997	366158.74099999963	608757.6090000015	728615.3065000003	745395.6530000026	594635.0775000032	-	CM02656	MetMap168,MetMap169	1.29723	0.00492881	0.31941	-1.64652	down	1.33863	0.0045454	0.294608	-1.76313	down	1.47738	0.00187101	0.43797	-1.1911	down
Rfn0125088	Episyringaresinol*	Lignans and Coumarins	Lignans	C22H26O8	417.15	181.06	418.1628	[M-H]-	1	51152-20-6	-	109674.3220000001	100357.69299999964	116729.47	400678.94499999896	344492.8849999978	377986.92049999867	393650.01599999925	368309.86150000134	356117.58950000047	48082.944499999685	55921.756999999874	48848.96500000006	176727.98149999997	189599.54250000007	177873.88550000242	197766.6975000003	-	-	-	1.29594	0.00204754	3.43724	1.78125	up	1.32539	0.00161763	0.467784	-1.09609	down	1.49644	0.000392949	3.42169	1.77471	up
Smpn011792	2,3-Dihydroxy-12-ursen-28-oic acid*	Terpenoids	Triterpene	C30H48O4	471.35	471.34	472.3553	[M-H]-	1	-	-	672215.6139999977	240462.6539999949	482421.7219999978	199583.7449999988	181075.1344999985	192340.0765000014	736687.763499997	694900.489000003	705973.350499994	141096.7874999987	206107.5289999972	97099.06299999976	300082.9549999981	326514.3175	287989.3910000021	302068.2615000007	-	-	-	1.03989	0.159315	0.410723	-1.28376	down	1.11947	0.118926	0.318474	-1.65075	down	0.975835	0.184999	1.53219	0.615597	insig
Ylyn008976	tripterifordin	Terpenoids	Ditepenoids	C20H30O3	317.21	317.21	318.2195	[M-H]-	3	139122-81-9	-	421793.7904999997	406835.87849999976	439688.0379999989	157838.13650000034	173428.19800000015	150140.07850000082	176322.2595000002	188831.78200000038	174324.3819999991	424614.9799999979	442793.40199999773	476048.2274999992	476333.42899999884	531567.170500001	469552.4474999992	512590.7735	-	-	-	1.29603	4.95762e-05	0.379563	-1.39759	down	0.778647	0.244582	1.05924	0.0830335	insig	1.49612	0.000239284	0.42535	-1.23328	down
mws0609	3',5'-Cyclic GMP	Nucleotides and derivatives	Nucleotides and derivatives	C10H12N5O7P	344.04	150.04	345.0474	[M-H]-	1	7665-99-8	C00942	1823145.7599999998	1908203.3035000009	1984130.0165	734065.3405000006	671619.9129999996	708308.7854999994	1578299.1589999988	1435557.052500001	1569428.7780000009	1688812.5830000006	1795997.1015	1581365.0989999978	1244265.2600000014	1027316.8199999998	1032646.8745	1192098.9044999992	ko00230,ko01100,ko04075	C00942	-	1.29865	0.000403976	0.369872	-1.4349	down	1.08657	0.0534924	0.886395	-0.173978	insig	1.41506	0.00450945	0.801907	-0.318492	insig
Lcfn121063	N-Salicyloylasparticacid	Amino acids and derivatives	Amino acids and derivatives	C11H11NO6	252.05	136.04	253.0586	[M-H]-	3	56145-94-9	-	161130.72250000035	138660.12050000028	126564.8930000002	313239.2075000021	333634.6654999986	378807.54199999955	206308.2065000014	164851.92550000036	156935.72700000025	299181.415499999	317837.26300000044	379540.52899999905	168384.01749999984	152846.22149999958	197470.52499999985	238261.0890000007	-	-	-	1.27519	0.00270732	2.40569	1.26645	up	1.30662	0.0079384	2.33739	1.2249	up	1.03811	0.149252	1.23863	0.308742	insig
Wamxn02395	Mycarose glucoside	Others	Others	C13H24O9	323.14	59.01	324.142	[M-H]-	2	-	-	42448490.5224997	46662717.88550004	45356029.01549988	38218521.68099985	38086782.59000004	37842691.06749998	40669907.64449998	36572954.89749999	35722295.32299996	18878219.15499998	18399931.47500008	19990885.960999995	35001059.81800005	30923102.55400008	32726383.47400011	33695989.1115	-	-	-	1.23005	0.031348	0.848891	-0.236349	insig	1.33778	0.000762692	0.425896	-1.23143	down	1.31681	0.0235793	0.840094	-0.251377	insig
Lcsn000279	p-coumaric acid glucosinolate*	Others	Glucosinolates	C16H19NO11S2	464.03	96.96	465.04	[M-H]-	3	-	-	22933296.061999965	22391046.351	19003129.953499988	9850864.742999993	9127299.256000018	9376673.267500013	17582128.825000007	15907947.086000005	17020424.29650002	5216682.630000002	5571955.666999991	6228655.382500001	14292872.507499978	11150873.874000022	7952606.52750001	10143101.687999982	-	-	-	1.28681	0.00880045	0.440789	-1.18184	down	1.33508	0.00415607	0.264542	-1.91843	down	1.31844	0.0493242	0.785209	-0.348852	insig
Hmln006735	Canusesnol J	Terpenoids	Sesquiterpenoids	C14H20O3	235.13	163.11	236.1412	[M-H]-	2	-	-	103757.64550000044	95887.09000000023	107303.12949999976	88588.34049999967	69949.32899999963	74831.78000000013	166303.36949999965	153735.67349999904	162511.58400000067	318203.49099999823	324444.5000000029	298351.6619999995	108962.33599999973	136453.50299999985	131176.20699999927	122666.17600000027	-	-	-	1.13454	0.0279908	0.76029	-0.395378	insig	1.33981	0.000285356	3.06567	1.6162	up	1.47926	0.00032699	1.57209	0.652687	insig
Lcsn000193	isatioxyneolignoside E	Lignans and Coumarins	Lignans	C28H38O14	597.22	327.12	598.2262	[M-H]-	1	-	-	25360.861499999857	30790.360000000113	33227.26049999997	14020.311499999983	13088.634499999993	12279.123499999972	21176.824499999904	18553.11550000004	20871.878999999957	12668.136500000066	8251.740499999989	13035.876	38175.158999999905	10152.808000000035	28959.933999999834	23697.820999999945	-	-	-	1.27147	0.015517	0.440689	-1.18217	down	1.26755	0.00438574	0.37991	-1.39627	down	1.35842	0.0416047	0.678036	-0.560566	insig
Safn002734	(2R)-2-[(2E)-3-(4-hydroxyphenyl)prop-2-enamido]butanedioic acid	Alkaloids	Alkaloids	C13H13NO6	278.07	119.05	279.0743	[M-H]-	3	-	-	366600.26199999993	401556.4530000008	396539.26699999976	136732.66850000006	129330.7744999999	96993.37549999976	202602.46699999977	188235.0104999993	216196.01249999972	226834.37949999922	204632.07149999982	208797.11649999986	250043.45500000048	255346.8390000004	227289.12650000025	254032.6610000009	-	-	-	1.27935	8.96736e-05	0.311718	-1.68169	down	1.32912	0.000475916	0.549726	-0.863216	insig	1.48494	0.000270745	0.521195	-0.940105	insig
mws1489	Octadecanoic acid	Lipids	Free fatty acids	C18H36O2	283.26	283.26	284.2715	[M-H]-	1	57-11-4	C01530	22957501.34650004	71892608.22199942	79267831.39149946	14001132.441000018	18116348.3305001	19386128.72400004	30277972.78049983	41708617.57499997	54020306.25050021	58686222.83699994	73181013.06250021	48844856.46950021	68775047.7540001	68940492.31899987	59101576.70300012	71602150.11249965	ko00061,ko01040,ko01100	C01530	-	1.04165	0.145704	0.295797	-1.75732	down	0.258709	0.916307	1.03787	0.0536282	insig	0.366552	0.468475	0.723687	-0.466562	insig
Zmjn012003	Gypensapogenin F*	Terpenoids	Triterpene	C30H48O4	471.34	471.34	472.3553	[M-H]-	1	-	-	628524.1195000007	238944.3044999942	465100.5344999993	181514.94099999915	182414.61199999825	226788.57750000065	745757.1499999969	723410.7000000034	767572.4304999915	154191.46049999882	174504.98749999775	145604.0365000001	315475.8885000013	328210.9694999995	318503.86000000057	344361.2885000006	-	-	-	1.02124	0.157844	0.443293	-1.17367	down	1.15353	0.126062	0.355929	-1.49034	down	1.08854	0.11463	1.67852	0.747188	insig
mws0192	Succinate*	Organic acids	Organic acids	C4H6O4	117.02	73.03	118.0266	[M-H]-	1	110-15-6	C00042	7320328.086	7363480.183500002	7731374.054500002	8951359.701999994	8759043.464499997	9043737.131000003	9547071.513000002	8896162.964999992	9547778.488500005	16769826.815	17423108.420000006	16977511.018499997	6498493.627500002	6712309.799499995	6986367.191000006	6964068.389500005	ko00020,ko00190,ko00250,ko00310,ko00350,ko00360,ko00620,ko00630,ko00640,ko00650,ko00760,ko00920,ko01100,ko01110,ko01200	C00042	-	1.2714	0.00151716	1.19357	0.255286	insig	1.3423	7.60882e-06	2.28285	1.19083	up	1.45263	0.00384764	1.24875	0.320487	insig
Lmdn001925	Olivil-4'-O-glucoside	Lignans and Coumarins	Lignans	C26H34O12	537.2	375.15	538.205	[M-H]-	1	76880-93-8	-	335784.43850000174	394772.7469999999	381133.5945000005	885003.2425000006	841482.8504999958	716116.0709999991	405183.2235000007	424686.9129999996	397627.32499999955	806956.872999997	826981.632499999	919840.4979999993	796163.1580000002	591605.7319999997	616431.1179999985	585309.0230000028	-	-	-	1.2764	0.00718237	2.1972	1.13566	up	1.32993	0.00118846	2.2972	1.19988	up	1.0324	0.150106	1.10417	0.142964	insig
pmn001689	9-Hydroxy-12-oxo-15(Z)-octadecenoic acid*	Lipids	Free fatty acids	C18H32O4	311.22	223.17	312.2301	[M-H]-	1	-	C21924	20831.01499999976	19966.832999999893	23486.59299999969	80459.99249999988	68427.21150000057	87027.51500000071	34026.20250000016	31081.527000000307	38104.754500000214	35668.68399999982	29155.042000000336	21573.77849999989	48081.58899999996	40933.211500000085	55983.53350000039	59556.258500000076	ko00592,ko01110	C21924	-	1.2911	0.00720471	3.66986	1.87572	up	0.898837	0.206821	1.34399	0.42652	insig	1.43127	0.0108743	1.60556	0.683076	insig
Safn012694	2-hydroxypentadecanoic acid	Lipids	Free fatty acids	C15H30O3	257.21	211.21	258.2195	[M-H]-	1	-	-	129496.88800000127	119097.74000000035	123907.83899999992	335542.8299999996	310246.5159999985	276656.2845000024	143149.2374999993	136723.05249999947	142831.8310000003	203414.81250000105	217502.20949999962	199468.4300000001	409673.0595000051	361087.3469999998	385325.0615000012	347440.10050000506	-	-	-	1.29092	0.00713149	2.47635	1.30821	up	1.32938	0.000781641	1.66545	0.735915	insig	1.37295	0.013345	1.13477	0.182398	insig
mws0855	Gossypetin	Flavonoids	Flavonols	C15H10O8	317.03	139.0	318.0376	[M-H]-	3	489-35-0	C04109	42112.98749999945	47861.148999999554	44701.722499999865	80960.7440000007	99367.71150000033	77239.80850000004	69224.17050000004	77589.79050000035	69747.59450000041	95361.66649999908	89636.83600000029	87321.4544999988	97424.24049999927	86164.25999999949	72268.52700000006	91474.7965	-	C04109	-	1.25817	0.0217297	1.91251	0.935464	insig	1.33375	0.000199002	2.02204	1.01581	up	1.46515	0.0022173	1.60802	0.685286	insig
Sasn008558	Corchorifatty acid B	Lipids	Free fatty acids	C18H28O4	307.19	185.12	308.1988	[M-H]-	1	-	-	24530.05600000015	26505.57150000008	18372.500499999856	59234.28049999997	50870.90649999996	60094.329499999854	62387.25449999995	66010.14100000013	68976.54500000019	12878.039499999995	18878.258999999976	15835.813499999982	52075.623499999834	67628.76349999991	59611.918500000145	58102.992999999995	-	-	-	1.25648	0.00107425	2.45216	1.29405	up	1.03778	0.0795251	0.685685	-0.544382	insig	1.46516	0.000232278	2.84367	1.50775	up
Zadn009075	Hydroperoxylinoleic acid*	Lipids	Free fatty acids	C18H32O4	311.22	223.17	312.2301	[M-H]-	1	34444-18-3	-	15429.705499999869	12682.988499999876	18756.41749999985	77262.53649999987	75315.92950000055	69034.88950000067	29802.726000000184	23041.552000000167	24519.175000000083	24465.18149999994	21471.354500000256	18971.675499999867	32627.086999999912	40094.20749999992	31307.126000000288	33761.548000000126	-	-	-	1.2878	9.38301e-05	4.72835	2.24134	up	1.04533	0.0646057	1.38488	0.469764	insig	1.32439	0.0205767	1.65063	0.723015	insig
Wahln03557	Dihydrosinapic Acid glucoside	Phenolic acids	Phenolic acids	C17H24O10	387.13	207.06	388.1364	[M-H]-	2	-	-	2153027.9010000043	1939216.962499993	1807427.0574999985	815104.7395000007	746768.165000001	699867.212000003	754964.1599999972	753698.3714999977	653862.6210000035	1664450.2024999922	1820958.8369999991	1647339.166000001	1280015.4014999995	1734009.1614999918	1408207.6460000037	1779292.7504999992	-	-	-	1.28933	0.0035571	0.383367	-1.3832	down	1.02153	0.109456	0.870006	-0.200903	insig	1.48774	0.00333033	0.36655	-1.44792	down
mws0275	Malate	Organic acids	Organic acids	C4H6O5	133.01	71.01	134.0215	[M-H]-	1	636-61-3	C00711	20842785.07449997	18111716.417500027	15456794.550999975	32928287.44250001	33390190.95850006	32529520.557500035	23460489.58900001	18392216.474	19357356.73699995	42287631.20200002	49369187.08399996	44329562.20500003	32292031.85550001	33246267.859	44495191.78100002	30799903.45900004	-	C00711	-	1.25138	0.00944482	1.81668	0.861306	insig	1.31211	0.000734722	2.49923	1.32148	up	0.692661	0.360798	1.12495	0.169863	insig
pmn001694	9,10,13-TriHOME	Lipids	Free fatty acids	C18H34O5	329.23	229.15	330.2406	[M-H]-	1	29907-57-1	C14835	415437.30000000115	398668.7224999975	403098.3139999996	1042010.4565000021	984619.9879999999	1020691.3739999931	462761.3085000025	414133.27100000274	452205.87499999686	436074.76350000146	410917.5420000008	419851.8410000006	652317.3799999963	634530.5179999996	583191.4230000025	643473.6750000024	ko00591	C14835	-	1.30101	0.00029779	2.50354	1.32397	up	0.916723	0.146369	1.04078	0.0576677	insig	1.15632	0.115698	1.09193	0.126879	insig
Walbn00220	6-Deoxy-5-ketofructose 1-phosphate	Others	Saccharides	C6H11O8P	241.01	78.96	242.0192	[M-H]-	3	-	-	827821.2879999997	764550.5760000009	740425.9425000014	363311.21350000036	369772.13350000064	354607.0614999998	522635.085	508015.6834999999	443372.0530000001	609105.2110000007	623357.7550000004	578693.1550000013	723406.8990000003	646887.6915000011	650168.5385	674722.2000000002	-	-	-	1.29681	0.00317819	0.46626	-1.10079	down	1.28533	0.00984262	0.776388	-0.36515	insig	1.45313	0.00133304	0.631869	-0.662302	insig
PDN245460	Benzenesulfonic acid, 3,4-dimethyl-	Phenolic acids	Phenolic acids	C8H10O3S	185.03	79.96	186.0351	[M-H]-	2	-	-	3444762.6425000075	3631556.468499995	3767377.7079999927	6057414.379999995	5699640.709999997	5437756.6860000035	7005112.040500018	7174290.336499987	6818123.418499965	7227279.002000016	6949488.642000001	7549018.865500002	5045573.040000001	5255915.328499997	5620367.160000013	4666314.384999997	-	-	-	1.28318	0.00183983	1.5857	0.665117	insig	1.33816	0.000300374	2.00354	1.00255	up	1.49527	1.82124e-05	1.93638	0.953363	insig
pmd0155	LysoPA 18:0	Lipids	Glycerol ester	C21H43O7P	437.27	153.0	438.2746	[M-H]-	3	22002-86-4	-	21330.194500000136	20078.866000000053	24775.55049999985	47630.78100000004	50453.56550000036	48284.936499999436	21647.275999999853	27552.825000000186	20381.790499999828	46044.111999999375	36791.98650000009	31914.179499999907	34555.55900000017	31098.588500000238	28117.94000000032	25081.55999999968	-	-	-	1.28524	0.00028965	2.21153	1.14505	up	1.22379	0.0477983	1.73379	0.79393	insig	0.305783	0.691441	1.05133	0.0722161	insig
MWSmce025	Fraxin	Lignans and Coumarins	Coumarins	C16H18O10	369.09	207.03	370.09	[M-H]-	2	524-30-1	C09266	1356885.2979999976	1760130.4474999954	1552384.753500011	109697.01300000027	134216.35649999994	107833.88899999976	480699.75450000295	486969.79999999923	345221.1309999994	1975252.580999996	2086251.5490000013	2086502.0139999983	1535014.7600000012	1851958.787999997	1621912.196000004	1972148.2335000047	-	C09266	MetMap129	1.29816	0.00626049	0.0753303	-3.73063	down	1.18034	0.0411386	1.31666	0.396881	insig	1.47076	0.00497752	0.281169	-1.83049	down
pme3154	(R)-Mevalonate	Organic acids	Organic acids	C6H12O4	147.07	59.01	148.0736	[M-H]-	2	150-97-0	C00418	330472.0270000001	292884.907	210757.51100000012	402009.3445	389745.85950000025	345983.1709999997	379698.8654999999	359126.5020000001	343220.0670000001	733483.5984999997	826305.4989999998	778250.2829999998	392416.5519999998	389432.21650000016	513556.2934999992	347481.7165	ko00900,ko01100,ko01110	C00418	-	0.98165	0.0852515	1.36401	0.447852	insig	1.29645	0.000509465	2.80302	1.48698	up	1.05999	0.135063	1.29724	0.375444	insig
Zbsn012366	Oxyallobetulin*	Terpenoids	Triterpene	C30H48O3	455.35	455.35	456.3603	[M-H]-	1	-	-	335362.68549999915	219478.64999999804	264826.6055000016	193894.09849999895	176425.46050000135	166569.6150000017	621795.5464999971	387507.34650000045	688671.0220000014	83721.3310000001	91974.07500000011	98062.9594999994	459885.40300000383	410756.62649999716	446732.4864999993	446238.52549999603	-	-	-	1.09878	0.10058	0.655008	-0.610415	insig	1.30809	0.0310423	0.333987	-1.58214	down	1.28801	0.0709167	2.07154	1.0507	up
mws0277	Quinate	Organic acids	Organic acids	C7H12O6	191.06	85.03	192.0634	[M-H]-	3	77-95-2	C00296	4167547.4564999864	3298049.758000005	3529283.3309999937	11001623.740000006	12052823.351500016	12524925.079000015	7726786.113500007	8335382.047499986	7756043.02799998	5833695.056	6164071.386999993	5689305.655999994	6263146.072500002	5414255.672500004	6035545.656000008	5931731.990500015	ko00400,ko01100	C00296	-	1.29005	0.000383811	3.23599	1.69421	up	1.28166	0.00441679	1.60866	0.685863	insig	1.47656	0.000295015	2.1663	1.11523	up
HJN041	Epicatechin 3-glucoside	Flavonoids	Flavanols	C21H24O11	451.12	289.07	452.1319	[M-H]-	3	103303-00-0	-	121183.1789999998	117102.78800000006	123597.34749999995	360236.2649999994	406508.8435000006	395305.85499999975	158522.1239999996	165836.87749999992	163767.10750000013	206071.63749999992	157006.48749999993	190814.53800000012	168733.65199999974	275779.5515000001	238734.9049999993	258840.89349999983	-	CM01838	MetMap141	1.29891	0.00233948	3.21112	1.68308	up	1.25302	0.0455584	1.53058	0.614082	insig	1.48913	0.000145202	1.34885	0.431729	insig
pmn001427	16,23:16,30-Diepoxydammar-24-ene-3,20-diol (Jujubogenin)*	Terpenoids	Triterpene	C30H48O4	471.35	471.34	472.3553	[M-H]-	1	54815-36-0	-	695053.968999997	258663.5339999947	475736.56249999907	150408.60499999914	196907.5054999998	167710.76050000195	778795.254499997	757735.1910000041	788351.5054999935	155428.93949999847	184597.08999999703	124646.79899999936	336804.0854999984	369528.45700000116	308143.0315000009	359056.37300000084	-	-	-	1.10362	0.135086	0.360296	-1.47274	down	1.16446	0.122692	0.32507	-1.62118	down	1.05861	0.140629	1.62641	0.701693	insig
Hmyn007081	LysoPG 16:1	Lipids	Glycerol ester	C22H43O9P	481.25	245.04	482.2645	[M-H]-	3	-	-	8575.083500000066	9706.277000000038	9545.302500000003	18207.882499999767	24815.39100000004	25198.659999999745	24822.798500000128	15142.968499999784	13699.581500000044	17335.020000000062	17158.519000000026	16219.232499999775	15752.683999999868	18374.753000000084	11123.416500000068	21138.400000000045	-	-	-	1.26118	0.0249436	2.45167	1.29377	up	1.33074	0.000103473	1.82245	0.865881	insig	1.28137	0.131089	1.92856	0.947523	insig
mws0093	Coniferyl alcohol	Others	Alcohol compounds	C10H12O3	179.07	146.04	180.0786	[M-H]-	3	458-35-5	C00590	60240.366499999676	46178.81400000003	37189.60050000005	151506.45199999982	131009.39849999992	153057.11449999985	51806.25600000005	46456.81500000001	49375.79300000013	40717.04950000002	46849.84550000006	52620.101000000235	82821.07499999997	67914.66549999987	94440.43300000015	68977.05850000019	ko00940,ko00999,ko01100,ko01110	C00590	-	1.25919	0.000580222	3.03305	1.60077	up	0.0515559	0.889367	0.976173	-0.0347914	insig	0.23696	0.861752	1.02806	0.0399286	insig
mws0628	4-Hydroxybenzaldehyde	Others	Aldehyde compounds	C7H6O2	121.03	92.03	122.0368	[M-H]-	1	123-08-0	C00633	5815331.158000007	5783076.967999983	6355514.321499996	10419518.625999996	10533777.090500008	9720599.74400002	5874985.3614999885	5818805.876499998	5557509.78950001	14644740.01999996	16019691.491000054	18358478.036999952	10686387.447	9224935.132500013	10979085.603999976	9110365.706500024	ko01100	C00633	MetMap163	1.28849	0.000298144	1.70848	0.772712	insig	1.33058	0.00920535	2.73048	1.44916	up	0.729602	0.34501	0.960865	-0.0575939	insig
pme0256	Xanthine	Nucleotides and derivatives	Nucleotides and derivatives	C5H4N4O2	151.03	108.02	152.0334	[M-H]-	3	69-89-6	C00385	203879.12949999928	214696.46700000012	205899.74199999968	216132.8245000002	192757.70650000012	196261.3115	181330.4305000004	223179.8465000006	180231.02600000025	676767.2274999996	561327.6740000005	643398.3874999994	202942.7489999997	214879.2640000001	253552.9860000005	238621.7784999997	ko00230,ko00232,ko01100,ko01110,ko01232	C00385	-	0.496844	0.483494	0.969056	-0.0453474	insig	1.33722	0.00624706	3.01292	1.59116	up	0.661434	0.449682	0.936372	-0.0948461	insig
mws0336	Urocanate	Alkaloids	Alkaloids	C6H6N2O2	137.04	93.05	138.0429	[M-H]-	3	104-98-3	C00785	2048206.416000001	1913399.4935000003	2046747.323000001	427580.87499999994	377378.69899999996	408898.8619999997	782954.8914999996	811607.2104999992	763127.196	2973118.9454999985	3250463.407500001	3201044.4069999997	2039603.287500001	1988320.8719999997	2304113.7105	2029679.4665000013	ko00340,ko01100	C00785	-	1.30023	0.000262146	0.202028	-2.30737	down	1.32649	0.00126577	1.56859	0.649466	insig	1.498	0.000544175	0.392402	-1.3496	down
pmb2791	9(S)-HPOT	Lipids	Free fatty acids	C18H30O4	309.21	209.05	310.2144	[M-H]-	3	111004-08-1	C16321	29383.887999999948	22151.04649999973	32429.37449999988	102672.1080000009	93208.62800000064	96713.49999999981	36968.590500000086	54927.8490000001	43380.16349999973	48714.438500000215	29981.426500000132	35867.764500000114	103558.09249999953	105555.70849999953	101823.76499999869	110380.53099999897	ko00592,ko01110	C16321	-	1.2802	7.67488e-05	3.48475	1.80105	up	0.862161	0.201424	1.36443	0.448301	insig	1.24813	0.0619536	1.61112	0.688064	insig
MWSmce177	Ethyl ferulate	Phenolic acids	Phenolic acids	C12H14O4	221.09	133.03	222.0892	[M-H]-	3	4046-02-0	-	7248.356499999983	9455.95900000004	7458.48999999995	10773.784999999965	11926.936999999987	12151.053000000062	18356.9495	16005.402999999851	15636.954000000025	10885.41450000009	12883.366500000013	15329.386999999868	17424.996999999974	14760.300000000032	18216.80800000004	15231.173000000055	-	CM02625	MetMap166,MetMap168,MetMap170	1.16653	0.0186907	1.44237	0.528444	insig	1.18297	0.0404547	1.61811	0.694313	insig	1.44649	0.00168583	2.06927	1.04912	up
Zmjn004133	9(S)-HPODE	Lipids	Free fatty acids	C18H32O4	311.22	293.21	312.2301	[M-H]-	3	5502-91-0	C14827	28128.21100000002	36343.859499999984	28303.959999999985	237277.1520000009	224068.07150000427	266436.4204999978	51571.9274999992	52739.26799999996	49737.23750000096	28716.434999999816	25757.100999999857	23787.72749999987	84015.16100000057	102233.64349999998	94265.7969999999	94508.12499999971	ko00591,ko01100	C14827	-	1.29638	0.00244458	7.8445	2.97168	up	0.852784	0.211468	0.84355	-0.245454	insig	1.41942	0.0111089	1.66043	0.73156	insig
Saln001588	8-O-Acetylmussaenoside	Terpenoids	Monoterpenoids	C19H28O11	431.15	59.01	432.1632	[M-H]-	1	-	-	65018.50950000008	34053.57300000004	59612.09700000006	106432.69150000034	253679.33350000094	147388.09699999928	161655.81850000063	141872.97300000073	137743.0529999998	42077.49650000004	134544.20950000035	57075.082999999846	95597.54100000023	70879.06549999994	143919.65049999935	82323.89399999987	-	-	-	1.12881	0.111753	3.19818	1.67725	up	0.459332	0.480877	1.47272	0.55848	insig	1.40068	0.00186592	2.78082	1.47551	up
Zmyn004449	9-Hydroxy-12-oxo-10(E),15(Z)-octadecadienoic acid	Lipids	Free fatty acids	C18H30O4	309.21	171.1	310.2144	[M-H]-	1	-	C21923	27590.8805000003	25936.714500000104	18473.131499999767	179187.9215000027	126932.87800000119	176233.10099999985	47103.067500000136	41806.96700000038	47629.35599999951	25970.47599999985	40158.3904999998	35972.64599999986	52654.49749999988	55731.59000000048	52806.51500000006	58163.33049999952	ko00592,ko01110	C21923	-	1.28267	0.0131753	6.69929	2.74401	up	0.925359	0.128699	1.41806	0.503921	insig	1.39015	0.00490682	1.89636	0.923234	insig
Zmyn005384	(R)-2-Hydroxystearate*	Lipids	Free fatty acids	C18H36O3	299.26	253.26	300.2664	[M-H]-	2	26633-48-7	C03042	28015.69500000016	25664.42700000005	24269.200499999864	11303.850999999875	9618.431000000011	9141.89899999998	10841.083000000086	11798.257999999936	17633.556999999975	19660.483000000084	16822.06649999993	15520.843499999995	26226.755000000037	18266.139500000067	27228.33500000003	16285.300000000041	-	C03042	-	1.2854	0.000706314	0.385689	-1.37449	down	1.25078	0.00640819	0.667144	-0.583931	insig	1.36319	0.0134877	0.516655	-0.952727	insig
Walbn02566	Vanillyl glycol 3-O-(4''-O-arabinosyl)rhamnoside	Others	Alcohol compounds	C21H32O12	475.18	179.07	476.1894	[M-H]-	3	-	-	105049.99499999953	129847.67449999992	165986.65249999953	306749.8080000009	144661.4604999995	159498.90899999914	124445.52700000035	80239.94400000044	60774.41049999991	52140.90900000045	55207.668000000216	33331.40499999993	100734.17500000019	111003.49750000073	84514.60399999973	128590.50299999947	-	-	-	0.752401	0.307737	1.52391	0.607774	insig	1.24969	0.0269131	0.350924	-1.51077	down	1.00091	0.155882	0.662186	-0.594692	insig
PDN112145	7-(6-hydroxy-4-pentylcyclohex-2-en-1-yl)heptanoic acid	Lipids	Free fatty acids	C18H32O3	295.23	277.22	296.2351	[M-H]-	2	-	-	1387696.382999975	1267449.110999975	1395828.056500017	5216628.521499989	5189532.658500002	5428751.531000018	1902400.909500045	1721719.4365000234	1932679.3974999825	1124040.402499973	1092072.4539999946	1058941.223999998	3227389.1965000364	3161215.1029999517	3149689.068499968	3053532.62350002	-	-	-	1.30051	1.72262e-05	3.90892	1.96677	up	1.27465	0.0131803	0.808461	-0.30675	insig	1.43929	0.00525029	1.37172	0.455986	insig
MWS4295	DL-2-hydroxystearic acid*	Lipids	Free fatty acids	C18H36O3	299.26	253.25	300.2664	[M-H]-	2	629-22-1	-	23145.342000000084	27804.48150000002	22717.99999999996	8350.565499999902	9671.959500000024	11069.895999999964	12230.672000000042	11617.697000000007	14269.675999999943	18235.74000000008	16248.360999999968	16173.787500000068	24599.727500000048	22040.904500000102	27264.418500000065	22484.364000000092	-	-	-	1.27162	0.00437225	0.394914	-1.34039	down	1.24374	0.0284406	0.687653	-0.540248	insig	1.45078	0.00797809	0.517431	-0.95056	insig
Hmqn004825	Rabdosia acid A*	Lipids	Free fatty acids	C18H30O3	293.21	275.2	294.2195	[M-H]-	3	-	-	664924.5915000038	651636.6934999947	726137.4915000031	2265410.497999999	2432333.1030000118	2397279.4199999766	819634.5820000058	798733.2584999973	838078.1669999996	765419.8049999988	696522.0385000096	672786.691499998	879688.4189999978	941971.6485000006	1085664.4064999956	1073308.5345000024	-	-	-	1.29946	0.000137934	3.47336	1.79633	up	0.53383	0.444091	1.04505	0.0635761	insig	1.40306	0.0133626	1.20255	0.266096	insig
pmf0437	Glucocheirolin	Others	Glucosinolates	C11H21NO11S3	438.02	96.96	439.0277	[M-H]-	3	15592-36-6	C08405	103206776.07949968	87928158.53150009	102410935.71299993	73520176.35200006	60123626.17300002	67631275.40450002	77765586.77750012	84252272.78350024	84821842.37500003	1750076.7109999994	1832969.7559999991	1774443.9604999975	44057851.73849996	36096703.33800003	46103786.35800009	53715939.06349999	-	C08405	-	1.20236	0.00941153	0.685668	-0.544417	insig	1.34349	0.00266072	0.0182509	-5.77588	down	1.2272	0.070554	0.84089	-0.250012	insig
Zmpn003368	13(S)-HOT	Lipids	Free fatty acids	C18H30O3	293.21	195.14	294.2195	[M-H]-	1	87984-82-5	C16316	1585444.3334999888	1420331.3565000053	1503119.321999994	9729414.054499922	9998241.38549994	10159078.816000042	1926128.5200000163	1858516.0569999954	1901498.7225	1135562.9000000057	1097030.2255000062	932103.5730000054	4524830.002000015	4622859.554499972	4734674.679000004	4383875.033999953	ko00592	C16316	-	1.30128	3.64022e-05	6.62839	2.72866	up	1.25647	0.00569835	0.701879	-0.510707	insig	1.44543	0.0070206	1.26109	0.334677	insig
Wagn012030	2-Palmitoyl-Sn-Glycerol 3-O-Diglucoside	Lipids	Glycerol ester	C31H58O14	653.38	397.14	654.3827	[M-H]-	1	-	-	87086.8574999993	62018.44500000068	92188.98099999918	2484770.895999995	333858.7514999989	511569.3865000032	49751.00449999989	144736.94350000206	80783.31249999987	87183.07700000172	47010.133500000076	65726.04800000032	261698.33950000172	436901.32199999865	213904.19600000125	144325.04150000028	-	-	-	1.14132	0.273797	13.8014	3.78674	up	0.569789	0.408928	0.828529	-0.271376	insig	0.126045	0.73179	1.14081	0.19006	insig
Saln008667	Soraphen O	Others	Others	C18H28O4	307.19	185.12	308.1988	[M-H]-	1	-	-	43118.09800000013	31415.49599999997	36378.53949999996	66736.00600000014	60943.152999999875	60550.015999999865	99262.90999999984	93001.502	77538.6135000003	33754.80050000004	41661.683000000194	25837.26550000001	51933.85900000008	67779.40600000003	56247.04800000013	60812.41050000013	-	-	-	1.22499	0.00568789	1.6971	0.763073	insig	0.403143	0.604091	0.912919	-0.131442	insig	1.45262	0.00523449	2.43258	1.28249	up
Lmhn011365	Morolic acid*	Terpenoids	Triterpene	C30H48O3	455.35	455.35	456.3603	[M-H]-	1	559-68-2	-	235939.0364999991	146449.20999999903	168723.43850000118	157000.23499999795	164192.02100000074	131395.25750000132	436433.5239999969	309516.6589999998	519901.9095000019	60826.3069999999	67300.17400000006	81907.03449999967	322423.4950000029	328842.35950000025	358514.06149999896	337279.1549999971	-	-	-	0.651348	0.348613	0.821226	-0.284148	insig	1.27098	0.0454623	0.381109	-1.39173	down	1.34501	0.0433957	2.29691	1.19969	up
Lmgn007652	9,12,13-Trihydroxy-10-octadecenoic acid	Lipids	Free fatty acids	C18H34O5	329.23	211.13	330.2406	[M-H]-	1	-	-	655570.1515000011	615633.1464999961	663140.1904999989	1573548.5495000037	1492002.8454999991	1535499.5249999897	706647.2295000042	648612.1845000039	700746.3219999943	681771.1905000021	674546.731000001	710281.1655	995491.8134999943	962224.0389999987	909222.2985000048	999697.514000004	-	-	-	1.29968	2.72354e-05	2.37861	1.25012	up	1.02891	0.0794808	1.06837	0.0954145	insig	0.977703	0.1644	1.0629	0.0880003	insig
PDN021760	17-ethyl-16-hydroxy-1-oxacycloheptadeca-10,13-dien-2-one	Others	Lactones	C18H30O3	293.21	195.14	294.2195	[M-H]-	2	-	-	1496509.9319999975	1392888.936500002	1506660.601999998	10671661.097999943	10014355.29999995	10485529.393000083	2180388.3815000183	1993771.707499991	2135379.819999995	1165750.4845000035	1169678.83150001	981433.7690000077	5378463.336500017	4923272.2509999685	4985011.781000002	5342955.544499946	-	-	-	1.30161	0.00032243	7.09079	2.82595	up	1.23025	0.0129172	0.754508	-0.406391	insig	1.47232	0.00139502	1.43527	0.521324	insig
Rfmb087	9-Hydroxy-13-oxo-10-octadecenoic Acid	Lipids	Free fatty acids	C18H32O4	311.22	293.21	312.2301	[M-H]-	3	-	-	41433.68950000003	44494.17050000018	52787.75549999994	132064.6460000001	135694.5184999996	145138.49999999994	83063.73349999991	80898.28550000014	81633.84899999986	59128.19299999956	56351.357999999855	53815.45799999983	93607.60650000027	85449.2875	66320.82000000039	82161.03700000001	-	-	-	1.28948	6.86125e-05	2.97658	1.57365	up	1.0777	0.0775684	1.22045	0.287409	insig	1.4574	0.00731368	1.7705	0.824156	insig
Lmhn003240	Benzoylmalic acid	Phenolic acids	Phenolic acids	C11H10O6	237.04	121.03	238.0477	[M-H]-	1	22138-51-8	-	2261101.853500001	2110562.878499997	2127664.948500003	5568269.578999993	5601764.59699999	5161600.551000003	2761639.385000008	2850186.3679999937	2617374.600499983	4101378.267000007	4259172.0410000095	4086189.9365000064	2648813.1965000005	2877539.0544999945	2846095.9140000087	2881111.6684999987	-	-	-	1.29871	0.000716111	2.51282	1.32931	up	1.33876	1.32447e-05	1.91508	0.937405	insig	1.44609	0.00333348	1.26616	0.340461	insig
Safn009833	5-[(1S,2R,3R,5S)-3,5-dihydroxy-2-[(E,3S)-3-hydroxyoct-1-enyl]cyclopentyl]pentanoic acid	Lipids	Free fatty acids	C18H32O5	327.21	171.1	328.225	[M-H]-	2	-	-	432727.9269999985	401186.67400000023	424434.8125000011	1751742.6980000013	1724232.6934999854	1786393.649500003	455640.9259999988	410529.808999998	435739.8810000008	313067.6390000007	302936.66899999994	301061.0240000001	778409.1435000019	848045.4524999995	756834.4729999991	858651.357500002	-	-	-	1.30141	7.16888e-06	4.18196	2.06418	up	1.32706	0.00280984	0.728784	-0.456436	insig	0.61374	0.422968	1.03462	0.0490978	insig
Hmbn001811	(N-Sulfoindol-3-yl)methylglucosinolate	Others	Glucosinolates	C16H20N2O12S3	527.01	205.04	528.0178	[M-H]-	1	29702-28-1	C08428	205574.81300000093	148824.49599999996	118400.22950000006	113563.8284999998	151270.06249999985	157285.04450000028	139245.622	136582.33050000024	160101.63800000044	309943.20199999964	458416.6844999996	338382.7864999997	204423.56649999935	256606.4215000007	189429.05799999915	136614.74950000012	-	C08428	-	0.32778	0.600094	0.892807	-0.163579	insig	1.21468	0.0247608	2.34083	1.22702	up	0.254834	0.683629	0.922018	-0.117133	insig
mws0061	Hyperin	Flavonoids	Flavonols	C21H20O12	463.09	300.03	464.0955	[M-H]-	1	482-36-0	C10073	952504.7740000009	710336.0709999992	675723.5710000008	600964.8199999997	630595.7744999985	736444.4680000009	992685.2915000028	971017.611999998	940752.5154999943	366485.8035000006	345415.3525000002	406711.9215000003	465448.5015000012	561083.9595	496840.6810000013	666889.4999999991	-	C10073	-	0.724859	0.293938	0.841544	-0.248889	insig	1.28132	0.0381734	0.478333	-1.06391	down	1.09073	0.159108	1.24198	0.312645	insig
Smsn003768	Tamarixetin 3-glucoside-7-sulfate	Flavonoids	Flavonols	C22H22O15S	557.06	477.1	558.0679	[M-H]-	3	-	-	105580.20849999992	134273.18749999965	204964.5590000004	48592.88749999988	46827.23949999992	61456.06000000005	97652.89599999982	70579.19299999991	116076.46650000016	111589.42949999988	112085.58650000027	90720.53649999986	84251.20649999987	89925.59650000035	105316.4135	65228.708000000195	-	-	-	1.20101	0.0796849	0.352675	-1.50359	down	0.807689	0.276452	0.706796	-0.500634	insig	0.992678	0.204232	0.639157	-0.645758	insig
MWSN0165	Apigenin-7-O-rutinoside (Isorhoifolin)	Flavonoids	Flavones	C27H30O14	577.16	269.04	578.1636	[M-H]-	2	552-57-8	-	40652.26200000003	32152.65249999996	66608.9809999999	24988.173500000048	26731.02399999992	30851.3365	39788.00000000009	44983.52049999988	41491.41949999988	19034.326500000057	18406.995999999966	17688.359999999968	34032.316500000066	60439.77750000012	37308.267500000096	54146.95849999986	-	-	-	0.953937	0.206386	0.592269	-0.755675	insig	1.20519	0.113185	0.395439	-1.33847	down	0.169891	0.71476	0.90567	-0.142943	insig
Zmyn004548	(9S,13S,15Z)-12-Oxophyto-10,15-dienoate	Lipids	Free fatty acids	C18H28O3	291.2	235.17	292.2038	[M-H]-	3	85551-10-6	C01226	21680.99550000038	27047.622500000303	24808.215000000062	59308.37249999961	68703.42100000005	53879.683500000705	51188.86750000001	44029.6175000004	41159.86699999993	40889.65399999957	50350.679000000666	32559.108000000026	44222.735999999786	56933.47000000085	48256.14300000043	54972.80999999956	ko00592,ko01100,ko01110	C01226	-	1.27425	0.00793177	2.47347	1.30654	up	1.17402	0.0719749	1.6835	0.751466	insig	1.43674	0.00823394	1.85456	0.891076	insig
Cmdn000784	Urate	Nucleotides and derivatives	Nucleotides and derivatives	C5H4N4O3	167.02	124.01	168.0283	[M-H]-	1	69-93-2	C00366	221374.73699999915	207771.64500000022	248206.54599999968	35975.70050000001	36734.751500000064	95826.49900000016	181991.15200000023	241202.9854999996	293106.87549999903	259860.59200000012	161712.5474999999	76234.92099999997	101124.44250000008	162750.06850000017	220156.1340000004	144976.27750000035	ko00230,ko01100	C00366	-	1.19456	0.00386987	0.248817	-2.00684	down	0.681443	0.376718	0.734932	-0.444318	insig	0.211652	0.733917	1.0575	0.0806583	insig
Lmln007483	6,9,10-Trihydroxyoctadec-7-enoic acid; Sanleng acid	Lipids	Free fatty acids	C18H34O5	329.23	171.1	330.2406	[M-H]-	1	-	-	138271.84000000026	125388.08849999953	135964.6029999996	656541.4260000011	608431.4519999961	624081.8209999925	253690.729500002	240742.6635000032	268248.0649999984	129105.96200000007	119707.15449999973	133988.38900000034	323629.68349999737	296756.8809999996	296126.8950000021	331732.2209999998	-	-	-	1.3008	0.000364329	4.72707	2.24095	up	0.581613	0.386317	0.957903	-0.0620486	insig	1.48939	0.00094981	1.9085	0.932435	insig
Wagn011658	1-Palmitoyl-Sn-Glycerol 3-O-Diglucoside	Lipids	Glycerol ester	C31H58O14	653.38	397.14	654.3827	[M-H]-	1	-	-	101277.55549999863	106732.7220000021	56858.735499999675	425849.9970000072	599067.7069999921	460238.6585000115	79939.0779999998	73540.6765000009	153676.51649999848	96402.11149999972	46184.762000000075	59395.46900000043	188639.556000002	267117.5760000069	224573.61099999686	429158.742499999	-	-	-	1.26017	0.0112595	5.60714	2.48726	up	0.577919	0.390885	0.762574	-0.39105	insig	0.304012	0.669371	1.15965	0.213694	insig
mws1350	Syringaldehyde; 4-Hydroxy-3,5-Dimethoxybenzaldehyde	Others	Aldehyde compounds	C9H10O4	181.05	151.0	182.0579	[M-H]-	1	134-96-3	-	1185885.811499998	1565220.7480000043	1398279.7394999892	325033.8399999995	266349.2014999977	355264.15449999797	652675.6840000013	597142.8289999961	588000.4449999987	493367.5734999986	539093.9785000028	636794.0360000014	483869.809000001	846989.8065000034	645050.639500002	568637.5954999984	-	-	-	1.28587	0.00769681	0.228141	-2.132	down	1.30435	0.00951064	0.40229	-1.31369	down	1.47028	0.0170791	0.442913	-1.1749	down
Lmbn005443	13-OxoODE*	Lipids	Free fatty acids	C18H30O3	293.21	235.17	294.2195	[M-H]-	1	54739-30-9	C14765	275427.4410000028	257189.22999999012	296134.4769999973	1451791.5555000068	1458844.9249999912	1373082.5829999854	606119.7885000056	587320.2714999962	612718.706999999	495690.8164999939	434059.7220000093	418522.9925000053	574332.850499997	608122.7545000084	661565.3694999942	616199.3939999938	ko00591	C14765	-	1.30032	9.96249e-05	5.16888	2.36985	up	1.29794	0.00803406	1.62687	0.702102	insig	1.49379	5.07251e-05	2.17937	1.12391	up
Zbkn005809	1,2-Bis-O-sinapoyl-beta-D-glucose	Phenolic acids	Phenolic acids	C28H32O14	591.17	367.1	592.1792	[M-H]-	1	-	C04275	8800531.255999919	9250414.313000044	9265679.14550002	2879548.204500015	2974312.94449998	2799865.6035000333	3620515.592499999	3613749.1775000086	3635561.332999984	2178821.570499993	2260340.56750002	2341501.8859999683	4856994.81099997	4912698.790499954	5398612.658499989	5783347.642500015	-	C04275	-	1.30103	0.000187358	0.316793	-1.65839	down	1.34256	0.000172859	0.248225	-2.01028	down	1.50052	0.000758932	0.39792	-1.32945	down
Lmnn001273	4-Hydroxyindol-3-ylmethyl glucosinolate	Others	Glucosinolates	C16H19N2O10S2-	463.05	96.96	463.0487	[M]-	1	-	-	35661772.7539999	29434445.793500014	33209215.767499924	26002454.01249996	25493586.327000003	35882732.347999945	41451187.0635	37665678.4445	41253088.78199997	79874686.62149993	86748001.29400016	70261372.11749989	13461976.978999998	23751861.53650005	19046587.935500033	25941940.11699999	-	-	-	0.596787	0.411161	0.88885	-0.169988	insig	1.31872	0.00520988	2.40967	1.26884	up	1.27708	0.0343873	1.22445	0.292132	insig
Jmwn002117	2,6-dimethoxybenzene-1,4-diol 1-O-β-D-glucopyranoside	Phenolic acids	Phenolic acids	C14H20O9	331.1	153.02	332.1107	[M-H]-	1	-	-	521774.2919999985	609208.6030000021	655657.0385000004	706246.6289999995	635327.7970000046	615493.6649999999	638882.555	688142.384499998	620252.6200000022	246350.52099999995	226180.7330000013	245649.5275000001	660064.4284999975	791821.847499996	803329.6240000019	663895.8040000009	-	-	-	0.667441	0.308651	1.09539	0.131445	insig	1.32484	0.0102946	0.401973	-1.31483	down	0.776591	0.312267	1.08991	0.12421	insig
Zmzn000079	D-Erythrose 4-phosphate	Others	Saccharides	C4H9O7P	199.0	78.96	200.0086	[M-H]-	3	585-18-2	C00279	190972.0805	178659.02300000004	223284.6125000001	68503.45150000002	70440.76850000006	59192.52599999998	101440.545	112169.538	101693.01550000008	119720.84250000016	104795.48600000003	131229.55700000012	235813.42849999995	179518.30450000011	189718.61850000007	206553.8190000001	ko00030,ko00400,ko00710,ko00750,ko01100,ko01110,ko01200,ko01230,ko01240	C00279	-	1.28651	0.00699786	0.334174	-1.58133	down	1.26017	0.0121561	0.599994	-0.73698	insig	1.45904	0.0150981	0.531784	-0.911088	insig
mws0749	4-Hydroxybenzoate	Phenolic acids	Phenolic acids	C7H6O3	137.02	93.03	138.0317	[M-H]-	2	99-96-7	C00156	5856063.476999984	5936267.671999987	6244150.984000037	2723605.0340000032	2235985.3379999967	2881589.305499995	4760976.35150002	4518736.106499996	4357591.428999994	8515698.220999988	9193551.139500007	8385924.550499993	7752920.060499992	7414812.975499995	7657413.340000011	7338117.074000012	ko00130,ko00790,ko01100,ko01110,ko01240	C00156	MetMap163	1.27921	0.000379588	0.43474	-1.20178	down	1.32073	0.00287174	1.4468	0.532865	insig	1.46351	0.000918059	0.756096	-0.40336	insig
Zmpn008194	2,3-Dihydroxyurs-12-en-28-oic acid (Corosolic acid)*	Terpenoids	Triterpene	C30H48O4	471.35	471.35	472.3553	[M-H]-	1	4547-24-4	-	714481.341999995	252712.9434999952	428931.94249999896	180151.88949999906	206585.7884999984	171105.58600000155	798407.1874999945	743896.7905000033	799334.7819999949	150528.28349999827	191436.72649999685	167380.02949999954	339105.56799999665	366280.23300000076	334145.2320000028	327379.88750000065	-	-	-	1.05129	0.172669	0.399565	-1.3235	down	1.12375	0.158145	0.364827	-1.45471	down	1.07086	0.141501	1.67724	0.746089	insig
Zbln005189	2-(3,4-Dihydroxyphenethyl)-5-O-Cinnamoyl-gentiobioside	Phenolic acids	Phenolic acids	C29H36O14	607.2	461.17	608.2105	[M-H]-	3	-	-	1200093.708999994	1503034.5930000031	1558255.653499995	710387.8239999998	656969.5055000007	658911.3379999996	412929.6229999991	431604.45750000037	458929.4870000023	325061.6194999996	411355.9095000004	387280.6205000015	795495.366999999	1044439.6574999988	802156.2204999952	810792.7230000041	-	-	-	1.26781	0.0195437	0.475495	-1.0725	down	1.32564	0.00843596	0.263693	-1.92307	down	1.48524	0.0116164	0.305878	-1.70897	down
Wasn002329	Xanthurenic Acid 8-O-Glucoside	Alkaloids	Quinoline alkaloids	C16H17NO9	366.08	160.04	367.0903	[M-H]-	3	97451-32-6	-	163068.9275000001	141946.18349999952	162373.65049999987	336024.6010000008	317708.2939999989	322341.03950000036	271735.67350000003	216735.31150000065	249224.70749999981	198914.19100000005	201574.57699999984	218690.2275000004	274191.76300000085	264812.79450000025	281801.33249999944	287202.62849999993	-	-	-	1.2912	6.32549e-05	2.08836	1.06237	up	1.2537	0.00572861	1.32476	0.405733	insig	1.41713	0.0176256	1.57833	0.658403	insig
Zbkn107500	(2-hydroxy-3-phosphonooxypropyl) (Z)-11-(3-pentyloxiran-2-yl)undec-9-enoate	Lipids	Glycerol ester	C21H39O8P	449.23	153.0	450.244	[M-H]-	2	-	-	12619.885999999837	12476.257000000105	13758.2825	38930.23199999993	37141.135500000215	30201.17450000005	17168.34499999999	19103.483000000262	16568.987000000052	13544.946499999944	8429.9804999999	8813.507000000021	20262.3495	17785.628499999948	14007.17650000002	19740.889000000025	-	-	-	1.28484	0.012256	2.73515	1.45162	up	0.853637	0.240026	0.792405	-0.33569	insig	1.42145	0.0120947	1.35997	0.443574	insig
Wasyqn2946	4-Hydroxy-2-quinolinecarboxylic acid*	Alkaloids	Quinoline alkaloids	C10H7NO3	188.04	144.05	189.0426	[M-H]-	2	492-27-3	C01717	2513744.3049999964	2710811.413000001	2725244.418999989	5549128.777499983	5668253.740000027	5057714.246500001	3628073.8254999886	3349087.0359999887	3265331.596000009	3009621.812	2915559.604000005	3298377.5139999967	3935326.3324999837	3928417.680999994	4266366.844499992	4130393.061	ko00380,ko01100	C01717	-	1.29295	0.00187004	2.04723	1.03368	up	1.15179	0.0451448	1.16023	0.214405	insig	1.42543	0.00703627	1.2884	0.365576	insig
Cmln000396	4-Methylsulfonyl-3-butenyl glucosinolate	Others	Glucosinolates	C12H20NO11S3-	450.02	96.96	450.0204	[M]-	3	-	-	57463594.39850001	59499494.49899994	62941781.49650002	56722817.81049999	49426894.71649999	52309332.63899998	54089753.72799996	51046021.76900002	53813145.70700001	1045420.3950000008	1140919.4995000006	1090319.2975	46023216.7995	38434685.887	31263739.89400002	37978362.81550002	-	-	-	1.03903	0.0590301	0.880794	-0.183124	insig	1.34355	0.000734132	0.0182133	-5.77886	down	1.329	0.0284069	0.883516	-0.178671	insig
Wafn011571	alpha-Hydroxylinoleic acid*	Lipids	Free fatty acids	C18H32O3	295.23	195.14	296.2351	[M-H]-	1	57818-44-7	-	1253703.2524999771	1099584.0119999791	1224623.5875000146	5589014.496999977	5476472.734499998	5730867.090000022	1659801.404500036	1579641.5265000218	1717841.0324999853	972800.795999978	934096.6029999935	880233.0024999972	3543621.422000023	3378987.47549996	3275380.6529999743	3366718.67200002	-	-	-	1.30021	5.09084e-06	4.69446	2.23096	up	1.24987	0.0147455	0.778983	-0.360337	insig	1.44579	0.00195363	1.38552	0.470432	insig
Rfmb091	9(S)-HODE*	Lipids	Free fatty acids	C18H32O3	295.23	195.14	296.2351	[M-H]-	1	15514-85-9	C14767	1224539.6374999795	1060701.087999981	1177940.2910000128	5587615.429999979	5307328.022000002	5748175.29150001	1722784.5560000376	1578846.616500022	1740024.6774999863	988963.6434999772	930425.4849999959	865472.2459999982	3450073.538500017	3328027.93499996	3271676.541999972	3215727.009000017	ko00591	C14767	-	1.29968	0.000212251	4.80573	2.26476	up	1.18991	0.023449	0.804134	-0.314492	insig	1.44794	0.00174831	1.45579	0.5418	insig
Lmmn001294	Koaburaside	Others	Others	C14H20O9	331.1	153.02	332.1107	[M-H]-	1	41653-73-0	-	585190.6044999986	665472.8410000019	616735.3820000007	681246.7769999998	627475.6935000045	632613.9019999999	644359.0315	593405.3659999983	561662.6605000026	271066.727	165276.23050000102	207621.19500000018	758897.3594999972	794535.3644999955	777681.3430000021	744332.8710000012	-	-	-	0.521896	0.446745	1.03959	0.05602	insig	1.29462	0.00064827	0.344846	-1.53598	down	0.497036	0.536502	0.963601	-0.0534925	insig
Rn04196	12-hydroxy jasmonoyl sulfate*	Organic acids	Organic acids	C12H18O7S	305.07	96.96	306.0773	[M-H]-	1	-	-	1748526.2784999963	1619815.0749999997	1708816.2275000026	11638793.588499978	10147705.731999977	8948119.5585	4116470.890999994	4128777.0999999917	4036454.791000003	1908618.334499999	2041182.4855000025	2197954.531499998	3880306.0064999983	3676131.736500006	3278325.587500005	3623641.883000011	-	-	-	1.29752	0.0080619	6.05351	2.59777	up	1.20563	0.0343122	1.21087	0.276039	insig	1.49976	2.01029e-06	2.41901	1.27442	up
pmb2657	N-(L-Arginino)succinate	Amino acids and derivatives	Amino acids and derivatives	C10H18N4O6	289.12	131.08	290.1226	[M-H]-	3	2387-71-5	C03406	229379.8980000001	226437.4985	303365.65599999944	704724.0824999991	990947.3439999986	1023702.0880000014	517093.09300000063	510483.3709999994	627566.2595000014	860848.5445000004	711031.1960000008	990086.4489999996	651232.9669999992	505645.6264999993	652247.141000001	717330.612500001	ko00220,ko00250,ko01100,ko01110,ko01230	C03406	-	1.26539	0.0183692	3.58197	1.84075	up	1.31381	0.0116846	3.37464	1.75473	up	1.44218	0.00452536	2.18016	1.12444	up
pmb2786	9(S)-HOT*	Lipids	Free fatty acids	C18H30O3	293.21	235.17	294.2195	[M-H]-	1	89886-42-0	C16326	312772.20950000425	315873.8064999866	360486.7434999967	1568507.6640000062	1679089.3784999882	1615119.7584999874	687107.756500005	684437.710499996	733932.9644999985	578387.2354999929	527572.6130000122	528141.0995000072	699315.7644999983	691325.0935000102	773125.0259999933	703291.9094999927	ko00592	C16326	-	1.29965	6.38688e-05	4.91614	2.29753	up	1.31448	0.000736076	1.65205	0.724261	insig	1.48917	7.60689e-05	2.12861	1.08991	up
Wafn003070	Hydroxyferulic acid glucoside	Phenolic acids	Phenolic acids	C16H20O10	371.1	209.05	372.1056	[M-H]-	2	-	-	5326457.6434999965	6038186.428500006	5271584.109000007	14724188.845499987	13202115.606999975	14627899.19700006	8477235.222499998	7947597.047000001	8069870.915500005	7834446.143999997	7468678.932500008	7365455.518500008	9488422.392999966	8584024.671999998	6716317.514999998	7967544.7459999835	-	CM02676	MetMap166,MetMap168	1.29333	0.000620881	2.55792	1.35497	up	1.28619	0.00473521	1.3626	0.446366	insig	1.45443	0.00173364	1.47237	0.558141	insig
Cmyn004009	7-Methylthioheptyl glucosinolate	Others	Glucosinolates	C15H29NO9S3	462.09	96.96	463.1004	[M-H]-	1	-	C17252	83530.67900000034	49305.615000000136	56518.214499999776	14163.593999999941	20224.56700000013	22939.317000000035	88438.4485	79415.92849999985	94156.13050000029	29447.832500000084	18878.6269999999	18116.19600000008	125555.09050000044	135707.86750000063	120659.61049999947	121405.03850000027	ko00966,ko01110,ko01210	C17252	-	1.22677	0.0446945	0.302752	-1.72379	down	1.23951	0.0464978	0.35089	-1.51091	down	1.09277	0.132192	1.3837	0.468535	insig
Zmgn000447	3-Phospho-D-glycerate	Organic acids	Organic acids	C3H7O7P	184.98	78.96	185.9929	[M-H]-	3	820-11-1	C00197	1082321.488499996	979139.2130000016	965812.1259999978	2960317.464500002	2809152.7510000044	2942377.5160000036	1433119.5050000013	1412957.8345000003	1436199.1954999978	1278534.051000001	1405603.812999998	1243338.9014999992	1223336.0145	1053466.1090000009	1247345.3585000015	1213525.1120000032	ko00010,ko00030,ko00260,ko00270,ko00561,ko00630,ko00710,ko01100,ko01110,ko01200,ko01230,ko01240	C00197	-	1.29859	1.08103e-05	2.87779	1.52496	up	1.24446	0.00992651	1.29736	0.375584	insig	1.47045	0.00605075	1.41457	0.500359	insig
Lcfn121043	N-(E-4-coumaroyl)-aspartate	Amino acids and derivatives	Amino acids and derivatives	C13H13NO6	278.07	119.05	279.0743	[M-H]-	2	-	-	70224.34749999992	100852.50349999976	79549.54150000005	221789.0195	233574.8915000007	221670.60900000122	74154.33049999982	55212.59049999996	69548.03800000015	73206.06649999981	78168.51749999974	70846.44799999999	75765.97149999997	103455.915	126956.67800000092	99662.42149999963	-	-	-	1.2736	0.00117924	2.70137	1.43369	up	0.595273	0.407041	0.886663	-0.173543	insig	0.959512	0.195886	0.793671	-0.333387	insig
Lmbn005369	13(S)-HODE*	Lipids	Free fatty acids	C18H32O3	295.23	195.14	296.2351	[M-H]-	1	10219-69-9	C14762	1244990.726999979	1117894.2724999788	1158715.1785000109	5699325.7284999825	5565128.209999998	5752275.912500016	1755046.4275000375	1693322.8285000252	1755900.4759999858	978646.3559999785	926758.4779999951	914864.2589999993	3571332.446500024	3392059.776499961	3181565.2679999718	3423087.4650000217	ko00591	C14762	-	1.30104	1.4326e-06	4.8321	2.27265	up	1.27406	0.0114786	0.800849	-0.320398	insig	1.48065	0.000788011	1.47781	0.563465	insig
Hmqn003054	9,10,11-Trihydroxy-12-octadecenoic acid	Lipids	Free fatty acids	C18H34O5	329.23	311.22	330.2406	[M-H]-	1	61911-67-9	-	19033.367000000082	14249.6459999999	23613.822499999984	58058.47650000027	57314.21299999987	62254.454499999636	27200.009000000053	30112.94350000012	24891.432499999813	19214.042	22913.681000000026	18044.3525	31154.39649999985	36004.51099999989	36242.65300000017	33204.623999999974	-	-	-	1.26128	0.000750829	3.12192	1.64243	up	0.287185	0.745537	1.05756	0.0807457	insig	1.1737	0.0688134	1.4448	0.530867	insig
Zaln004082	3-O-caffeoylshikimic acid	Phenolic acids	Phenolic acids	C16H16O8	335.08	179.03	336.0845	[M-H]-	3	-	-	162111.27849999932	171888.8245000005	160454.99099999937	257419.13450000013	202581.5910000004	222085.593	139658.8170000001	106439.29550000047	122657.50349999985	69644.81700000008	67143.22000000013	58270.56599999996	100607.94799999996	116650.4260000003	127243.6319999992	94746.21399999992	-	CM02650	MetMap166,MetMap168,MetMap170	1.18486	0.0539478	1.37947	0.464115	insig	1.33366	3.64179e-05	0.394492	-1.34193	down	1.32289	0.0358843	0.745782	-0.423174	insig
Wdbn005328	3,3'-Bis(3,4-dihydro-4-hydroxy-6,8-dimethoxy-2H-1-benzopyran)	Lignans and Coumarins	Lignans	C22H26O8	417.16	181.05	418.1628	[M-H]-	3	-	-	392372.47899999685	356722.7064999996	375458.82649999956	1155382.8419999909	1272933.276500009	756754.3369999984	852585.9820000009	788301.8479999949	820722.2429999965	157688.67950000076	169123.06499999907	171469.59000000035	554967.0994999998	567249.236499999	495714.3610000038	588864.5765000053	-	-	-	1.24125	0.0474673	2.8323	1.50197	up	1.3387	0.000663401	0.443092	-1.17432	down	1.49567	0.000181122	2.18897	1.13025	up
Zmyn000453	Isocitrate*	Organic acids	Organic acids	C6H8O7	191.02	111.01	192.02700000000002	[M-H]-	1	320-77-4	C00311	8797572.506499965	8503654.840500008	8504967.610999983	25177301.104000013	22556327.12450002	22546447.25100001	17681998.43000003	14879817.011500033	14859600.15949999	11604981.921499996	12909714.881999984	11659358.36149998	12055254.487999987	11611416.86200001	12739551.03550002	12329060.586000027	ko00020,ko00630,ko01100,ko01110,ko01200,ko01210,ko01230,ko01240	C00311	-	1.29873	0.00315129	2.72338	1.4454	up	1.31112	0.0116297	1.40176	0.487238	insig	1.4726	0.0156991	1.8376	0.877821	insig
Safn001079	(2S,3R)-2,3-dihydroxy-5-oxohexanedioic acid*	Organic acids	Organic acids	C6H8O7	191.02	111.01	192.02700000000002	[M-H]-	1	-	-	8735307.019499965	8714357.179000009	8622125.60999998	26080566.80600001	25048288.685000014	23053616.527000006	18023080.750500035	14872347.78200003	13318551.268999996	11621220.1125	13221467.663499987	11781667.928499982	12129055.014999986	11886539.84750001	13151164.63450002	12578365.879000027	-	-	-	1.29931	0.00301774	2.84532	1.50859	up	1.30398	0.0198873	1.40475	0.490314	insig	1.43032	0.039881	1.77257	0.82584	insig
pmn001675	4-Methoxyglucobrassicin*	Others	Glucosinolates	C17H22N2O10S2	477.06	96.96	478.0716	[M-H]-	1	83327-21-3	C08423	956224.2824999981	807513.8245000005	1234389.1045000018	461699.01399999956	442355.86699999904	429119.854	816483.6079999995	882751.0794999981	745346.3550000007	779820.3204999993	635656.5190000009	745868.1094999991	717487.6639999987	861601.9235000015	647804.2045000012	824508.795000003	-	C08423	-	1.24197	0.0465163	0.444669	-1.1692	down	1.00762	0.14478	0.720898	-0.472132	insig	0.869392	0.27532	0.815369	-0.294474	insig
Wasyqn4125	12-Sulfooxyjasmonate*	Organic acids	Organic acids	C12H18O7S	305.07	96.96	306.0773	[M-H]-	1	155408-18-7	C21671	1498940.587999997	1457889.1264999998	1625793.2940000019	10766369.38249998	10822926.896999974	9504433.819499996	4432682.577499995	3905734.9669999927	4227800.869000005	2063264.8904999997	2164316.8625000026	2120967.332499999	4000864.572999997	3729501.3605000065	3377248.955500005	3936353.485000013	-	C21671	-	1.30031	0.00210396	6.78514	2.76238	up	1.31365	0.00155622	1.38535	0.470253	insig	1.49464	0.00149226	2.74215	1.45531	up
Lmhn003373	4-Hydroxybenzoylmalic acid	Phenolic acids	Phenolic acids	C11H10O7	253.04	137.02	254.0427	[M-H]-	3	-	-	191120.613	179784.22699999975	192721.85900000003	206506.34800000003	242999.0800000012	215547.42350000067	201042.16099999932	257691.95050000102	187096.26749999987	425050.7965	348862.4515000007	460545.1779999978	199739.10100000032	206486.26499999946	238541.28349999827	211765.7975000004	-	-	-	1.0885	0.0769536	1.17995	0.238729	insig	1.31389	0.019732	2.19021	1.13107	up	0.810622	0.331323	1.14585	0.196415	insig
Lmbn000198	3-Dehydro-L-threonate	Others	Saccharides	C4H6O5	133.01	71.01	134.0215	[M-H]-	1	-	C03064	23373004.8315	22430175.984	22348271.589	31680025.3865	33117089.34899998	33116074.5625	25843744.1385	25570244.06650001	24388227.71850001	46083978.36449997	46320165.195	45909276.75749996	23817061.38900001	23261524.917500004	26830244.75349999	24503275.0795	ko00053,ko01100	C03064	-	1.29337	0.000157075	1.4367	0.522759	insig	1.34221	3.72641e-05	2.0295	1.02112	up	1.37783	0.0122398	1.11226	0.153496	insig
Safn000198	2-Methyl-d-erythritol 2,4-cyclodiphosphate(2,4,7-trihydroxy-6-(hydroxymethyl)-6-methyl-1,3,5,2,4-trioxadiphosphocane 2,4-dioxide)	Others	Others	C5H12O9P2	276.99	78.96	277.9957	[M-H]-	3	143488-44-2	-	132919.51199999993	139817.07950000017	146043.2005000003	71621.83400000008	69645.44750000013	65729.76099999997	108455.491	91814.1785	94255.74200000004	212717.46350000027	210869.94800000012	217888.74750000052	130798.18600000006	124460.87350000018	107670.44150000004	117394.9875	-	-	-	1.2947	0.00066177	0.494286	-1.01658	down	1.33322	0.00034207	1.53177	0.615204	insig	1.42736	0.00401862	0.703294	-0.5078	insig
Wafn003485	Dihydroxyoctanoic acid glucoside	Lipids	Free fatty acids	C14H26O9	337.15	179.06	338.1577	[M-H]-	3	-	-	85319.04850000008	69847.54299999977	92656.96250000014	122018.92049999973	121463.94350000055	120732.53650000082	64095.536499999725	64815.96450000004	82083.39850000017	12540.460999999968	20558.11449999981	15382.285000000005	60584.07849999982	61948.07500000005	53935.815500000324	68296.10149999973	-	-	-	1.19684	0.0284191	1.46966	0.555479	insig	1.31833	0.0054144	0.195627	-2.35383	down	0.841799	0.24243	0.851392	-0.232105	insig
[truncated: 261 more rows]
