# Supplementary material for: Integrative Transcriptomic and Metabolomic Analysis Provides New Insights into the Multifunctional ARGONAUTE 1 Through an Arabidopsis ago1-38 Mutant with Pleiotropic Growth Defects
Source: Plants (Basel). 2025 Dec 23;15(1):44. doi: 10.3390/plants15010044 (PMC12787336; doi:10.3390/plants15010044)
Supplement: Supplementary file 1 [file plants-15-00044-s001.zip › Supplementary files/Table S2.xls]

Sample	Group	Raw Reads	Raw Base(G)	Clean Reads	Clean Base(G)	Error Rate(%)	Q20(%)	Q30(%)	GC Content(%)
ago1-25_R1	ago1-25	51825694	7.77	50892374	7.63	0.02	98.75	95.73	48.01
ago1-25_R2	ago1-25	42501800	6.38	41611494	6.24	0.02	98.56	95.1	48.88
ago1-25_R3	ago1-25	56680708	8.5	55830742	8.37	0.02	99.05	96.44	48.62
ago1-38_R1	ago1-38	41231304	6.18	40427662	6.06	0.02	98.72	95.63	47.59
ago1-38_R2	ago1-38	44034366	6.61	43251918	6.49	0.02	98.74	95.66	47.59
ago1-38_R3	ago1-38	43818992	6.57	43091744	6.46	0.02	98.7	95.56	47.75
ago1-45_R1	ago1-45	44274056	6.64	43480412	6.52	0.02	98.64	95.37	48.04
ago1-45_R2	ago1-45	48135898	7.22	47400862	7.11	0.02	98.68	95.49	47.77
ago1-45_R3	ago1-45	48555732	7.28	47630736	7.14	0.02	98.79	95.86	47.86
WT_R1	WT	48411974	7.26	47634920	7.15	0.02	98.71	95.58	48.08
WT_R2	WT	47493138	7.12	46586506	6.99	0.02	98.81	95.9	47.74
WT_R3	WT	52624774	7.89	51748918	7.76	0.02	98.72	95.61	48
