# Supplementary material for: Integrative Transcriptomic and Metabolomic Analysis Provides New Insights into the Multifunctional ARGONAUTE 1 Through an Arabidopsis ago1-38 Mutant with Pleiotropic Growth Defects
Source: Plants (Basel). 2025 Dec 23;15(1):44. doi: 10.3390/plants15010044 (PMC12787336; doi:10.3390/plants15010044)
Supplement: Supplementary file 1 [file plants-15-00044-s001.zip › Supplementary files/Table S3.xlsx]

## Sheet: ago1-25
ID	WT_R1_fpkm	WT_R2_fpkm	WT_R3_fpkm	ago1-25_R1_fpkm	ago1-25_R2_fpkm	ago1-25_R3_fpkm	WT_R1_count	WT_R2_count	WT_R3_count	ago1-25_R1_count	ago1-25_R2_count	ago1-25_R3_count	log2FoldChange	pvalue	padj	regulated	chr	start	end	strand	gene_name	gene_description	KEGG	KEGG pathway	NR	Tremble	KOG	GO	Pfam	TF-Family	TF-Category	TF-Classification
AT5G26220	4.1813	4.6048	4.4453	58.0933	61.452	63.1302	111	120	128	1647	1389	1914	3.90817	2.14866e-119	3.72428e-115	up	NC_003076.8	9162969	9164884	-	AT5G26220	-- && GCT21_ARATH RecName: Full=Gamma-glutamylcyclotransferase 2-1 {ECO:0000305}; Short=AtGGCT2;1 {ECO:0000303|PubMed:24214398}; EC=4.3.2.9 {ECO:0000269|PubMed:24214398}; AltName: Full=Gamma-glutamyl cyclotransferase 2;1 {ECO:0000303|PubMed:24214398};	K22596 gamma-glutamylcyclotransferase, plant [EC:4.3.2.9] | (RefSeq) ChaC-like family protein (A)	ko00480: Glutathione metabolism; ko01100: Metabolic pathways	ChaC-like family protein [Arabidopsis thaliana]	A0A1R7T3I6_ARATH RecName: Full=Gamma-glutamylcyclotransferase {ECO:0000256|RuleBase:RU363081}; EC=4.3.2.9 {ECO:0000256|RuleBase:RU363081};	Predicted cation transporter	GO:0005737,cytoplasm; GO:0003839,gamma-glutamylcyclotransferase activity; GO:0006751,glutathione catabolic process; GO:0046686,response to cadmium ion; GO:0010288,response to lead ion; GO:0003674,molecular_function; GO:0003824,catalytic activity; GO:0016829,lyase activity; GO:0016840,carbon-nitrogen lyase activity; GO:0016842,amidine-lyase activity; GO:0006518,peptide metabolic process; GO:000657…	PF04752.15:ChaC-like protein	--	--	--
AT4G15210	7.097	6.3259	6.1902	94.2894	111.832	122.105	408	357	386	5789	5474	8017	4.19025	9.16956e-110	7.9468e-106	up	NC_003075.7	8666334	8669526	-	BAM5	cytosolic beta-amylase expressed in rosette leaves and inducible by sugar. RAM1 mutants have reduced beta amylase in leaves and stems. && BAM5_ARATH RecName: Full=Beta-amylase 5; Short=AtBeta-Amy; EC=3.2.1.2; AltName: Full=1,4-alpha-D-glucan maltohydrolase; AltName: Full=Protein REDUCED BETA AMYLASE 1;	K01177 beta-amylase [EC:3.2.1.2] | (RefSeq) BAM5; beta-amylase 5 (A)	ko00500: Starch and sucrose metabolism; ko01100: Metabolic pathways; ko01110: Biosynthesis of secondary metabolites	beta-amylase 5 [Arabidopsis thaliana]	A0A5S9XSK2_ARATH RecName: Full=Beta-amylase {ECO:0000256|ARBA:ARBA00012594, ECO:0000256|RuleBase:RU000509}; EC=3.2.1.2 {ECO:0000256|ARBA:ARBA00012594, ECO:0000256|RuleBase:RU000509};	--	GO:0099503,secretory vesicle; GO:0102229,amylopectin maltohydrolase activity; GO:0016161,beta-amylase activity; GO:0080027,response to herbivore; GO:0005983,starch catabolic process; GO:0003674,molecular_function; GO:0003824,catalytic activity; GO:0004553,hydrolase activity, hydrolyzing O-glycosyl compounds; GO:0016787,hydrolase activity; GO:0016798,hydrolase activity, acting on glycosyl bonds; G…	PF01373.20:Glycosyl hydrolase family 14	--	--	--
AT3G08860	1.7801	2.1448	2.0117	26.9914	31.6072	29.9494	93	110	114	1506	1406	1787	4.02411	1.92698e-99	1.11334e-95	up	NC_003074.8	2696199	2699420	-	PYD4	Encodes a protein that is predicted to have beta-alanine aminotransferase activity. && AGT23_ARATH RecName: Full=Alanine--glyoxylate aminotransferase 2 homolog 3, mitochondrial; EC=2.6.1.44; AltName: Full=Beta-alanine-pyruvate aminotransferase 3; Flags: Precursor;	K00827 alanine-glyoxylate transaminase / (R)-3-amino-2-methylpropionate-pyruvate transaminase [EC:2.6.1.44 2.6.1.40] | (RefSeq) PYD4; PYRIMIDINE 4 (A)	ko00250: Alanine, aspartate and glutamate metabolism; ko00260: Glycine, serine and threonine metabolism; ko00270: Cysteine and methionine metabolism; ko00280: Valine, leucine and isoleucine degradation; ko01100: Metabolic pathways; ko01110: Biosynthesis of secondary metabolites; ko01210: 2-Oxocarboxylic acid metabolism	PYRIMIDINE 4 [Arabidopsis thaliana]	A0A654F5A0_ARATH SubName: Full=Uncharacterized protein {ECO:0000313|EMBL:VYS56727.1};	Alanine-glyoxylate aminotransferase AGT2	GO:0005739,mitochondrion; GO:0008453,alanine-glyoxylate transaminase activity; GO:0030170,pyridoxal phosphate binding; GO:0043562,cellular response to nitrogen levels; GO:0009853,photorespiration; GO:0003674,molecular_function; GO:0003824,catalytic activity; GO:0008483,transaminase activity; GO:0016740,transferase activity; GO:0016769,transferase activity, transferring nitrogenous groups; GO:0005…	PF00202.24:Aminotransferase class-III	--	--	--
AT3G49580	1.9192	1.5323	1.9606	43.2263	43.3141	36.5609	37	29	41	890	711	805	4.61784	7.07741e-97	3.06682e-93	up	NC_003074.8	18374908	18375940	-	LSU1	-- && LSU1_ARATH RecName: Full=Protein RESPONSE TO LOW SULFUR 1 {ECO:0000303|PubMed:25628631};	--	--	response to low sulfur 1 [Arabidopsis thaliana]	A0A178VF66_ARATH SubName: Full=(thale cress) hypothetical protein {ECO:0000313|EMBL:CAD5325311.1}; SubName: Full=LSU1 {ECO:0000313|EMBL:OAP04919.1};	--	GO:0098869,cellular oxidant detoxification; GO:0010438,cellular response to sulfur starvation; GO:0009651,response to salt stress; GO:0008150,biological_process; GO:0009636,response to toxic substance; GO:0009987,cellular process; GO:0042221,response to chemical; GO:0050896,response to stimulus; GO:0051716,cellular response to stimulus; GO:0070887,cellular response to chemical stimulus; GO:009723…	--	--	--	--
AT5G24770	27.1011	23.1607	22.8334	279.027	355.752	362.927	894	750	817	9830	9992	13673	3.89809	9.55939e-87	3.31386e-83	up	NC_003076.8	8500468	8502224	-	VSP2	Has acid phosphatase activity dependent on the presence of divalent cations (Mg2+%2C Co2+%2C Zn2+%2C Mn2+) and anti-insect activity. Insects fed with the protein show a retarded development. Induced in response to abscisic acid%2C jasmonic acid%2C salt%2C water deficiency and wounding. && VSP2_ARATH RecName: Full=Vegetative storage protein 2; Flags: Precursor;	K20728 vegetative storage protein 2 | (RefSeq) VSP2; vegetative storage protein 2 (A)	ko04016: MAPK signaling pathway - plant	vegetative storage protein 2 [Arabidopsis thaliana]	A0A654G3U3_ARATH SubName: Full=Uncharacterized protein {ECO:0000313|EMBL:VYS67828.1};	--	GO:0022626,cytosolic ribosome; GO:0000325,plant-type vacuole; GO:0003993,acid phosphatase activity; GO:0045735,nutrient reservoir activity; GO:0002213,defense response to insect; GO:0046688,response to copper ion; GO:0009625,response to insect; GO:0009753,response to jasmonic acid; GO:0006979,response to oxidative stress; GO:0009611,response to wounding; GO:0003674,molecular_function; GO:0003824,…	PF03767.17:HAD superfamily, subfamily IIIB (Acid phosphatase)	--	--	--
AT4G37990	2.7618	2.5172	2.7248	24.2041	24.3272	26.9821	114	102	122	1067	855	1272	3.35531	3.0419e-81	8.78755e-78	up	NC_003075.7	17855637	17857878	+	ELI3-2	Encodes an aromatic alcohol:NADP+ oxidoreductase whose mRNA levels are increased in response to treatment with a variety of phytopathogenic bacteria. Though similar to mannitol dehydrogenases%2C this enzyme does not have mannitol dehydrogenase activity. && CADH8_ARATH RecName: Full=Cinnamyl alcohol dehydrogenase 8 {ECO:0000303|PubMed:14745009}; Short=AtCAD8 {ECO:0000303|PubMed:14745009}; EC=1.1.1…	K00083 cinnamyl-alcohol dehydrogenase [EC:1.1.1.195] | (RefSeq) ELI3-2; cinnamyl alcohol dehydrogenase 8 (A)	ko00940: Phenylpropanoid biosynthesis; ko01100: Metabolic pathways; ko01110: Biosynthesis of secondary metabolites	cinnamyl alcohol dehydrogenase 8 [Arabidopsis thaliana]	A0A178UVK9_ARATH SubName: Full=ELI3-2 {ECO:0000313|EMBL:OAO97969.1};	Alcohol dehydrogenase, class V	GO:0005886,plasma membrane; GO:0047681,aryl-alcohol dehydrogenase (NADP+) activity; GO:0045551,cinnamyl-alcohol dehydrogenase activity; GO:0016616,oxidoreductase activity, acting on the CH-OH group of donors, NAD or NADP as acceptor; GO:0052747,sinapyl alcohol dehydrogenase activity; GO:0008270,zinc ion binding; GO:0009809,lignin biosynthetic process; GO:0009617,response to bacterium; GO:0003674,…	PF08240.15:Alcohol dehydrogenase GroES-like domain	--	--	--
AT4G35770	68.4566	66.2708	69.6133	9.0908	9.4051	7.6012	1932	1836	2131	274	226	245	-2.85902	1.13071e-78	2.79979e-75	down	NC_003075.7	16944878	16946266	+	SEN1	Senescence-associated gene that is strongly induced by phosphate starvation. Transcripts are differentially regulated at the level of mRNA stability at different times of day. mRNAs are targets of the mRNA degradation pathway mediated by the downstream (DST) instability determinant. && STR15_ARATH RecName: Full=Rhodanese-like domain-containing protein 15, chloroplastic; AltName: Full=Protein DARK…	K22547 arsenate reductase [EC:1.20.4.1] | (RefSeq) Rhodanese/Cell cycle control phosphatase superfamily protein (A)	--	Rhodanese/Cell cycle control phosphatase superfamily protein [Arabidopsis thaliana]	A0A1P8B5Y3_ARATH SubName: Full=Rhodanese/Cell cycle control phosphatase superfamily protein {ECO:0000313|EMBL:ANM67002.1};	Rhodanese-related sulfurtransferase	GO:0009507,chloroplast; GO:0009579,thylakoid; GO:0007568,aging; GO:0009753,response to jasmonic acid; GO:0006979,response to oxidative stress; GO:0009611,response to wounding; GO:0008150,biological_process; GO:0032502,developmental process; GO:0009719,response to endogenous stimulus; GO:0009725,response to hormone; GO:0010033,response to organic substance; GO:0033993,response to lipid; GO:0042221…	PF00581.23:Rhodanese-like domain	--	--	--
AT4G17470	1.2934	1.4577	1.5984	16.8005	16.2895	17.9754	47	52	63	652	504	746	3.66869	1.81338e-75	3.92891e-72	up	NC_003075.7	9742350	9744867	-	AT4G17470	-- && --	K01074 palmitoyl-protein thioesterase [EC:3.1.2.22] | (RefSeq) alpha/beta-Hydrolases superfamily protein (A)	ko00062: Fatty acid elongation; ko01100: Metabolic pathways; ko01212: Fatty acid metabolism	alpha/beta-Hydrolases superfamily protein [Arabidopsis thaliana]	Q501G7_ARATH SubName: Full=Alpha/beta-Hydrolases superfamily protein {ECO:0000313|EMBL:AEE83895.1}; SubName: Full=At4g17470 {ECO:0000313|EMBL:AAY25412.1};	Palmitoyl protein thioesterase	GO:0043231,intracellular membrane-bounded organelle; GO:0098599,palmitoyl hydrolase activity; GO:0016790,thiolester hydrolase activity; GO:0003674,molecular_function; GO:0003824,catalytic activity; GO:0016787,hydrolase activity; GO:0016788,hydrolase activity, acting on ester bonds; GO:0005575,cellular_component; GO:0005622,intracellular anatomical structure; GO:0043226,organelle; GO:0043227,membr…	PF02089.18:Palmitoyl protein thioesterase	--	--	--
AT5G24420	15.7943	15.5579	15.5236	85.0868	88.3378	91.3238	454	439	484	2612	2162	2998	2.61708	1.13869e-74	2.193e-71	up	NC_003076.8	8336534	8338032	-	PGL5	Encodes a cytosolic 6-phosphogluconolactonase (PGL) thought to be involved in the oxidative pentose-phosphate pathway (OPPP). && 6PGL5_ARATH RecName: Full=Probable 6-phosphogluconolactonase 5 {ECO:0000305}; Short=6PGL5 {ECO:0000305}; EC=3.1.1.31 {ECO:0000250|UniProtKB:Q84WW2};	K01057 6-phosphogluconolactonase [EC:3.1.1.31] | (RefSeq) PGL5; 6-phosphogluconolactonase 5 (A)	ko00030: Pentose phosphate pathway; ko01100: Metabolic pathways; ko01110: Biosynthesis of secondary metabolites; ko01200: Carbon metabolism	6-phosphogluconolactonase 5 [Arabidopsis thaliana]	A0A5S9Y6W9_ARATH RecName: Full=Probable 6-phosphogluconolactonase {ECO:0000256|RuleBase:RU365095}; EC=3.1.1.31 {ECO:0000256|RuleBase:RU365095};	6-phosphogluconolactonase - like protein	GO:0005737,cytoplasm; GO:0005829,cytosol; GO:0017057,6-phosphogluconolactonase activity; GO:0005975,carbohydrate metabolic process; GO:0009051,pentose-phosphate shunt, oxidative branch; GO:0003674,molecular_function; GO:0003824,catalytic activity; GO:0016787,hydrolase activity; GO:0016788,hydrolase activity, acting on ester bonds; GO:0052689,carboxylic ester hydrolase activity; GO:0008150,biologi…	PF01182.23:Glucosamine-6-phosphate isomerases/6-phosphogluconolactonase	--	--	--
AT1G23130	789.53	785.337	785.908	123.087	131.265	137.053	14517	14175	15674	2417	2055	2878	-2.47185	7.81384e-71	1.35437e-67	down	NC_003070.9	8200321	8201246	+	AT1G23130	-- && MLP31_ARATH RecName: Full=MLP-like protein 31;	--	--	Polyketide cyclase/dehydrase and lipid transport superfamily protein [Arabidopsis thaliana]	O49304_ARATH SubName: Full=At1g23130/T26J12_10 {ECO:0000313|EMBL:AAK62580.1}; SubName: Full=Polyketide cyclase/dehydrase and lipid transport superfamily protein {ECO:0000313|EMBL:AEE30343.1}; SubName: Full=T26J12.10 protein {ECO:0000313|EMBL:AAC00607.1};	--	GO:0006952,defense response; GO:0006950,response to stress; GO:0008150,biological_process; GO:0050896,response to stimulus	PF00407.22:Pathogenesis-related protein Bet v 1 family	--	--	--
AT1G73260	7.3686	7.2692	7.4369	45.2835	48.1904	48.2877	190	184	208	1247	1058	1422	2.80243	7.25081e-68	1.14253e-64	up	NC_003070.9	27547098	27548282	-	KTI1	Encodes a trypsin inhibitor involved in modulating programmed cell death in plant-pathogen interactions. && KTI4_ARATH RecName: Full=Kunitz trypsin inhibitor 4 {ECO:0000303|PubMed:30042779}; Short=AtKTI4 {ECO:0000303|PubMed:30042779}; AltName: Full=Kunitz trypsin inhibitor 1 {ECO:0000303|PubMed:19825555}; Short=AtKTI1 {ECO:0000303|PubMed:19825555}; AltName: Full=Trypsin protease inhibitor {ECO:00…	--	--	kunitz trypsin inhibitor 1 [Arabidopsis thaliana]	A0A178W827_ARATH SubName: Full=KTI1 {ECO:0000313|EMBL:OAP14620.1};	--	GO:0005783,endoplasmic reticulum; GO:0005739,mitochondrion; GO:0099503,secretory vesicle; GO:0004869,cysteine-type endopeptidase inhibitor activity; GO:0004866,endopeptidase inhibitor activity; GO:0004867,serine-type endopeptidase inhibitor activity; GO:0042742,defense response to bacterium; GO:0012501,programmed cell death; GO:0042542,response to hydrogen peroxide; GO:0009625,response to insect;…	PF00197.21:Trypsin and protease inhibitor	--	--	--
AT5G52310	79.9711	85.7551	80.6332	21.9766	15.9108	16.38	4634	4878	5068	1360	785	1084	-2.07852	5.79727e-67	8.37368e-64	down	NC_003076.8	21240717	21243644	+	LTI78	cold regulated gene%2C the 5' region of cor78 has cis-acting regulatory elements that can impart cold-regulated gene expression && RD29A_ARATH RecName: Full=Low-temperature-induced 78 kDa protein {ECO:0000303|PubMed:8448363}; AltName: Full=Desiccation-responsive protein 29A {ECO:0000303|PubMed:8310052};	--	--	low-temperature-responsive protein 78 (LTI78) / desiccation-responsive protein 29A (RD29A) [Arabidopsis thaliana]	A0A178UHZ9_ARATH SubName: Full=(thale cress) hypothetical protein {ECO:0000313|EMBL:CAD5334681.1}; SubName: Full=RD29A {ECO:0000313|EMBL:OAO92712.1};	--	GO:0005737,cytoplasm; GO:0005829,cytosol; GO:0009536,plastid; GO:0007623,circadian rhythm; GO:0042538,hyperosmotic salinity response; GO:0010150,leaf senescence; GO:2000280,regulation of root development; GO:0009737,response to abscisic acid; GO:0009409,response to cold; GO:0010555,response to mannitol; GO:0006970,response to osmotic stress; GO:0000302,response to reactive oxygen species; GO:1902…	--	--	--	--
AT4G08870	37.7311	34.7409	36.0211	161.094	159.347	170.791	1633	1476	1691	7446	5872	8442	2.2957	3.28745e-66	4.38318e-63	up	NC_003075.7	5646395	5648868	-	ARGAH2	Encodes one of the two arginase in the genome. Gene expression is enhanced by methyl jasmonate treatment. It is involved in the defense response to B.cinerea. && ARGI2_ARATH RecName: Full=Arginase 2, chloroplastic/mitochondrial; EC=3.5.3.1 {ECO:0000250|UniProtKB:P05089}; AltName: Full=Agmatinase ARGAH2 {ECO:0000305}; EC=3.5.3.11 {ECO:0000269|PubMed:28716421}; AltName: Full=Arginine amidohydrolase…	K01476 arginase [EC:3.5.3.1] | (RefSeq) ARGAH2; Arginase/deacetylase superfamily protein (A)	ko00220: Arginine biosynthesis; ko00330: Arginine and proline metabolism; ko01100: Metabolic pathways; ko01110: Biosynthesis of secondary metabolites; ko01230: Biosynthesis of amino acids; ko04148: Efferocytosis	Arginase/deacetylase superfamily protein [Arabidopsis thaliana]	A0A178V1K8_ARATH SubName: Full=ARGAH2 {ECO:0000313|EMBL:OAO99735.1};	Arginase family protein	GO:0009570,chloroplast stroma; GO:0005829,cytosol; GO:0005739,mitochondrion; GO:0008783,agmatinase activity; GO:0004053,arginase activity; GO:0050897,cobalt ion binding; GO:0050832,defense response to fungus; GO:0006591,ornithine metabolic process; GO:0006560,proline metabolic process; GO:0009446,putrescine biosynthetic process; GO:0033389,putrescine biosynthetic process from arginine, using agma…	PF00491.24:Arginase family	--	--	--
AT3G51860	20.3133	18.3394	19.7399	84.3505	78.8536	83.1635	888	787	936	3938	2935	4152	2.1905	5.27397e-66	6.52956e-63	up	NC_003074.8	19239305	19242913	+	CAX3	-- && CAX3_ARATH RecName: Full=Vacuolar cation/proton exchanger 3; AltName: Full=Ca(2+)/H(+) antiporter CAX3; AltName: Full=Ca(2+)/H(+) exchanger 3; AltName: Full=Protein CATION EXCHANGER 3;	K07300 Ca2+:H+ antiporter | (RefSeq) CAX3; cation exchanger 3 (A)	--	cation exchanger 3 [Arabidopsis thaliana]	A0A5S9XK74_ARATH RecName: Full=Vacuolar cation/proton exchanger {ECO:0000256|RuleBase:RU365028};	Ca2+/H+ antiporter VCX1 and related proteins	GO:0061993,calcium:proton antiporter complex; GO:0009705,plant-type vacuole membrane; GO:0005774,vacuolar membrane; GO:0005773,vacuole; GO:0015369,calcium:proton antiporter activity; GO:0070588,calcium ion transmembrane transport; GO:0006812,cation transport; GO:0006874,cellular calcium ion homeostasis; GO:0030026,cellular manganese ion homeostasis; GO:0006882,cellular zinc ion homeostasis; GO:00…	PF01699.27:Sodium/calcium exchanger protein	--	--	--
novel.181	0.2835	0.2567	0.3194	14.1572	16.9805	17.8445	9	8	11	480	459	647	5.95306	8.8867e-65	1.02689e-61	up	NC_003076.8	14088540	14089998	-	--	-- && --	--	--	unnamed protein product [Arabidopsis arenosa]	A0A178V3Y4_ARATH SubName: Full=Uncharacterized protein {ECO:0000313|EMBL:OAP00494.1};	--	--	--	--	--	--
AT3G25180	2.7006	2.5395	2.2557	20.4246	14.8831	15.2996	117	108	106	945	549	757	2.85976	5.88806e-62	6.3786e-59	up	NC_003074.8	9167138	9169301	-	CYP82G1	Encodes a cytochrome P450 monooxygenase (CYP82G1) that catalyzes the production of two volatile homoterpenes%2C TMTT and DMNT%2C although it is only likely to produce TMTT in planta. TMTT can be involved in attracting predatory insects to protect Arabidopsis plants from herbivorous pests. Homoterpene synthesis is also stimulated by fungal elicitors which increase the transcript levels of CYP82G1.…	K17961 trimethyltridecatetraene/dimethylnonatriene synthase [EC:1.14.14.58 1.14.14.59] | (RefSeq) CYP82G1; cytochrome P450, family 82, subfamily G, polypeptide 1 (A)	ko00904: Diterpenoid biosynthesis; ko01110: Biosynthesis of secondary metabolites	cytochrome P450, family 82, subfamily G, polypeptide 1 [Arabidopsis thaliana]	A0A178VHG3_ARATH SubName: Full=CYP82G1 {ECO:0000313|EMBL:OAP05296.1};	Cytochrome P450 CYP2 subfamily	GO:0016021,integral component of membrane; GO:0097008,(3E)-4,8-dimethyl-1,3,7-nonatriene synthase activity; GO:0097007,4,8,12-trimethyltrideca-1,3,7,11-tetraene synthase activity; GO:0102171,DMNT synthase activity; GO:0020037,heme binding; GO:0005506,iron ion binding; GO:0050832,defense response to fungus; GO:0002213,defense response to insect; GO:0098542,defense response to other organism; GO:19…	PF00067.25:Cytochrome P450	--	--	--
AT4G04830	27.5378	28.7906	28.8399	119.483	124.05	124.103	456	468	518	2113	1749	2347	2.22913	3.71199e-57	3.7847e-54	up	NC_003075.7	2445775	2447086	+	MSRB5	-- && MSRB5_ARATH RecName: Full=Peptide methionine sulfoxide reductase B5; Short=AtMSRB5; EC=1.8.4.12; AltName: Full=Peptide-methionine (R)-S-oxide reductase;	K07305 peptide-methionine (R)-S-oxide reductase [EC:1.8.4.12] | (RefSeq) MSRB5; methionine sulfoxide reductase B5 (A)	--	methionine sulfoxide reductase B5 [Arabidopsis thaliana]	A0A5S9XPU6_ARATH RecName: Full=Peptide-methionine (R)-S-oxide reductase {ECO:0000256|RuleBase:RU365044}; EC=1.8.4.12 {ECO:0000256|RuleBase:RU365044};	Predicted pilin-like transcription factor	GO:0005829,cytosol; GO:0046872,metal ion binding; GO:0033743,peptide-methionine (R)-S-oxide reductase activity; GO:0030091,protein repair; GO:0006979,response to oxidative stress; GO:0003674,molecular_function; GO:0005488,binding; GO:0043167,ion binding; GO:0043169,cation binding; GO:0003824,catalytic activity; GO:0016491,oxidoreductase activity; GO:0016667,oxidoreductase activity, acting on a su…	PF01641.21:SelR domain	--	--	--
AT3G05690	3.2911	3.0854	3.1222	22.6661	26.2173	29.0052	138	127	142	1015	936	1389	3.15992	1.22945e-56	1.18389e-53	up	NC_003074.8	1676504	1679061	-	NF-YA2	Encodes a subunit of CCAAT-binding complex%2C binds to CCAAT box motif present in some plant promoter sequences. One of three members of this class (HAP2A%2C HAP2B%2C HAP2C)%2C it is expressed in vegetative and reproductive tissues. && NFYA2_ARATH RecName: Full=Nuclear transcription factor Y subunit A-2 {ECO:0000303|PubMed:11250072, ECO:0000303|PubMed:11867211}; Short=AtNF-YA-2 {ECO:0000303|PubMe…	K08064 nuclear transcription factor Y, alpha | (RefSeq) NF-YA2; nuclear factor Y, subunit A2 (A)	--	nuclear factor Y, subunit A2 [Arabidopsis thaliana]	A0A1I9LSX7_ARATH RecName: Full=Nuclear transcription factor Y subunit {ECO:0000256|RuleBase:RU367155};	CCAAT-binding factor, subunit B (HAP2)	GO:0016602,CCAAT-binding factor complex; GO:0005634,nucleus; GO:0003700,DNA-binding transcription factor activity; GO:0000981,DNA-binding transcription factor activity, RNA polymerase II-specific; GO:0000978,RNA polymerase II cis-regulatory region sequence-specific DNA binding; GO:0009567,double fertilization forming a zygote and endosperm; GO:0045893,positive regulation of DNA-templated transcri…	PF02045.18:CCAAT-binding transcription factor (CBF-B/NF-YA) subunit B	NF-YA	TF	NF-Y->NF-YA
AT3G49570	3.1503	3.2091	2.0501	35.6287	39.3931	31.6942	51	51	36	616	543	586	3.79054	4.26097e-56	3.88713e-53	up	NC_003074.8	18372404	18373147	-	LSU3	-- && LSU3_ARATH RecName: Full=Protein RESPONSE TO LOW SULFUR 3 {ECO:0000303|PubMed:25628631};	--	--	response to low sulfur 3 [Arabidopsis thaliana]	A0A178VAP5_ARATH SubName: Full=LSU3 {ECO:0000313|EMBL:OAP02738.1};	--	GO:0098869,cellular oxidant detoxification; GO:0008150,biological_process; GO:0009636,response to toxic substance; GO:0009987,cellular process; GO:0042221,response to chemical; GO:0050896,response to stimulus; GO:0051716,cellular response to stimulus; GO:0070887,cellular response to chemical stimulus; GO:0097237,cellular response to toxic substance; GO:0098754,detoxification; GO:1990748,cellular …	--	--	--	--
AT5G24660	7.4826	7.7931	8.7518	42.2477	39.6124	37.9906	134	137	170	808	604	777	2.43005	4.33444e-53	3.75644e-50	up	NC_003076.8	8443279	8444101	-	LSU2	-- && LSU2_ARATH RecName: Full=Protein RESPONSE TO LOW SULFUR 2 {ECO:0000303|PubMed:25628631}; AltName: Full=Protein ENHANCED DE-ETIOLATION 6 {ECO:0000303|PubMed:22383539};	--	--	response to low sulfur 2 [Arabidopsis thaliana]	A0A178UAC4_ARATH SubName: Full=(thale cress) hypothetical protein {ECO:0000313|EMBL:CAD5332594.1}; SubName: Full=LSU2 {ECO:0000313|EMBL:OAO90756.1};	--	GO:0098869,cellular oxidant detoxification; GO:0010438,cellular response to sulfur starvation; GO:0009658,chloroplast organization; GO:0042742,defense response to bacterium; GO:0002229,defense response to oomycetes; GO:0045893,positive regulation of DNA-templated transcription; GO:0031347,regulation of defense response; GO:0047484,regulation of response to osmotic stress; GO:0009651,response to s…	PF03999.15:Microtubule associated protein (MAP65/ASE1 family)	--	--	--
AT2G39330	18.7105	15.9593	15.9546	72.431	57.9251	65.3267	879	736	813	3634	2317	3505	2.05781	5.56291e-53	4.59152e-50	up	NC_003071.7	16419483	16422158	-	JAL23	-- && JAL23_ARATH RecName: Full=Jacalin-related lectin 23; AltName: Full=Myrosinase-binding protein-like At2g39330;	K26380 thiohydroximate-O-sulfate sulfate/sulfur-lyase (nitrile-forming) [EC:4.8.1.5] | (RefSeq) NSP4; nitrile specifier protein 4 (A)	--	jacalin-related lectin 23 [Arabidopsis thaliana]	A0A1P8AXC4_ARATH SubName: Full=Jacalin-related lectin 23 {ECO:0000313|EMBL:ANM61321.1};	--	GO:0000325,plant-type vacuole; GO:0009506,plasmodesma; GO:0030246,carbohydrate binding; GO:0003674,molecular_function; GO:0005488,binding; GO:0005575,cellular_component; GO:0005622,intracellular anatomical structure; GO:0005737,cytoplasm; GO:0005773,vacuole; GO:0043226,organelle; GO:0043227,membrane-bounded organelle; GO:0043229,intracellular organelle; GO:0043231,intracellular membrane-bounded o…	PF01419.20:Jacalin-like lectin domain	--	--	--
AT1G75280	29.3704	30.9016	30.7861	100.511	97.8218	102.143	1066	1101	1212	3896	3023	4234	1.83959	1.77494e-52	1.39841e-49	up	NC_003070.9	28251626	28253686	+	AT1G75280	isoflavone reductase%2C putative%2C identical to SP:P52577 Isoflavone reductase homolog P3 (EC 1.3.1.-) {Arabidopsis thaliana}%3B contains Pfam profile PF02716: isoflavone reductase. Involved in response to oxidative stress. && IFRH_ARATH RecName: Full=Isoflavone reductase homolog P3; EC=1.3.1.-;	K23050 phenylcoumaran benzylic ether reductase [EC:1.3.1.-] | (RefSeq) NmrA-like negative transcriptional regulator family protein (A)	--	NmrA-like negative transcriptional regulator family protein [Arabidopsis thaliana]	A0A178W6W0_ARATH RecName: Full=NmrA domain-containing protein {ECO:0000259|Pfam:PF05368};	--	GO:0005829,cytosol; GO:0005739,mitochondrion; GO:0005886,plasma membrane; GO:0016491,oxidoreductase activity; GO:0006979,response to oxidative stress; GO:0003674,molecular_function; GO:0003824,catalytic activity; GO:0006950,response to stress; GO:0008150,biological_process; GO:0050896,response to stimulus; GO:0005575,cellular_component; GO:0005622,intracellular anatomical structure; GO:0005737,cy…	PF05368.16:NmrA-like family	--	--	--
AT2G39030	20.4205	18.1111	20.4114	110.878	128.683	104.087	487	424	528	2824	2613	2835	2.66362	7.71902e-52	5.81712e-49	up	NC_003071.7	16298110	16299205	+	NATA1	Encodes a protein that acts as an ornithine N-delta-acetyltransferase%2C leading to the formation of N-delta-actetylornithine. This compound is likely used in plant defense and levels of it are increased in Arabidopsis plants in response to MeJA and ABA. && NATA1_ARATH RecName: Full=L-ornithine N5-acetyltransferase NATA1; EC=2.3.1.-; AltName: Full=Protein N-ACETYLTRANSFERASE ACTIVITY 1;	K22883 L-ornithine N5-acetyltransferase [EC:2.3.1.-] | (RefSeq) NATA1; Acyl-CoA N-acyltransferases (NAT) superfamily protein (A)	--	Acyl-CoA N-acyltransferases (NAT) superfamily protein [Arabidopsis thaliana]	A0A5S9X5A0_ARATH SubName: Full=(thale cress) hypothetical protein {ECO:0000313|EMBL:CAD5320807.1};	Diamine acetyltransferase	GO:0008080,N-acetyltransferase activity; GO:0006952,defense response; GO:0006591,ornithine metabolic process; GO:0009753,response to jasmonic acid; GO:0003674,molecular_function; GO:0003824,catalytic activity; GO:0016407,acetyltransferase activity; GO:0016410,N-acyltransferase activity; GO:0016740,transferase activity; GO:0016746,acyltransferase activity; GO:0016747,acyltransferase activity, tran…	PF00583.28:Acetyltransferase (GNAT) family	GNAT	TR	GNAT
AT5G02760	19.9552	21.7845	20.6491	4.0996	3.7079	4.0422	670	718	752	147	106	155	-2.28262	8.47092e-52	6.11777e-49	down	NC_003076.8	625254	627124	+	AT5G02760	-- && P2C67_ARATH RecName: Full=Probable protein phosphatase 2C 67 {ECO:0000303|PubMed:19021904}; Short=AtPP2C67 {ECO:0000303|PubMed:19021904}; EC=3.1.3.16 {ECO:0000250|UniProtKB:Q9LHJ9};	K01102 pyruvate dehydrogenase phosphatase [EC:3.1.3.43] | (RefSeq) Protein phosphatase 2C family protein (A)	--	Protein phosphatase 2C family protein [Arabidopsis thaliana]	A0A5S9Y1M1_ARATH RecName: Full=Protein-serine/threonine phosphatase {ECO:0000256|ARBA:ARBA00013081}; EC=3.1.3.16 {ECO:0000256|ARBA:ARBA00013081};	Protein phosphatase 2C/pyruvate dehydrogenase (lipoamide) phosphatase	GO:0005737,cytoplasm; GO:0005886,plasma membrane; GO:0046872,metal ion binding; GO:0017018,myosin phosphatase activity; GO:0016791,phosphatase activity; GO:0004722,protein serine/threonine phosphatase activity; GO:1900056,negative regulation of leaf senescence; GO:0035970,peptidyl-threonine dephosphorylation; GO:0003674,molecular_function; GO:0005488,binding; GO:0043167,ion binding; GO:0043169,ca…	PF00481.24:Protein phosphatase 2C	--	--	--
AT2G29350	16.9314	18.3771	16.7866	79.4897	94.3381	95.8047	504	537	542	2527	2391	3257	2.49857	7.52116e-48	5.21457e-45	up	NC_003071.7	12600914	12602556	+	SAG13	senescence-associated gene SAG13 encoding a short-chain alcohol dehydrogenase && SAG13_ARATH RecName: Full=Senescence-associated protein 13 {ECO:0000303|PubMed:9617813}; AltName: Full=Tropinone reductase homolog SAG13 {ECO:0000250|UniProtKB:P50162}; EC=1.1.1.- {ECO:0000305};	K08081 tropinone reductase I [EC:1.1.1.206] | (RefSeq) NAD(P)-binding Rossmann-fold superfamily protein (A)	ko00960: Tropane, piperidine and pyridine alkaloid biosynthesis; ko01100: Metabolic pathways; ko01110: Biosynthesis of secondary metabolites	senescence-associated gene 13 [Arabidopsis thaliana]	A0A178VTS8_ARATH SubName: Full=SAG13 {ECO:0000313|EMBL:OAP09204.1};	Reductases with broad range of substrate specificities	GO:0005777,peroxisome; GO:0005886,plasma membrane; GO:0004022,alcohol dehydrogenase (NAD+) activity; GO:0007568,aging; GO:0002213,defense response to insect; GO:0031347,regulation of defense response; GO:0003674,molecular_function; GO:0003824,catalytic activity; GO:0016491,oxidoreductase activity; GO:0016614,oxidoreductase activity, acting on CH-OH group of donors; GO:0016616,oxidoreductase activ…	PF00106.28:short chain dehydrogenase	--	--	--
AT5G50915	5.7785	5.2325	5.0998	29.2738	33.9918	36.7369	234	208	224	1266	1172	1699	2.75822	2.86105e-47	1.90733e-44	up	NC_003076.8	20710103	20712473	-	AT5G50915	-- && BH137_ARATH RecName: Full=Transcription factor bHLH137; AltName: Full=Basic helix-loop-helix protein 137; Short=AtbHLH137; Short=bHLH 137; AltName: Full=Transcription factor EN 89; AltName: Full=bHLH transcription factor bHLH137;	K12126 phytochrome-interacting factor 3 | (RefSeq) PIF3; phytochrome interacting factor 3 (A)	ko04075: Plant hormone signal transduction; ko04712: Circadian rhythm - plant	basic helix-loop-helix (bHLH) DNA-binding superfamily protein [Arabidopsis thaliana]	A0A1P8BD24_ARATH SubName: Full=Basic helix-loop-helix (BHLH) DNA-binding superfamily protein {ECO:0000313|EMBL:ANM69503.1};	--	GO:0005634,nucleus; GO:0003677,DNA binding; GO:0003700,DNA-binding transcription factor activity; GO:0046983,protein dimerization activity; GO:0071368,cellular response to cytokinin stimulus; GO:0042127,regulation of cell population proliferation; GO:0009739,response to gibberellin; GO:0003674,molecular_function; GO:0003676,nucleic acid binding; GO:0005488,binding; GO:0097159,organic cyclic compo…	PF00010.29:Helix-loop-helix DNA-binding domain	bHLH	TF	bHLH
AT2G06850	204.429	217.264	204.001	83.6927	72.5572	72.5561	7184	7495	7776	3141	2171	2912	-1.33977	3.27213e-46	2.10058e-43	down	NC_003071.7	2763449	2765743	+	XTH4	endoxyloglucan transferase (EXGT-A1) gene && XTH4_ARATH RecName: Full=Xyloglucan endotransglucosylase/hydrolase protein 4; Short=At-XTH4; Short=XTH-4; EC=2.4.1.207; Flags: Precursor;	K08235 xyloglucan:xyloglucosyl transferase [EC:2.4.1.207] | (RefSeq) XTH4; xyloglucan endotransglucosylase/hydrolase 4 (A)	--	xyloglucan endotransglucosylase/hydrolase 4 [Arabidopsis thaliana]	A0A1P8B288_ARATH RecName: Full=Xyloglucan endotransglucosylase/hydrolase {ECO:0000256|RuleBase:RU361120}; EC=2.4.1.207 {ECO:0000256|RuleBase:RU361120};	--	GO:0048046,apoplast; GO:0005737,cytoplasm; GO:0005576,extracellular region; GO:0005739,mitochondrion; GO:0009505,plant-type cell wall; GO:0009506,plasmodesma; GO:0004553,hydrolase activity, hydrolyzing O-glycosyl compounds; GO:0030247,polysaccharide binding; GO:0016762,xyloglucan:xyloglucosyl transferase activity; GO:0071555,cell wall organization; GO:0009834,plant-type secondary cell wall biogen…	PF00722.24:Glycosyl hydrolases family 16	--	--	--
AT4G16740	3.4391	3.7061	3.0871	16.1857	18.1547	17.4177	190	201	185	955	854	1099	2.46246	9.17254e-45	5.67813e-42	up	NC_003075.7	9407611	9411140	+	TPS03	Encodes an (E%2CE)-alpha-farnesene synthase in the Col ecotype of Arabidopsis. This enzyme can also catalyze the formation of (E)-beta-ocimene as well as trace amounts of myrcene and other related compounds in vitro. The cytosolic localization of the protein may make it favor (E%2CE)-alpha-farnesene biosynthesis because the precursor of this product%2C FPP%2C is primarily cytosolic. Transcript le…	K19968 (E)-beta-ocimene synthase [EC:4.2.3.106] | (RefSeq) TPS03; terpene synthase 03 (A)	--	terpene synthase 03 [Arabidopsis thaliana]	A0A5S9XT42_ARATH SubName: Full=Uncharacterized protein {ECO:0000313|EMBL:CAA0395512.1};	--	GO:0009570,chloroplast stroma; GO:0005829,cytosol; GO:0034768,(E)-beta-ocimene synthase activity; GO:0052578,alpha-farnesene synthase activity; GO:0000287,magnesium ion binding; GO:0050551,myrcene synthase activity; GO:0010333,terpene synthase activity; GO:0102701,tricyclene synthase activity; GO:0016102,diterpenoid biosynthetic process; GO:0080027,response to herbivore; GO:0009625,response to in…	PF03936.19:Terpene synthase family, metal binding domain	--	--	--
AT1G70700	51.0381	51.5627	50.8017	135.665	113.569	115.337	2059	2042	2223	5845	3901	5314	1.35831	1.19583e-44	7.14737e-42	up	NC_003070.9	26654529	26657350	+	TIFY7	JAZ9 is a protein presumed to be involved in jasmonate signaling. JAZ9 transcript levels rise in response to a jasmonate stimulus. JAZ9 can interact with the COI1 F-box subunit of an SCF E3 ubiquitin ligase in a yeast-two-hybrid assay only in the presence of jasmonate-isoleucine (JA-ILE) or coronatine. The Jas domain appears to be important for JAZ9-COI1 interactions in the presence of coronatine…	K13464 jasmonate ZIM domain-containing protein | (RefSeq) TIFY7; TIFY domain/Divergent CCT motif family protein (A)	ko04075: Plant hormone signal transduction	TIFY domain/Divergent CCT motif family protein [Arabidopsis thaliana]	A0A178WNW2_ARATH SubName: Full=TIFY7 {ECO:0000313|EMBL:OAP18782.1};	--	GO:0005634,nucleus; GO:0006952,defense response; GO:0031347,regulation of defense response; GO:2000022,regulation of jasmonic acid mediated signaling pathway; GO:0009753,response to jasmonic acid; GO:0009611,response to wounding; GO:0006950,response to stress; GO:0008150,biological_process; GO:0050896,response to stimulus; GO:0048583,regulation of response to stimulus; GO:0050789,regulation of bi…	PF06200.17:tify domain	Tify	TF	Tify
AT1G52030	6.0469	6.4833	5.9512	22.3795	17.6307	17.5519	400	421	427	1581	993	1326	1.74651	2.62081e-44	1.51422e-41	up	NC_003070.9	19345871	19349088	-	MBP2	Similar to myrosinase binding proteins which may be involved in metabolizing glucosinolates and forming defense compounds to protect against herbivory. Also similar to lectins and other agglutinating factors. Expressed only in flowers. && JAL6_ARATH RecName: Full=Myrosinase-binding protein 2; AltName: Full=Jacalin-related lectin 6; AltName: Full=Myrosinase-binding protein-like At1g52030; Short=MB…	K26380 thiohydroximate-O-sulfate sulfate/sulfur-lyase (nitrile-forming) [EC:4.8.1.5] | (RefSeq) NSP4; nitrile specifier protein 4 (A)	--	myrosinase binding protein [Arabidopsis thaliana]	A0A654EI86_ARATH SubName: Full=Uncharacterized protein {ECO:0000313|EMBL:VYS48834.1};	--	GO:0010169,thioglucosidase complex; GO:0030246,carbohydrate binding; GO:0010180,thioglucosidase binding; GO:0007155,cell adhesion; GO:0006952,defense response; GO:0009908,flower development; GO:0009611,response to wounding; GO:0003674,molecular_function; GO:0005488,binding; GO:0005515,protein binding; GO:0019899,enzyme binding; GO:0008150,biological_process; GO:0009987,cellular process; GO:000695…	PF01419.20:Jacalin-like lectin domain	--	--	--
AT5G48850	1.8171	2.5452	1.745	45.407	20.852	24.4952	48	66	50	1281	469	739	3.98136	3.90387e-44	2.18277e-41	up	NC_003076.8	19805437	19807853	-	ATSDI1	homologous to the wheat sulphate deficiency-induced gene sdi1. Expression in root and leaf is induced by sulfur starvation. Knockout mutants retained higher root and leaf sulfate concentrations%2C indicating a role in regulation of stored sulfate pools. && SDI1_ARATH RecName: Full=Protein SULFUR DEFICIENCY-INDUCED 1 {ECO:0000303|PubMed:19154231}; Short=AtSDI1 {ECO:0000303|PubMed:19154231};	--	--	unnamed protein product [Arabidopsis thaliana]	A0A178UKA2_ARATH SubName: Full=ATSDI1 {ECO:0000313|EMBL:OAO93472.1};	--	GO:0005634,nucleus; GO:0017053,transcription repressor complex; GO:0010438,cellular response to sulfur starvation; GO:0010439,regulation of glucosinolate biosynthetic process; GO:0006792,regulation of sulfur utilization; GO:0006950,response to stress; GO:0007154,cell communication; GO:0008150,biological_process; GO:0009267,cellular response to starvation; GO:0009605,response to external stimulus;…	PF00515.31:Tetratricopeptide repeat	--	--	--
AT1G75780	18.6938	18.7574	18.5276	5.3253	4.3432	4.1982	733	722	788	223	145	188	-1.9064	5.19931e-40	2.81624e-37	down	NC_003070.9	28451138	28453820	-	TUB1	beta tubulin gene downregulated by phytochrome A (phyA)-mediated far-red light high-irradiance and the phytochrome B (phyB)-mediated red light high-irradiance responses && TBB1_ARATH RecName: Full=Tubulin beta-1 chain; AltName: Full=Beta-1-tubulin;	K07375 tubulin beta | (RefSeq) TUB1; tubulin beta-1 chain (A)	ko04145: Phagosome; ko04814: Motor proteins	tubulin beta-1 chain [Arabidopsis thaliana]	A0A178WQG2_ARATH RecName: Full=Tubulin beta chain {ECO:0000256|RuleBase:RU000352};	Beta tubulin	GO:0005737,cytoplasm; GO:0005874,microtubule; GO:0005773,vacuole; GO:0005525,GTP binding; GO:0003729,mRNA binding; GO:0005200,structural constituent of cytoskeleton; GO:0000226,microtubule cytoskeleton organization; GO:0007017,microtubule-based process; GO:0000278,mitotic cell cycle; GO:0009416,response to light stimulus; GO:0009826,unidimensional cell growth; GO:0000166,nucleotide binding; GO:00…	PF00091.28:Tubulin/FtsZ family, GTPase domain	--	--	--
AT3G14210	1170.56	1185.79	1194.11	369.29	374.395	364.653	49694	49417	54986	16743	13533	17680	-1.56149	2.2748e-39	1.19482e-36	down	NC_003074.8	4729399	4731847	+	ESM1	A semidominant QTL which has an epistatic effect on the Epithiospecifier gene. Represses nitrile formation and favors isothiocyanate production during glucosinolate hydrolysis. The functional allele deters the insect herbivory T. ni. && ESM1_ARATH RecName: Full=GDSL esterase/lipase ESM1; EC=3.1.1.-; AltName: Full=Extracellular lipase ESM1; AltName: Full=Protein EPITHIOSPECIFIER MODIFIER 1; Short=…	--	--	GDSL lipase/esterase [Arabidopsis thaliana x Arabidopsis arenosa]	A0A5S9XC03_ARATH SubName: Full=Uncharacterized protein {ECO:0000313|EMBL:CAA0382389.1};	--	GO:0048046,apoplast; GO:0009507,chloroplast; GO:0009941,chloroplast envelope; GO:0005829,cytosol; GO:0022626,cytosolic ribosome; GO:0005634,nucleus; GO:0005777,peroxisome; GO:0000325,plant-type vacuole; GO:0009506,plasmodesma; GO:0099503,secretory vesicle; GO:0016788,hydrolase activity, acting on ester bonds; GO:0019762,glucosinolate catabolic process; GO:0016042,lipid catabolic process; GO:00096…	PF00657.25:GDSL-like Lipase/Acylhydrolase	--	--	--
AT3G57260	115.623	117.593	127.021	486.405	613.789	622.531	3716	3710	4428	16695	16796	22850	2.38578	7.06254e-39	3.60044e-36	up	NC_003074.8	21188397	21189967	-	BGL2	beta 1%2C3-glucanase && E13A_ARATH RecName: Full=Glucan endo-1,3-beta-glucosidase, acidic isoform; EC=3.2.1.39; AltName: Full=(1->3)-beta-glucan endohydrolase; Short=(1->3)-beta-glucanase; AltName: Full=Beta-1,3-endoglucanase; AltName: Full=Beta-1,3-glucanase 2 {ECO:0000303|PubMed:1824335}; Short=AtBG2 {ECO:0000303|PubMed:23656331}; AltName: Full=Pathogenesis-related protein 2; Short=PR-2; Flags:…	K19891 glucan endo-1,3-beta-glucosidase 1/2/3 [EC:3.2.1.39] | (RefSeq) O-Glycosyl hydrolases family 17 protein (A)	ko00500: Starch and sucrose metabolism; ko01100: Metabolic pathways	beta-1,3-glucanase 2 [Arabidopsis thaliana]	A0A1I9LMG6_ARATH RecName: Full=Glucan endo-1,3-beta-D-glucosidase {ECO:0000256|ARBA:ARBA00012780}; EC=3.2.1.39 {ECO:0000256|ARBA:ARBA00012780};	--	GO:0046658,anchored component of plasma membrane; GO:0048046,apoplast; GO:0005829,cytosol; GO:0005783,endoplasmic reticulum; GO:0000325,plant-type vacuole; GO:0099503,secretory vesicle; GO:0008810,cellulase activity; GO:0042973,glucan endo-1,3-beta-D-glucosidase activity; GO:0004338,glucan exo-1,3-beta-glucosidase activity; GO:0005975,carbohydrate metabolic process; GO:0009409,response to cold; G…	PF00332.21:Glycosyl hydrolases family 17	--	--	--
AT1G32900	5.7346	6.3728	5.8045	21.6287	23.149	24.0526	286	312	314	1152	983	1370	2.06429	1.04239e-38	5.05817e-36	up	NC_003070.9	11920390	11923866	-	GBSS1	-- && SSG1_ARATH RecName: Full=Granule-bound starch synthase 1, chloroplastic/amyloplastic {ECO:0000303|PubMed:15347792}; Short=AtGBS1 {ECO:0000303|PubMed:15347792}; Short=AtGBSS1 {ECO:0000303|PubMed:12777053}; EC=2.4.1.242 {ECO:0000250|UniProtKB:P84633}; AltName: Full=Granule-bound starch synthase I; Short=GBSS-I; Flags: Precursor;	K13679 granule-bound starch synthase [EC:2.4.1.242] | (RefSeq) GBSS1; UDP-Glycosyltransferase superfamily protein (A)	ko00500: Starch and sucrose metabolism; ko01100: Metabolic pathways; ko01110: Biosynthesis of secondary metabolites	UDP-Glycosyltransferase superfamily protein [Arabidopsis thaliana]	A0A384KPX2_ARATH RecName: Full=Starch synthase, chloroplastic/amyloplastic {ECO:0000256|RuleBase:RU361232}; EC=2.4.1.- {ECO:0000256|RuleBase:RU361232};	--	GO:0009507,chloroplast; GO:0009569,chloroplast starch grain; GO:0102502,ADP-glucose-starch glucosyltransferase activity; GO:0004373,glycogen (starch) synthase activity; GO:0019252,starch biosynthetic process; GO:0003674,molecular_function; GO:0003824,catalytic activity; GO:0016740,transferase activity; GO:0016757,glycosyltransferase activity; GO:0016758,hexosyltransferase activity; GO:0033840,NDP…	PF08323.14:Starch synthase catalytic domain	--	--	--
AT1G31280	4.5421	4.445	4.1875	15.5188	16.3933	16.8801	356	342	356	1299	1094	1511	2.0091	1.05056e-38	5.05817e-36	up	NC_003070.9	11181504	11185396	+	AGO2	Encodes Argonaute gene that binds viral siRNAs and is involved in antiviral defense response. Regulates innate immunity. && AGO2_ARATH RecName: Full=Protein argonaute 2;	K11593 eukaryotic translation initiation factor 2C | (RefSeq) AGO2; Argonaute family protein (A)	--	Argonaute family protein [Arabidopsis thaliana]	A0A178W7B1_ARATH SubName: Full=AtAGO2 {ECO:0000313|EMBL:OAP12962.1};	Translation initiation factor 2C (eIF-2C) and related proteins	GO:0005737,cytoplasm; GO:0005829,cytosol; GO:0005634,nucleus; GO:0004521,endoribonuclease activity; GO:0003729,mRNA binding; GO:0003723,RNA binding; GO:0035197,siRNA binding; GO:0042742,defense response to bacterium; GO:0051607,defense response to virus; GO:0019048,modulation by virus of host process; GO:0035194,post-transcriptional gene silencing by RNA; GO:0006417,regulation of translation; GO:…	PF02171.20:Piwi domain	--	--	--
AT1G09500	0.7616	0.6546	0.7241	6.2398	7.1836	6.981	32	27	33	280	257	335	3.37261	1.21454e-38	5.68961e-36	up	NC_003070.9	3066674	3068796	+	AT1G09500	similar to Eucalyptus gunnii alcohol dehydrogenase of unknown physiological function (GI:1143445)%2C Vigna unguiculata (gi:1854445)%2C NOT a cinnamyl-alcohol dehydrogenase && PAR1_ROSHC RecName: Full=Phenylacetaldehyde reductase {ECO:0000303|PubMed:20650544}; EC=1.1.1.- {ECO:0000269|PubMed:20650544}; AltName: Full=2-phenylethanol synthase {ECO:0000305};	K09753 cinnamoyl-CoA reductase [EC:1.2.1.44] | (RefSeq) CCR1; cinnamoyl coa reductase 1 (A)	ko00940: Phenylpropanoid biosynthesis; ko01100: Metabolic pathways; ko01110: Biosynthesis of secondary metabolites	NAD(P)-binding Rossmann-fold superfamily protein [Arabidopsis thaliana]	F4I101_ARATH SubName: Full=NAD(P)-binding Rossmann-fold superfamily protein {ECO:0000313|EMBL:AEE28453.1};	Flavonol reductase/cinnamoyl-CoA reductase	GO:0016491,oxidoreductase activity; GO:0003674,molecular_function; GO:0003824,catalytic activity	PF01370.24:NAD dependent epimerase/dehydratase family	--	--	--
AT2G33380	6.4647	7.5711	6.7304	29.9783	24.844	31.7682	147	169	166	728	481	825	2.17526	1.25112e-38	5.70675e-36	up	NC_003071.7	14144831	14146555	-	RD20	Encodes a calcium binding protein whose mRNA is induced upon treatment with NaCl%2C ABA and in response to dessication. mRNA expression under drought conditions is apparent particularly in leaves and flowers. Isoform of caleosin with a role as a peroxygenase involved in oxylipin metabolism during biotic and abiotic stress. Involved in the production of 2-hydroxy-octadecatrienoic acid. The peroxyg…	K17991 peroxygenase [EC:1.11.2.3] | (RefSeq) RD20; Caleosin-related family protein (A)	ko00073: Cutin, suberine and wax biosynthesis	Caleosin-related family protein [Arabidopsis thaliana]	A0A178VZI0_ARATH SubName: Full=(thale cress) hypothetical protein {ECO:0000313|EMBL:CAD5320237.1}; SubName: Full=RD20 {ECO:0000313|EMBL:OAP11720.1};	--	GO:0031969,chloroplast membrane; GO:0005783,endoplasmic reticulum; GO:0043231,intracellular membrane-bounded organelle; GO:0012511,monolayer-surrounded lipid storage body; GO:0000325,plant-type vacuole; GO:0102070,18-hydroxyoleate peroxygenase activity; GO:0005509,calcium ion binding; GO:0004497,monooxygenase activity; GO:1990137,plant seed peroxidase activity; GO:1902609,(R)-2-hydroxy-alpha-lino…	PF05042.16:Caleosin related protein	--	--	--
AT3G55970	4.2529	4.4832	4.2525	14.9384	14.1647	14.8768	201	208	218	754	570	803	1.87541	8.68407e-38	3.85951e-35	up	NC_003074.8	20766735	20769410	-	JRG21	-- && JOX3_ARATH RecName: Full=Jasmonate-induced oxygenase 3 {ECO:0000303|PubMed:28559313}; EC=1.14.11.- {ECO:0000269|PubMed:28559313, ECO:0000269|PubMed:28760569}; AltName: Full=2-oxoglutarate-dependent dioxygenase JOX3 {ECO:0000305}; AltName: Full=Jasmonic acid oxidase 3 {ECO:0000303|PubMed:28760569}; AltName: Full=Protein JASMONATE-REGULATED GENE 21 {ECO:0000303|PubMed:15098125};	K24028 salicylic acid 3-hydroxylase [EC:1.14.11.-] | (RefSeq) DMR6; 2-oxoglutarate (2OG) and Fe(II)-dependent oxygenase superfamily protein (A)	--	jasmonate-regulated gene 21 [Arabidopsis thaliana]	A0A1I9LLN9_ARATH SubName: Full=Jasmonate-regulated gene 21 {ECO:0000313|EMBL:ANM63497.1};	Iron/ascorbate family oxidoreductases	GO:0051213,dioxygenase activity; GO:0005506,iron ion binding; GO:0120091,jasmonic acid hydrolase; GO:0006952,defense response; GO:1900366,negative regulation of defense response to insect; GO:1900150,regulation of defense response to fungus; GO:2000022,regulation of jasmonic acid mediated signaling pathway; GO:0003674,molecular_function; GO:0003824,catalytic activity; GO:0016491,oxidoreductase ac…	PF14226.9:non-haem dioxygenase in morphine synthesis N-terminal	--	--	--
AT1G27020	27.4417	35.8235	30.2873	8.218	5.6481	6.7373	913	1170	1093	292	160	256	-2.07293	1.23619e-37	5.35672e-35	down	NC_003070.9	9378404	9380790	+	AT1G27020	-- && --	--	--	plant/protein [Arabidopsis thaliana]	O04551_ARATH SubName: Full=Plant/protein {ECO:0000313|EMBL:AEE30769.1}; SubName: Full=T7N9.8 {ECO:0000313|EMBL:AAF79852.1}; SubName: Full=Uncharacterized protein At1g27020 {ECO:0000313|EMBL:AAL59958.1};	--	GO:0005829,cytosol; GO:0005575,cellular_component; GO:0005622,intracellular anatomical structure; GO:0005737,cytoplasm; GO:0110165,cellular anatomical entity	PF07063.16:Domain of unknown function (DUF1338)	--	--	--
AT5G24780	56.1234	43.3515	42.7807	250.152	348.256	341.196	1634	1239	1351	7778	8633	11345	2.85303	1.32836e-36	5.61571e-34	up	NC_003076.8	8507590	8509201	-	VSP1	encodes an acid phosphatase similar to soybean vegetative storage proteins. Gene expression is induced by wounding and jasmonic acid. && VSP1_ARATH RecName: Full=Vegetative storage protein 1; Flags: Precursor;	K20728 vegetative storage protein 2 | (RefSeq) VSP2; vegetative storage protein 2 (A)	ko04016: MAPK signaling pathway - plant	vegetative storage protein 1 [Arabidopsis thaliana]	A0A654G419_ARATH SubName: Full=Uncharacterized protein {ECO:0000313|EMBL:VYS67829.1};	--	GO:0000325,plant-type vacuole; GO:0003993,acid phosphatase activity; GO:0045735,nutrient reservoir activity; GO:0006952,defense response; GO:0009753,response to jasmonic acid; GO:0003674,molecular_function; GO:0003824,catalytic activity; GO:0016787,hydrolase activity; GO:0016788,hydrolase activity, acting on ester bonds; GO:0016791,phosphatase activity; GO:0042578,phosphoric ester hydrolase activ…	PF03767.17:HAD superfamily, subfamily IIIB (Acid phosphatase)	--	--	--
AT1G52410	12.7574	12.657	12.9883	41.8172	46.6886	43.3418	767	747	847	2685	2390	2976	1.90085	1.67034e-36	6.89334e-34	up	NC_003070.9	19520603	19525685	+	TSA1	Contains a novel calcium-binding repeat sequence. Binds TSK in vitro. Localizes to small cytoplasmic vesicles in interphase cells. In cells synchronized for cell division%2C TSA1 and TSK relocalize to ends of spindle microtubules that are ahead of separating chromatids during metaphase and anaphase of mitosis. May be involved in mitosis together with TSK. Expressed preferentially in the flower an…	--	--	TSK-associating protein 1 [Arabidopsis thaliana]	A0A5S9WR38_ARATH SubName: Full=Uncharacterized protein {ECO:0000313|EMBL:CAA0289292.1};	--	GO:0009535,chloroplast thylakoid membrane; GO:0005788,endoplasmic reticulum lumen; GO:0005635,nuclear envelope; GO:0005777,peroxisome; GO:0000325,plant-type vacuole; GO:0099503,secretory vesicle; GO:0005509,calcium ion binding; GO:0050832,defense response to fungus; GO:0009640,photomorphogenesis; GO:0003674,molecular_function; GO:0005488,binding; GO:0043167,ion binding; GO:0043169,cation binding;…	PF15477.9:Small acidic protein family	--	--	--
AT5G22580	131.2	130.776	137.565	44.5363	41.339	44.2893	2695	2637	3065	977	723	1039	-1.504	2.78874e-36	1.12412e-33	down	NC_003076.8	7502427	7503463	+	AT5G22580	-- && Y5258_ARATH RecName: Full=Stress-response A/B barrel domain-containing protein At5g22580 {ECO:0000305}; AltName: Full=Uncharacterized protein At5g22580;	--	--	Stress responsive A/B Barrel Domain-containing protein [Arabidopsis thaliana]	A0A178UB91_ARATH RecName: Full=Stress-response A/B barrel domain-containing protein {ECO:0000259|PROSITE:PS51502};	--	GO:0009507,chloroplast; GO:0005829,cytosol; GO:0009536,plastid; GO:0046872,metal ion binding; GO:0003674,molecular_function; GO:0005488,binding; GO:0043167,ion binding; GO:0043169,cation binding; GO:0005575,cellular_component; GO:0005622,intracellular anatomical structure; GO:0005737,cytoplasm; GO:0043226,organelle; GO:0043227,membrane-bounded organelle; GO:0043229,intracellular organelle; GO:004…	PF07876.15:Stress responsive A/B Barrel Domain	--	--	--
AT2G34655	16.9932	15.4458	14.9741	2.4175	1.5989	1.3153	362	323	346	55	29	32	-3.05469	8.55948e-36	3.37185e-33	down	NC_003071.7	14596565	14597543	+	AT2G34655	-- && --	--	--	F28C11.7 [Arabidopsis thaliana]	Q9LQD3_ARATH SubName: Full=F28C11.7 {ECO:0000313|EMBL:AAF79595.1};	--	GO:0016021,integral component of membrane; GO:0005575,cellular_component; GO:0016020,membrane; GO:0031224,intrinsic component of membrane; GO:0110165,cellular anatomical entity	--	--	--	--
AT1G48410	47.699	46.1467	45.989	123.729	123.757	127.883	3778	3588	3951	10466	8346	11568	1.5423	2.38812e-35	9.19851e-33	up	NC_003070.9	17885633	17892632	-	AGO1	Encodes an RNA Slicer that selectively recruits microRNAs and siRNAs. There is currently no evidence that AGO1 Slicer is in a high molecular weight RNA-induced silencing complex (RISC). Mutants are defective in post-transcriptional gene silencing and have pleiotropic developmental and morphological defects. Through its action on the regulation of ARF17 expression%2C the protein regulates genes in…	K11593 eukaryotic translation initiation factor 2C | (RefSeq) AGO1; Stabilizer of iron transporter SufD / Polynucleotidyl transferase (A)	--	unnamed protein product [Arabidopsis thaliana]	A0A5S9WPX4_ARATH SubName: Full=Uncharacterized protein {ECO:0000313|EMBL:CAA0278680.1};	Translation initiation factor 2C (eIF-2C) and related proteins	GO:0005737,cytoplasm; GO:0005634,nucleus; GO:0004521,endoribonuclease activity; GO:0046872,metal ion binding; GO:0035198,miRNA binding; GO:0003729,mRNA binding; GO:0003723,RNA binding; GO:0035197,siRNA binding; GO:0009955,adaxial/abaxial pattern specification; GO:0048830,adventitious root development; GO:0009850,auxin metabolic process; GO:0030154,cell differentiation; GO:0051607,defense response…	PF02171.20:Piwi domain	--	--	--
AT3G44990	43.6473	37.2037	40.757	9.7	9.3769	10.1683	1323	1107	1340	314	242	352	-1.94253	8.31244e-35	3.13216e-32	down	NC_003074.8	16446935	16448844	-	XTH31	Encodes a xyloglucan endotransglycosylase/hydrolase. && XTH31_ARATH RecName: Full=Xyloglucan endotransglucosylase/hydrolase protein 31 {ECO:0000303|PubMed:12514239}; Short=At-XTH31 {ECO:0000303|PubMed:12514239}; Short=AtXTR8; Short=XTH-31; EC=2.4.1.207 {ECO:0000269|PubMed:23104861}; EC=3.2.1.151 {ECO:0000269|PubMed:23104861}; Flags: Precursor;	K08235 xyloglucan:xyloglucosyl transferase [EC:2.4.1.207] | (RefSeq) XTH31; xyloglucan endo-transglycosylase-related 8 (A)	--	xyloglucan endo-transglycosylase-related 8 [Arabidopsis thaliana]	A0A178VH62_ARATH RecName: Full=Xyloglucan endotransglucosylase/hydrolase {ECO:0000256|RuleBase:RU361120}; EC=2.4.1.207 {ECO:0000256|RuleBase:RU361120};	--	GO:0048046,apoplast; GO:0005886,plasma membrane; GO:0030247,polysaccharide binding; GO:0033946,xyloglucan-specific endo-beta-1,4-glucanase activity; GO:0016762,xyloglucan:xyloglucosyl transferase activity; GO:0042546,cell wall biogenesis; GO:0016998,cell wall macromolecule catabolic process; GO:0071555,cell wall organization; GO:0010411,xyloglucan metabolic process; GO:0003674,molecular_function;…	PF00722.24:Glycosyl hydrolases family 16	--	--	--
AT4G23600	69.2732	72.6349	69.7713	179.934	182.674	179.79	3482	3584	3804	9659	7818	10321	1.47635	8.55138e-35	3.15364e-32	up	NC_003075.7	12310379	12313212	+	CORI3	Encodes cystine lyase which is expected to be involved in amino acid metabolism%2C providing the plant with cysteine and the generation of precursors of ethylene biosynthesis. mRNA levels are elevated in response to wounding. && CORI3_ARATH RecName: Full=Cystine lyase CORI3 {ECO:0000303|PubMed:12525491}; EC=4.4.1.35 {ECO:0000269|PubMed:12525491}; AltName: Full=Protein CORONATINE INDUCED 3 {ECO:00…	K21623 L-cystine beta-lyase [EC:4.4.1.35] | (RefSeq) CORI3; Tyrosine transaminase family protein (A)	ko00270: Cysteine and methionine metabolism; ko01100: Metabolic pathways	Tyrosine transaminase family protein [Arabidopsis thaliana]	A0A654FS54_ARATH SubName: Full=(thale cress) hypothetical protein {ECO:0000313|EMBL:CAD5328831.1};	Tyrosine aminotransferase	GO:0048046,apoplast; GO:0005829,cytosol; GO:0000325,plant-type vacuole; GO:0004121,cystathionine beta-lyase activity; GO:0044540,L-cystine L-cysteine-lyase (deaminating); GO:0030170,pyridoxal phosphate binding; GO:0008483,transaminase activity; GO:0009058,biosynthetic process; GO:0006520,cellular amino acid metabolic process; GO:0042538,hyperosmotic salinity response; GO:0009737,response to absci…	PF00155.24:Aminotransferase class I and II	--	--	--
AT1G52890	4.6598	5.3317	4.3894	19.7296	15.1495	16.5571	138	155	141	624	382	560	1.94888	2.49527e-34	9.01054e-32	up	NC_003070.9	19696923	19698482	-	NAC019	encodes a NAC transcription factor whose expression is induced by drought%2C high salt%2C and abscisic acid. This gene binds to ERD1 promoter in vitro. && NAC19_ARATH RecName: Full=NAC domain-containing protein 19; Short=ANAC019; AltName: Full=Abscisic-acid-responsive NAC; Short=ANAC;	--	--	NAC domain containing protein 19 [Arabidopsis thaliana]	A0A654EJD1_ARATH RecName: Full=NAC domain-containing protein {ECO:0000259|PROSITE:PS51005};	--	GO:0005634,nucleus; GO:0003677,DNA binding; GO:0003700,DNA-binding transcription factor activity; GO:0009414,response to water deprivation; GO:0003674,molecular_function; GO:0003676,nucleic acid binding; GO:0005488,binding; GO:0097159,organic cyclic compound binding; GO:1901363,heterocyclic compound binding; GO:0140110,transcription regulator activity; GO:0001101,response to acid chemical; GO:000…	PF02365.18:No apical meristem (NAM) protein	NAC	TF	NAC
AT2G42530	48.5678	49.505	49.6713	147.325	165.639	162.534	1674	1675	1857	5423	4861	6398	1.80927	5.59599e-34	1.9795e-31	up	NC_003071.7	17708593	17710433	-	COR15B	Encodes COR15B%2C a protein that protects chloroplast membranes during freezing. && CR15B_ARATH RecName: Full=Protein COLD-REGULATED 15B, chloroplastic {ECO:0000303|PubMed:8260628}; Short=AtCOR15B {ECO:0000303|PubMed:8260628}; Flags: Precursor;	K08917 light-harvesting complex II chlorophyll a/b binding protein 6 | (RefSeq) LHCB6; light harvesting complex photosystem II subunit 6 (A)	ko00196: Photosynthesis - antenna proteins; ko01100: Metabolic pathways	cold regulated 15b [Arabidopsis thaliana]	A0A178VM34_ARATH SubName: Full=COR15B {ECO:0000313|EMBL:OAP07399.1};	--	GO:0009507,chloroplast; GO:0009941,chloroplast envelope; GO:0009570,chloroplast stroma; GO:0005829,cytosol; GO:0019898,extrinsic component of membrane; GO:0005534,galactose binding; GO:0008289,lipid binding; GO:0009631,cold acclimation; GO:0050832,defense response to fungus; GO:0010150,leaf senescence; GO:0009737,response to abscisic acid; GO:0009409,response to cold; GO:0003674,molecular_functio…	--	--	--	--
AT3G16470	30.2278	30.228	28.5867	72.3094	59.2038	66.7073	1745	1713	1790	4458	2910	4398	1.26476	6.62905e-34	2.29803e-31	up	NC_003074.8	5595282	5599224	-	JR1	JA-responsive gene && JAL35_ARATH RecName: Full=Jacalin-related lectin 35; AltName: Full=JA-responsive protein 1; AltName: Full=Myrosinase-binding protein-like At3g16470;	K26380 thiohydroximate-O-sulfate sulfate/sulfur-lyase (nitrile-forming) [EC:4.8.1.5] | (RefSeq) NSP4; nitrile specifier protein 4 (A)	--	Mannose-binding lectin superfamily protein [Arabidopsis thaliana]	A0A654F7T7_ARATH SubName: Full=Uncharacterized protein {ECO:0000313|EMBL:VYS57583.1};	--	GO:0009507,chloroplast; GO:0005829,cytosol; GO:0005634,nucleus; GO:0000325,plant-type vacuole; GO:0009506,plasmodesma; GO:0030246,carbohydrate binding; GO:0009753,response to jasmonic acid; GO:0009611,response to wounding; GO:0010228,vegetative to reproductive phase transition of meristem; GO:0003674,molecular_function; GO:0005488,binding; GO:0008150,biological_process; GO:0009719,response to end…	PF01419.20:Jacalin-like lectin domain	--	--	--
AT4G21990	33.3041	31.0822	30.6578	84.5331	79.9434	77.1097	1324	1213	1322	3589	2706	3501	1.45957	1.71077e-33	5.81428e-31	up	NC_003075.7	11657008	11659167	-	APR3	Encodes a protein disulfide isomerase-like (PDIL) protein%2C a member of a multigene family within the thioredoxin (TRX) superfamily. This protein also belongs to the adenosine 5'-phosphosulfate reductase-like (APRL) group. && APR3_ARATH RecName: Full=5'-adenylylsulfate reductase 3, chloroplastic; EC=1.8.4.9; AltName: Full=3'-phosphoadenosine-5'-phosphosulfate reductase homolog 26; Short=PAPS red…	K05907 adenylyl-sulfate reductase (glutathione) [EC:1.8.4.9] | (RefSeq) APR3; APS reductase 3 (A)	ko00920: Sulfur metabolism; ko01100: Metabolic pathways	APS reductase 3 [Arabidopsis thaliana]	A0A5S9XUN1_ARATH SubName: Full=(thale cress) hypothetical protein {ECO:0000313|EMBL:CAD5328673.1};	Phosphoadenosine phosphosulfate reductase	GO:0009507,chloroplast; GO:0051539,4 iron, 4 sulfur cluster binding; GO:0033741,adenylyl-sulfate reductase (glutathione) activity; GO:0009973,adenylyl-sulfate reductase activity; GO:0046872,metal ion binding; GO:0019344,cysteine biosynthetic process; GO:0000103,sulfate assimilation; GO:0019419,sulfate reduction; GO:0003674,molecular_function; GO:0005488,binding; GO:0051536,iron-sulfur cluster bin…	PF01507.22:Phosphoadenosine phosphosulfate reductase family	--	--	--
AT2G43570	32.0768	30.0869	31.9535	115.684	148.609	141.846	795	732	859	3062	3136	4015	2.23672	7.76147e-33	2.58711e-30	up	NC_003071.7	18076166	18077517	-	CHI	-- && CHI_ARATH RecName: Full=Endochitinase CHI {ECO:0000305}; EC=3.2.1.14; Flags: Precursor;	K01183 chitinase [EC:3.2.1.14] | (RefSeq) CHI; chitinase (A)	ko00520: Amino sugar and nucleotide sugar metabolism; ko01100: Metabolic pathways	chitinase [Arabidopsis thaliana]	A0A178W3M3_ARATH SubName: Full=CHI {ECO:0000313|EMBL:OAP11712.1};	Predicted chitinase	GO:0048046,apoplast; GO:0099503,secretory vesicle; GO:0008061,chitin binding; GO:0004568,chitinase activity; GO:0016998,cell wall macromolecule catabolic process; GO:0006032,chitin catabolic process; GO:0010150,leaf senescence; GO:0000272,polysaccharide catabolic process; GO:0072722,response to amitrole; GO:0010272,response to silver ion; GO:0009615,response to virus; GO:0009627,systemic acquired…	PF00182.22:Chitinase class I	--	--	--
AT2G38390	0.497	0.3038	0.4888	6.112	8.4446	8.1524	15	9	16	197	217	281	4.25969	2.22648e-32	7.28144e-30	up	NC_003071.7	16079679	16081671	+	AT2G38390	-- && PER23_ARATH RecName: Full=Peroxidase 23; Short=Atperox P23; EC=1.11.1.7; AltName: Full=ATP34; Flags: Precursor;	K00430 peroxidase [EC:1.11.1.7] | (RefSeq) Peroxidase superfamily protein (A)	ko00940: Phenylpropanoid biosynthesis; ko01100: Metabolic pathways; ko01110: Biosynthesis of secondary metabolites	Peroxidase superfamily protein [Arabidopsis thaliana]	A0A7G2EEQ8_ARATH RecName: Full=Peroxidase {ECO:0000256|ARBA:ARBA00012313, ECO:0000256|RuleBase:RU362060}; EC=1.11.1.7 {ECO:0000256|ARBA:ARBA00012313, ECO:0000256|RuleBase:RU362060};	--	GO:0005576,extracellular region; GO:0005773,vacuole; GO:0020037,heme binding; GO:0046872,metal ion binding; GO:0004601,peroxidase activity; GO:0042744,hydrogen peroxide catabolic process; GO:0006979,response to oxidative stress; GO:0003674,molecular_function; GO:0005488,binding; GO:0046906,tetrapyrrole binding; GO:0097159,organic cyclic compound binding; GO:1901363,heterocyclic compound binding; …	PF00141.26:Peroxidase	--	--	--
AT3G25760	42.3681	46.6189	44.1122	130.975	142.166	155.046	1098	1186	1240	3625	3137	4589	1.80935	5.05576e-32	1.6228e-29	up	NC_003074.8	9403779	9405338	+	AOC1	encodes allene oxide cyclase. One of four genes in Arabidopsis that encode this enzyme%2C which catalyzes an essential step in jasmonic acid biosynthesis. Gene expression is induced during senescence%2C a process that involves jasmonic acid signalling pathway. && AOC1_ARATH RecName: Full=Allene oxide cyclase 1, chloroplastic; EC=5.3.99.6; AltName: Full=Early-responsive to dehydration 12 protein; …	K10525 allene oxide cyclase [EC:5.3.99.6] | (RefSeq) AOC1; allene oxide cyclase 1 (A)	ko00592: alpha-Linolenic acid metabolism; ko01100: Metabolic pathways; ko01110: Biosynthesis of secondary metabolites	allene oxide cyclase 1 [Arabidopsis thaliana]	Q2HIV2_ARATH RecName: Full=Allene-oxide cyclase {ECO:0000256|ARBA:ARBA00012209}; EC=5.3.99.6 {ECO:0000256|ARBA:ARBA00012209};	--	GO:0009507,chloroplast; GO:0009941,chloroplast envelope; GO:0009535,chloroplast thylakoid membrane; GO:0005829,cytosol; GO:0046423,allene-oxide cyclase activity; GO:0009695,jasmonic acid biosynthetic process; GO:0003674,molecular_function; GO:0003824,catalytic activity; GO:0009975,cyclase activity; GO:0016853,isomerase activity; GO:0016860,intramolecular oxidoreductase activity; GO:0006082,organi…	PF06351.14:Allene oxide cyclase	--	--	--
AT2G20870	13.5063	15.7243	13.4223	1.6972	1.4421	1.9966	231	264	249	31	21	39	-2.93021	1.33171e-31	4.19681e-29	down	NC_003071.7	8981927	8982712	-	AT2G20870	-- && CWPX_ARATH RecName: Full=Putative cell wall protein; Flags: Precursor;	--	--	unnamed protein product [Arabidopsis thaliana]	A0A7G2EBQ5_ARATH RecName: Full=Epidermal patterning factor-like protein {ECO:0000256|RuleBase:RU367102};	--	GO:0005576,extracellular region; GO:0005575,cellular_component; GO:0110165,cellular anatomical entity	--	--	--	--
AT1G73325	1.1715	1.6817	1.031	10.7705	10.5073	10.025	22	31	21	216	168	215	3.13356	6.49088e-30	2.00904e-27	up	NC_003070.9	27567419	27568281	-	AT1G73325	-- && KTI3_ARATH RecName: Full=Kunitz trypsin inhibitor 3 {ECO:0000303|PubMed:30042779}; Short=AtKTI3 {ECO:0000303|PubMed:30042779}; Flags: Precursor;	--	--	Kunitz family trypsin and protease inhibitor protein [Arabidopsis thaliana]	A0A178WBD0_ARATH SubName: Full=(thale cress) hypothetical protein {ECO:0000313|EMBL:CAD5317080.1};	--	GO:0004867,serine-type endopeptidase inhibitor activity; GO:0003674,molecular_function; GO:0004857,enzyme inhibitor activity; GO:0004866,endopeptidase inhibitor activity; GO:0030234,enzyme regulator activity; GO:0030414,peptidase inhibitor activity; GO:0061134,peptidase regulator activity; GO:0061135,endopeptidase regulator activity; GO:0098772,molecular function regulator activity	PF00197.21:Trypsin and protease inhibitor	--	--	--
AT5G21940	45.5094	38.2725	41.6732	147.157	172.464	194.933	1628	1344	1617	5622	5253	7964	2.16	8.38819e-30	2.55074e-27	up	NC_003076.8	7249014	7250770	-	AT5G21940	-- && O3L1_ARATH RecName: Full=Protein OXIDATIVE STRESS 3 LIKE 1 {ECO:0000303|PubMed:18980652}; Short=AtO3L1 {ECO:0000303|PubMed:18980652};	--	--	hybrid signal transduction histidine kinase M-like protein [Arabidopsis thaliana]	A0A178UKY2_ARATH SubName: Full=(thale cress) hypothetical protein {ECO:0000313|EMBL:CAD5332328.1};	Nuclear localization sequence binding protein	GO:0005634,nucleus; GO:0016301,kinase activity; GO:0016310,phosphorylation; GO:0006979,response to oxidative stress; GO:0010043,response to zinc ion; GO:0003674,molecular_function; GO:0003824,catalytic activity; GO:0016740,transferase activity; GO:0016772,transferase activity, transferring phosphorus-containing groups; GO:0006793,phosphorus metabolic process; GO:0006796,phosphate-containing compo…	--	--	--	--
AT3G12145	21.4588	21.9546	19.6121	55.0241	50.6608	57.5901	692	695	686	1895	1391	2121	1.48973	1.01615e-29	3.03671e-27	up	NC_003074.8	3874487	3876302	-	FLR1	A novel leucine-rich repeat protein. Interacts directly with MADS domain transcription factor. && FLOR1_ARATH RecName: Full=Leucine-rich repeat protein FLOR 1 {ECO:0000303|PubMed:11689012}; AltName: Full=Protein FLORAL TRANSITION AT THE MERISTEM 4 {ECO:0000303|PubMed:22319055};	K00924 receptor protein kinase TMK [EC:2.7.11.1] | (RefSeq) Leucine-rich repeat protein kinase family protein (A)	ko04075: Plant hormone signal transduction	Leucine-rich repeat (LRR) family protein [Arabidopsis thaliana]	A0A178V9V7_ARATH SubName: Full=FTM4 {ECO:0000313|EMBL:OAP02909.1};	--	GO:0005737,cytoplasm; GO:0005634,nucleus; GO:0048471,perinuclear region of cytoplasm; GO:0005886,plasma membrane; GO:0048574,long-day photoperiodism, flowering; GO:0048510,regulation of timing of transition from vegetative to reproductive phase; GO:0010228,vegetative to reproductive phase transition of meristem; GO:0000003,reproduction; GO:0003006,developmental process involved in reproduction; G…	PF13855.9:Leucine rich repeat	--	--	--
AT4G34710	54.2029	52.8867	54.1031	149.263	155.928	178.443	3556	3406	3850	10458	8710	13370	1.70601	1.14222e-29	3.3556e-27	up	NC_003075.7	16560030	16563044	-	ADC2	encodes a arginine decarboxylase (ADC)%2C a rate-limiting enzyme that catalyzes the first step of polyamine (PA) biosynthesis via ADC pathway in Arabidopsis thaliana. Arabidopsis genome has two ADC paralogs%2C ADC1 and ADC2. ADC2 is stress-inducible (osmotic stress). Double mutant analysis showed that ADC genes are essential for the production of PA%2C and are required for normal seed development…	K01583 arginine decarboxylase [EC:4.1.1.19] | (RefSeq) ADC2; arginine decarboxylase 2 (A)	ko00330: Arginine and proline metabolism; ko01100: Metabolic pathways; ko01110: Biosynthesis of secondary metabolites	arginine decarboxylase 2 [Arabidopsis thaliana]	A0A654FVJ1_ARATH RecName: Full=Arginine decarboxylase {ECO:0000256|ARBA:ARBA00012426, ECO:0000256|RuleBase:RU003740}; EC=4.1.1.19 {ECO:0000256|ARBA:ARBA00012426, ECO:0000256|RuleBase:RU003740};	--	GO:0009507,chloroplast; GO:0005829,cytosol; GO:0008792,arginine decarboxylase activity; GO:0042803,protein homodimerization activity; GO:0006527,arginine catabolic process; GO:0006596,polyamine biosynthetic process; GO:0009446,putrescine biosynthetic process; GO:0033388,putrescine biosynthetic process from arginine; GO:0009737,response to abscisic acid; GO:0009409,response to cold; GO:0009753,res…	PF02784.19:Pyridoxal-dependent decarboxylase, pyridoxal binding domain	--	--	--
AT3G02040	9.6434	9.4552	10.8354	29.29	27.5715	27.9171	320	308	390	1038	779	1058	1.61464	3.1156e-29	9.00043e-27	up	NC_003074.8	348167	350010	-	SRG3	Encodes a member of the glycerophosphodiester phosphodiesterase (GDPD) family. Has glycerophosphodiester phosphodiesterase activity. Functions in maintaining cellular phosphate homeostasis under phosphate starvation. && GDPD1_ARATH RecName: Full=Glycerophosphodiester phosphodiesterase GDPD1, chloroplastic {ECO:0000305}; EC=3.1.4.46 {ECO:0000269|PubMed:21323773}; AltName: Full=Glycerophosphodieste…	K18696 glycerophosphodiester phosphodiesterase [EC:3.1.4.46] | (RefSeq) SRG3; senescence-related gene 3 (A)	ko00564: Glycerophospholipid metabolism	senescence-related gene 3 [Arabidopsis thaliana]	A0A654F3B3_ARATH RecName: Full=Glycerophosphodiester phosphodiesterase {ECO:0000256|ARBA:ARBA00012247}; EC=3.1.4.46 {ECO:0000256|ARBA:ARBA00012247};	Predicted starch-binding protein	GO:0009507,chloroplast; GO:0009536,plastid; GO:0008889,glycerophosphodiester phosphodiesterase activity; GO:0000287,magnesium ion binding; GO:0030643,cellular phosphate ion homeostasis; GO:0071456,cellular response to hypoxia; GO:0006071,glycerol metabolic process; GO:0046475,glycerophospholipid catabolic process; GO:0003674,molecular_function; GO:0003824,catalytic activity; GO:0008081,phosphoric…	PF03009.20:Glycerophosphoryl diester phosphodiesterase family	--	--	--
AT4G11650	3.4027	2.7563	3.9686	16.8136	17.7189	16.1533	83	66	105	438	368	450	2.43513	5.13875e-29	1.46016e-26	up	NC_003075.7	7024852	7026224	-	OSM34	osmotin-like protein && OSL3_ARATH RecName: Full=Osmotin-like protein OSM34; Flags: Precursor;	--	--	osmotin 34 [Arabidopsis thaliana]	A0A178V0T2_ARATH SubName: Full=OSM34 {ECO:0000313|EMBL:OAO99929.1};	--	GO:0099503,secretory vesicle; GO:0006952,defense response; GO:0050832,defense response to fungus; GO:0006950,response to stress; GO:0008150,biological_process; GO:0050896,response to stimulus; GO:0009605,response to external stimulus; GO:0009607,response to biotic stimulus; GO:0009620,response to fungus; GO:0043207,response to external biotic stimulus; GO:0044419,biological process involved in in…	PF00314.20:Thaumatin family	--	--	--
AT2G38940	3.0806	2.8806	2.7554	11.9689	15.4176	14.091	134	123	130	556	571	700	2.3769	1.20009e-28	3.35503e-26	up	NC_003071.7	16257157	16260253	+	PHT1%3B4	Encodes Pht1%3B4%2C a member of the Pht1 family of phosphate transporters which include: Pht1%3B1/At5g43350%2C Pht1%3B2/At5g43370%2C Pht1%3B3/At5g43360%2C Pht1%3B4/At2g38940%2C Pht1%3B5/At2g32830%2C Pht1%3B6/At5g43340%2C Pht1%3B7/At3g54700%2C Pht1%3B8/At1g20860%2C Pht1%3B9/At1g76430 (Plant Journal 2002%2C 31:341). Expression is upregulated in the shoot of cax1/cax3 mutant. && PHT14_ARATH RecName:…	K08176 MFS transporter, PHS family, inorganic phosphate transporter | (RefSeq) PHT1;4; phosphate transporter 1;4 (A)	--	phosphate transporter 1;4 [Arabidopsis thaliana]	A0A178VRB1_ARATH SubName: Full=(thale cress) hypothetical protein {ECO:0000313|EMBL:CAD5320796.1}; SubName: Full=PHT1 {ECO:0000313|EMBL:OAP08366.1};	Inorganic phosphate transporter	GO:0005794,Golgi apparatus; GO:0016021,integral component of membrane; GO:0005886,plasma membrane; GO:0009506,plasmodesma; GO:0005773,vacuole; GO:0005315,inorganic phosphate transmembrane transporter activity; GO:0015293,symporter activity; GO:0006817,phosphate ion transport; GO:0003674,molecular_function; GO:0005215,transporter activity; GO:0015291,secondary active transmembrane transporter acti…	PF00083.27:Sugar (and other) transporter	--	--	--
AT2G47180	5.2494	6.5582	5.2048	22.2889	28.1896	28.3008	159	195	171	721	727	979	2.34241	1.91992e-28	5.28221e-26	up	NC_003071.7	19368798	19370478	-	GolS1	GolS1 is a galactinol synthase that catalyzes the formation of galactinol from UDP-galactose and myo-inositol. GolS1 transcript levels rise in response to methyl viologen%2C an oxidative damage-inducing agent. Plants over-expressing GolS1 have increased tolerance to salt%2C chilling%2C and high-light stress. && GOLS1_ARATH RecName: Full=Galactinol synthase 1; Short=AtGolS1; Short=GolS-1; EC=2.4.1…	K18819 inositol 3-alpha-galactosyltransferase [EC:2.4.1.123] | (RefSeq) GolS1; galactinol synthase 1 (A)	ko00052: Galactose metabolism; ko01100: Metabolic pathways	galactinol synthase 1 [Arabidopsis thaliana]	A0A654F2R2_ARATH RecName: Full=Hexosyltransferase {ECO:0000256|RuleBase:RU362027}; EC=2.4.1.- {ECO:0000256|RuleBase:RU362027};	Glycosyl transferase, family 8 - glycogenin	GO:0005737,cytoplasm; GO:0016757,glycosyltransferase activity; GO:0047216,inositol 3-alpha-galactosyltransferase activity; GO:0046872,metal ion binding; GO:0006012,galactose metabolic process; GO:0009737,response to abscisic acid; GO:0009409,response to cold; GO:0009408,response to heat; GO:0006979,response to oxidative stress; GO:0009651,response to salt stress; GO:0009414,response to water depr…	PF01501.23:Glycosyl transferase family 8	--	--	--
AT3G45140	372.882	358.947	372.957	910.977	924.564	1006.86	26386	24934	28626	68844	55705	81370	1.48215	2.72135e-28	7.37018e-26	up	NC_003074.8	16525245	16529352	+	LOX2	Chloroplast lipoxygenase required for wound-induced jasmonic acid accumulation in Arabidopsis.Mutants are resistant to Staphylococcus aureus and accumulate salicylic acid upon infection. && LOX2_ARATH RecName: Full=Lipoxygenase 2, chloroplastic; Short=AtLOX2; EC=1.13.11.12 {ECO:0000269|PubMed:18949503}; Flags: Precursor;	K00454 lipoxygenase [EC:1.13.11.12] | (RefSeq) LOX2; lipoxygenase 2 (A)	ko00591: Linoleic acid metabolism; ko00592: alpha-Linolenic acid metabolism; ko01100: Metabolic pathways; ko01110: Biosynthesis of secondary metabolites	lipoxygenase 2 [Arabidopsis thaliana]	A0A178VJC0_ARATH RecName: Full=Lipoxygenase {ECO:0000256|RuleBase:RU003975}; EC=1.13.11.- {ECO:0000256|RuleBase:RU003975};	--	GO:0009507,chloroplast; GO:0009941,chloroplast envelope; GO:0009570,chloroplast stroma; GO:0009535,chloroplast thylakoid membrane; GO:0005737,cytoplasm; GO:0005829,cytosol; GO:0016165,linoleate 13S-lipoxygenase activity; GO:0046872,metal ion binding; GO:0003729,mRNA binding; GO:0016702,oxidoreductase activity, acting on single donors with incorporation of molecular oxygen, incorporation of two at…	PF00305.22:Lipoxygenase	--	--	--
AT4G15680	4.2613	5.0756	4.4122	21.3626	26.7181	24.626	65	76	73	348	347	429	2.52967	3.00917e-28	8.0243e-26	up	NC_003075.7	8931617	8932317	+	AT4G15680	-- && GRXS4_ARATH RecName: Full=Monothiol glutaredoxin-S4; Short=AtGrxS4; AltName: Full=Protein ROXY 13;	K03676 glutaredoxin 3 | (RefSeq) Thioredoxin superfamily protein (A)	--	Thioredoxin superfamily protein [Arabidopsis thaliana]	A0A178UVX0_ARATH SubName: Full=(thale cress) hypothetical protein {ECO:0000313|EMBL:CAD5328034.1};	Glutaredoxin and related proteins	GO:0005737,cytoplasm; GO:0005634,nucleus; GO:0051537,2 iron, 2 sulfur cluster binding; GO:0097573,glutathione oxidoreductase activity; GO:0046872,metal ion binding; GO:0010167,response to nitrate; GO:0003674,molecular_function; GO:0005488,binding; GO:0051536,iron-sulfur cluster binding; GO:0051540,metal cluster binding; GO:0003824,catalytic activity; GO:0015035,protein-disulfide reductase activit…	PF00462.27:Glutaredoxin	--	--	--
AT3G05400	0.4065	0.6333	0.4188	5.5077	3.6227	3.957	17	26	19	246	129	189	3.27401	7.2453e-28	1.90277e-25	up	NC_003074.8	1549446	1554219	+	AT3G05400	-- && EDL12_ARATH RecName: Full=Sugar transporter ERD6-like 12; AltName: Full=Sugar transporter-like protein 5;	K03444 MFS transporter, SP family, ERD6-like sugar transporter | (RefSeq) Major facilitator superfamily protein (A)	--	Major facilitator superfamily protein [Arabidopsis thaliana]	D7L3T9_ARALL RecName: Full=MFS domain-containing protein {ECO:0000259|PROSITE:PS50850};	Predicted transporter (major facilitator superfamily)	GO:0016021,integral component of membrane; GO:0016020,membrane; GO:0051119,sugar transmembrane transporter activity; GO:0022857,transmembrane transporter activity; GO:0055085,transmembrane transport; GO:0003674,molecular_function; GO:0005215,transporter activity; GO:0015144,carbohydrate transmembrane transporter activity; GO:0006810,transport; GO:0008150,biological_process; GO:0009987,cellular pr…	PF00083.27:Sugar (and other) transporter	--	--	--
AT3G01420	0.8452	0.841	0.7792	4.3805	4.9635	4.9568	43	42	43	238	215	288	2.65798	1.42114e-27	3.67652e-25	up	NC_003074.8	159450	162905	-	DOX1	Encodes an alpha-dioxygenase involved in protection against oxidative stress and cell death. Induced in response to Salicylic acid and oxidative stress. Independent of NPR1 in induction by salicylic acid. && DOX1_ARATH RecName: Full=Alpha-dioxygenase 1 {ECO:0000303|PubMed:12060227}; Short=Alpha DOX1 {ECO:0000303|PubMed:12060227}; EC=1.13.11.92 {ECO:0000269|PubMed:10455113}; AltName: Full=Fatty ac…	K10529 fatty acid alpha-dioxygenase [EC:1.13.11.92] | (RefSeq) DOX1; Peroxidase superfamily protein (A)	ko00592: alpha-Linolenic acid metabolism; ko01110: Biosynthesis of secondary metabolites	Crystal Structure of fatty acid alpha-dioxygenase (Arabidopsis thaliana) [Arabidopsis thaliana]	A0A178V8W6_ARATH SubName: Full=PADOX-1 {ECO:0000313|EMBL:OAP02346.1};	Peroxidase/oxygenase	GO:0012511,monolayer-surrounded lipid storage body; GO:0020037,heme binding; GO:0046872,metal ion binding; GO:0016702,oxidoreductase activity, acting on single donors with incorporation of molecular oxygen, incorporation of two atoms of oxygen; GO:0004601,peroxidase activity; GO:1902609,(R)-2-hydroxy-alpha-linolenic acid biosynthetic process; GO:0008219,cell death; GO:0071732,cellular response to…	PF03098.18:Animal haem peroxidase	--	--	--
AT3G44300	5.2394	6.2827	5.9896	19.7919	18.0737	15.9124	175	206	217	706	514	607	1.73057	1.66954e-27	4.25561e-25	up	NC_003074.8	15983199	15985535	+	NIT2	Encodes an enzyme that catalyzes the hydrolysis of indole-3-acetonitrile (IAN) to indole-3-acetic acid (IAA) (nitrile aminohydrolase%2C EC 3.5.5.1) and IAN to indole-3-acetamide (IAM) at lower levels. Mutants have reduced sensitivity to IAN and are sensitive to IAA. This enzyme likely participates in other non-auxin-related metabolic pathways. && NRL2_ARATH RecName: Full=Nitrilase 2; EC=3.5.5.1;	K01501 nitrilase [EC:3.5.5.1] | (RefSeq) NIT2; nitrilase 2 (A)	ko00380: Tryptophan metabolism; ko00460: Cyanoamino acid metabolism; ko00910: Nitrogen metabolism; ko01100: Metabolic pathways	nitrilase 2 [Arabidopsis thaliana]	A0A384LD03_ARATH SubName: Full=NIT2 {ECO:0000313|EMBL:OAP02780.1};	Carbon-nitrogen hydrolase	GO:0005829,cytosol; GO:0005886,plasma membrane; GO:0080061,indole-3-acetonitrile nitrilase activity; GO:0080109,indole-3-acetonitrile nitrile hydratase activity; GO:0003729,mRNA binding; GO:0000257,nitrilase activity; GO:0018822,nitrile hydratase activity; GO:0051410,detoxification of nitrogen compound; GO:0009684,indoleacetic acid biosynthetic process; GO:0003674,molecular_function; GO:0003824,c…	PF00795.25:Carbon-nitrogen hydrolase	--	--	--
AT5G22500	8.1458	8.8966	8.3131	1.8974	2.1181	1.6855	402	431	445	100	89	95	-2.04378	2.23238e-27	5.60782e-25	down	NC_003076.8	7470328	7474133	+	FAR1	Encodes a member of the eight-member gene family encoding alcohol-forming fatty acyl-CoA reductases (FARs) identified in Arabidopsis thaliana. Three of the FARs%2C FAR1 (At5g22500)%2C FAR4 (At3g44540) and FAR5 (At3g44550)%2C are shown to generate the fatty alcohols found in root%2C seed coat%2C and wound-induced leaf tissue. && FACR1_ARATH RecName: Full=Fatty acyl-CoA reductase 1 {ECO:0000305}; E…	K13356 alcohol-forming fatty acyl-CoA reductase [EC:1.2.1.84] | (RefSeq) FAR1; fatty acid reductase 1 (A)	ko00073: Cutin, suberine and wax biosynthesis; ko04146: Peroxisome	unnamed protein product [Arabidopsis thaliana]	A0A7G2FGC2_ARATH RecName: Full=Fatty acyl-CoA reductase {ECO:0000256|RuleBase:RU363097}; EC=1.2.1.84 {ECO:0000256|RuleBase:RU363097};	Acyl-CoA reductase	GO:0009507,chloroplast; GO:0043231,intracellular membrane-bounded organelle; GO:0005886,plasma membrane; GO:0102965,alcohol-forming fatty acyl-CoA reductase activity; GO:0080019,fatty-acyl-CoA reductase (alcohol-forming) activity; GO:0050062,long-chain-fatty-acyl-CoA reductase activity; GO:0006629,lipid metabolic process; GO:0035336,long-chain fatty-acyl-CoA metabolic process; GO:0009651,response…	PF07993.15:Male sterility protein	--	--	--
AT4G32280	5.767	6.3126	6.2084	0.5702	0.6731	0.6273	161	173	188	17	16	20	-3.18323	5.77274e-27	1.42941e-24	down	NC_003075.7	15583332	15584903	+	IAA29	Auxin inducible protein. && IAA29_ARATH RecName: Full=Auxin-responsive protein IAA29; AltName: Full=Indoleacetic acid-induced protein 29;	K14484 auxin-responsive protein IAA | (RefSeq) IAA29; indole-3-acetic acid inducible 29 (A)	ko04075: Plant hormone signal transduction	indole-3-acetic acid inducible 29 [Arabidopsis thaliana]	Q2VWA0_ARATH RecName: Full=Auxin-responsive protein {ECO:0000256|RuleBase:RU004549};	--	GO:0005634,nucleus; GO:0003700,DNA-binding transcription factor activity; GO:0009734,auxin-activated signaling pathway; GO:0009733,response to auxin; GO:0010583,response to cyclopentenone; GO:0010218,response to far red light; GO:0009635,response to herbicide; GO:0010114,response to red light; GO:0003674,molecular_function; GO:0140110,transcription regulator activity; GO:0007154,cell communicatio…	PF02309.19:AUX/IAA family	AUX/IAA	TR	AUX/IAA
AT1G14250	17.4927	19.4985	19.6868	45.4791	43.6059	46.4035	743	813	907	2063	1577	2251	1.37428	1.09597e-26	2.67555e-24	up	NC_003070.9	4868346	4871488	+	AT1G14250	-- && APY5_ARATH RecName: Full=Probable apyrase 5; Short=AtAPY5; EC=3.6.1.5; AltName: Full=ATP-diphosphatase; AltName: Full=ATP-diphosphohydrolase; AltName: Full=Adenosine diphosphatase; Short=ADPase; AltName: Full=NTPDase; AltName: Full=Nucleoside triphosphate diphosphohydrolase 5;	K01510 apyrase [EC:3.6.1.5] | (RefSeq) GDA1/CD39 nucleoside phosphatase family protein (A)	ko00230: Purine metabolism; ko00240: Pyrimidine metabolism; ko01100: Metabolic pathways; ko01110: Biosynthesis of secondary metabolites; ko01232: Nucleotide metabolism	GDA1/CD39 nucleoside phosphatase family protein [Arabidopsis thaliana]	A0A654EKI1_ARATH RecName: Full=Apyrase {ECO:0000256|ARBA:ARBA00012148}; EC=3.6.1.5 {ECO:0000256|ARBA:ARBA00012148}; AltName: Full=ATP-diphosphatase {ECO:0000256|ARBA:ARBA00031428}; AltName: Full=ATP-diphosphohydrolase {ECO:0000256|ARBA:ARBA00032306}; AltName: Full=Adenosine diphosphatase {ECO:0000256|ARBA:ARBA00030084}; AltName: Full=NTPDase {ECO:0000256|ARBA:ARBA00031370};	Nucleoside phosphatase	GO:0016021,integral component of membrane; GO:0016020,membrane; GO:0000325,plant-type vacuole; GO:0102490,NA; GO:0005524,ATP binding; GO:0102485,NA; GO:0102486,NA; GO:0102491,NA; GO:0102488,NA; GO:0102487,NA; GO:0102489,NA; GO:0017110,nucleoside diphosphate phosphatase activity; GO:0009134,nucleoside diphosphate catabolic process; GO:0000166,nucleotide binding; GO:0003674,molecular_function; GO:0…	PF01150.20:GDA1/CD39 (nucleoside phosphatase) family	--	--	--
AT3G14020	3.1694	2.8251	3.1858	10.9435	11.0122	9.6938	144	126	157	531	426	503	1.8979	1.62604e-26	3.91447e-24	up	NC_003074.8	4641930	4644571	+	NF-YA6	-- && NFYA6_ARATH RecName: Full=Nuclear transcription factor Y subunit A-6; Short=AtNF-YA-6;	K08064 nuclear transcription factor Y, alpha | (RefSeq) NF-YA6; nuclear factor Y, subunit A6 (A)	--	nuclear factor Y, subunit A6 [Arabidopsis thaliana]	A0A5S9XC61_ARATH RecName: Full=Nuclear transcription factor Y subunit {ECO:0000256|RuleBase:RU367155};	CCAAT-binding factor, subunit B (HAP2)	GO:0016602,CCAAT-binding factor complex; GO:0003700,DNA-binding transcription factor activity; GO:0000981,DNA-binding transcription factor activity, RNA polymerase II-specific; GO:0000978,RNA polymerase II cis-regulatory region sequence-specific DNA binding; GO:0009793,embryo development ending in seed dormancy; GO:0006357,regulation of transcription by RNA polymerase II; GO:0048316,seed developm…	PF02045.18:CCAAT-binding transcription factor (CBF-B/NF-YA) subunit B	NF-YA	TF	NF-Y->NF-YA
AT5G42800	1.3001	0.6468	1.0871	7.5872	8.6999	9.3187	43	21	39	268	245	352	3.19246	3.68694e-26	8.67804e-24	up	NC_003076.8	17164093	17166032	-	DFR	dihydroflavonol reductase. Catalyzes the conversion of dihydroquercetin to leucocyanidin in the biosynthesis of anthocyanins. Not expressed in roots (qRT-PCR). && DFRA_ARATH RecName: Full=Dihydroflavonol 4-reductase; Short=DFR; EC=1.1.1.219 {ECO:0000250|UniProtKB:Q9XES5}; AltName: Full=Dihydrokaempferol 4-reductase; AltName: Full=Flavanone 4-reductase; Short=FNR; EC=1.1.1.234 {ECO:0000250|UniProt…	K13082 bifunctional dihydroflavonol 4-reductase/flavanone 4-reductase [EC:1.1.1.219 1.1.1.234] | (RefSeq) DFR; dihydroflavonol 4-reductase (A)	ko00941: Flavonoid biosynthesis; ko01100: Metabolic pathways; ko01110: Biosynthesis of secondary metabolites	dihydroflavonol 4-reductase [Arabidopsis thaliana]	B1GV15_ARATH SubName: Full=Dihydroflavonol reductase {ECO:0000313|EMBL:CAP08806.1};	Flavonol reductase/cinnamoyl-CoA reductase	GO:0042406,extrinsic component of endoplasmic reticulum membrane; GO:0045552,dihydrokaempferol 4-reductase activity; GO:0047890,flavanone 4-reductase activity; GO:0016616,oxidoreductase activity, acting on the CH-OH group of donors, NAD or NADP as acceptor; GO:0009718,anthocyanin-containing compound biosynthetic process; GO:0003674,molecular_function; GO:0003824,catalytic activity; GO:0016491,oxi…	PF01370.24:NAD dependent epimerase/dehydratase family	--	--	--
AT1G62540	2.6149	3.1116	2.6881	9.6421	8.5067	8.3478	113	132	126	445	313	412	1.76796	3.70493e-26	8.67804e-24	up	NC_003070.9	23151634	23155728	+	FMO-GS-OX2	belongs to the flavin-monooxygenase (FMO) family%2C encodes a glucosinolate S-oxygenase that catalyzes the conversion of methylthioalkyl glucosinolates to methylsulfinylalkyl glucosinolates && GSOX2_ARATH RecName: Full=Flavin-containing monooxygenase FMO GS-OX2; EC=1.14.13.237 {ECO:0000269|PubMed:18799661}; AltName: Full=Flavin-monooxygenase glucosinolate S-oxygenase 2;	K22324 aliphatic glucosinolate S-oxygenase [EC:1.14.13.237] | (RefSeq) FMO_GS-OX2; flavin-monooxygenase glucosinolate S-oxygenase 2 (A)	--	flavin-monooxygenase glucosinolate S-oxygenase 2 [Arabidopsis thaliana]	A0A1P8AP83_ARATH RecName: Full=Flavin-containing monooxygenase {ECO:0000256|RuleBase:RU361177}; EC=1.-.-.- {ECO:0000256|RuleBase:RU361177};	Flavin-containing monooxygenase	GO:0080102,3-methylthiopropyl glucosinolate S-oxygenase activity; GO:0080103,4-methylthiopropyl glucosinolate S-oxygenase activity; GO:0080104,5-methylthiopropyl glucosinolate S-oxygenase activity; GO:0080106,7-methylthiopropyl glucosinolate S-oxygenase activity; GO:0080107,8-methylthiopropyl glucosinolate S-oxygenase activity; GO:0050660,flavin adenine dinucleotide binding; GO:0004499,N,N-dimeth…	PF00743.22:Flavin-binding monooxygenase-like	--	--	--
AT2G44460	0.2733	0.3855	0.3101	2.9922	3.2346	3.0373	13	18	16	152	131	165	3.3783	5.83899e-26	1.34943e-23	up	NC_003071.7	18346306	18350026	+	BGLU28	-- && BGL28_ARATH RecName: Full=Beta-glucosidase 28; Short=AtBGLU28; EC=3.2.1.21; Flags: Precursor;	K01188 beta-glucosidase [EC:3.2.1.21] | (RefSeq) BGLU28; beta glucosidase 28 (A)	ko00460: Cyanoamino acid metabolism; ko00500: Starch and sucrose metabolism; ko00999: Biosynthesis of various plant secondary metabolites; ko01100: Metabolic pathways; ko01110: Biosynthesis of secondary metabolites	beta glucosidase 28 [Arabidopsis thaliana]	A0A178VZ44_ARATH SubName: Full=BGLU28 {ECO:0000313|EMBL:OAP10525.1};	Beta-glucosidase, lactase phlorizinhydrolase, and related proteins	GO:0008422,beta-glucosidase activity; GO:0102483,scopolin beta-glucosidase activity; GO:0005975,carbohydrate metabolic process; GO:0019762,glucosinolate catabolic process; GO:0009651,response to salt stress; GO:0003674,molecular_function; GO:0003824,catalytic activity; GO:0004553,hydrolase activity, hydrolyzing O-glycosyl compounds; GO:0015926,glucosidase activity; GO:0016787,hydrolase activity; …	PF00232.21:Glycosyl hydrolase family 1	--	--	--
AT4G25000	1.6883	2.0405	1.5038	7.8508	7.0578	8.4188	59	70	57	293	210	336	2.27673	1.34086e-25	3.05804e-23	up	NC_003075.7	12851795	12853845	-	AMY1	Predicted to be secreted protein based on signalP prediction. Involved in starch mobilization. Mutants are defective in alpha-amylase activity. (Note: AMY1 has been found in the literature to be referred to as AMY3%2C which is not to be confused with AMY3/At1g69830). && AMY1_ARATH RecName: Full=Alpha-amylase 1 {ECO:0000303|PubMed:15347792}; Short=AtAMY1 {ECO:0000303|PubMed:15347792}; EC=3.2.1.1 {…	K01176 alpha-amylase [EC:3.2.1.1] | (RefSeq) AMY1; alpha-amylase-like protein (A)	ko00500: Starch and sucrose metabolism; ko01100: Metabolic pathways; ko01110: Biosynthesis of secondary metabolites	alpha-amylase-like protein [Arabidopsis thaliana]	A0A178US39_ARATH RecName: Full=Alpha-amylase {ECO:0000256|ARBA:ARBA00012595, ECO:0000256|PIRNR:PIRNR001028}; EC=3.2.1.1 {ECO:0000256|ARBA:ARBA00012595, ECO:0000256|PIRNR:PIRNR001028}; AltName: Full=1,4-alpha-D-glucan glucanohydrolase {ECO:0000256|PIRNR:PIRNR001028};	Alpha-amylase	GO:0048046,apoplast; GO:0005576,extracellular region; GO:0004556,alpha-amylase activity; GO:0005509,calcium ion binding; GO:0009737,response to abscisic acid; GO:0009739,response to gibberellin; GO:0005987,sucrose catabolic process; GO:0003674,molecular_function; GO:0003824,catalytic activity; GO:0004553,hydrolase activity, hydrolyzing O-glycosyl compounds; GO:0016160,amylase activity; GO:0016787…	PF07821.15:Alpha-amylase C-terminal beta-sheet domain	--	--	--
AT4G12310	9.8925	9.8071	10.1336	1.9342	2.1367	2.5388	522	508	580	109	96	153	-2.05368	1.44908e-25	3.26194e-23	down	NC_003075.7	7309898	7312684	-	CYP706A5	member of CYP706A && CYP1_CROXC RecName: Full=Flavonoid 3'-monooxygenase CYP75B137 {ECO:0000305}; EC=1.14.14.82 {ECO:0000269|PubMed:31004005}; AltName: Full=Cytochrome P450 1 {ECO:0000303|PubMed:31004005}; Short=CcCYP1 {ECO:0000303|PubMed:31004005}; AltName: Full=Cytochrome P450 75B137 {ECO:0000303|PubMed:31004005}; AltName: Full=Flavonoid 3'-hydroxylase CYP75B137 {ECO:0000305};	K05280 flavonoid 3'-monooxygenase [EC:1.14.14.82] | (RefSeq) TT7; Cytochrome P450 superfamily protein (A)	ko00941: Flavonoid biosynthesis; ko00944: Flavone and flavonol biosynthesis; ko01100: Metabolic pathways; ko01110: Biosynthesis of secondary metabolites	cytochrome P450, family 706, subfamily A, polypeptide 5 [Arabidopsis thaliana]	Q9STI0_ARATH SubName: Full=At4g12310 {ECO:0000313|EMBL:AAS76776.1}; SubName: Full=Cytochrome P450, family 706, subfamily A, polypeptide 5 {ECO:0000313|EMBL:AEE83113.1}; SubName: Full=Flavonoid 3', 5'-hydroxylase-like protein {ECO:0000313|EMBL:CAB45978.1}; SubName: Full=Flavonoid 3',5'-hydroxylase-like protein {ECO:0000313|EMBL:BAE98811.1};	Cytochrome P450 CYP2 subfamily	GO:0016021,integral component of membrane; GO:0016711,flavonoid 3'-monooxygenase activity; GO:0020037,heme binding; GO:0005506,iron ion binding; GO:0009813,flavonoid biosynthetic process; GO:0003674,molecular_function; GO:0003824,catalytic activity; GO:0004497,monooxygenase activity; GO:0016491,oxidoreductase activity; GO:0016705,oxidoreductase activity, acting on paired donors, with incorporatio…	PF00067.25:Cytochrome P450	--	--	--
AT5G28237	0.6986	0.4744	0.5269	3.885	4.674	4.6894	33	22	27	196	188	253	3.08385	1.5565e-25	3.45883e-23	up	NC_003076.8	10207287	10213598	-	AT5G28237	-- && TRPB_CAMAC RecName: Full=Tryptophan synthase beta chain 2, chloroplastic; EC=4.2.1.20; Flags: Precursor;	K01696 tryptophan synthase beta chain [EC:4.2.1.20] | (RefSeq) Pyridoxal-5'-phosphate-dependent enzyme family protein (A)	ko00260: Glycine, serine and threonine metabolism; ko00400: Phenylalanine, tyrosine and tryptophan biosynthesis; ko01100: Metabolic pathways; ko01110: Biosynthesis of secondary metabolites; ko01230: Biosynthesis of amino acids	Pyridoxal-5'-phosphate-dependent enzyme family protein [Arabidopsis thaliana]	A0A1P8BBQ3_ARATH RecName: Full=Tryptophan synthase {ECO:0000256|ARBA:ARBA00012043, ECO:0000256|RuleBase:RU003663}; EC=4.2.1.20 {ECO:0000256|ARBA:ARBA00012043, ECO:0000256|RuleBase:RU003663};	Tryptophan synthase beta chain	GO:0009507,chloroplast; GO:0004834,tryptophan synthase activity; GO:0003674,molecular_function; GO:0003824,catalytic activity; GO:0016829,lyase activity; GO:0016835,carbon-oxygen lyase activity; GO:0016836,hydro-lyase activity; GO:0005575,cellular_component; GO:0005622,intracellular anatomical structure; GO:0005737,cytoplasm; GO:0009536,plastid; GO:0043226,organelle; GO:0043227,membrane-bounded o…	PF00291.28:Pyridoxal-phosphate dependent enzyme	--	--	--
AT5G54190	35.2427	34.6322	35.8095	9.2804	10.5024	10.569	1273	1228	1403	358	323	436	-1.68001	2.50198e-25	5.48947e-23	down	NC_003076.8	21990864	21992814	-	PORA	light-dependent NADPH:protochlorophyllide oxidoreductase A && PORA_ARATH RecName: Full=Protochlorophyllide reductase A, chloroplastic; Short=PCR A; EC=1.3.1.33 {ECO:0000305|PubMed:22278767}; AltName: Full=NADPH-protochlorophyllide oxidoreductase A; Short=POR A; Flags: Precursor;	K00218 protochlorophyllide reductase [EC:1.3.1.33] | (RefSeq) PORA; protochlorophyllide oxidoreductase A (A)	ko00860: Porphyrin metabolism; ko01100: Metabolic pathways; ko01110: Biosynthesis of secondary metabolites	NADPH:protochlorophyllide oxidoreductase A [Arabidopsis thaliana]	A0A5S9YDU5_ARATH RecName: Full=NADPH-protochlorophyllide oxidoreductase {ECO:0000256|RuleBase:RU365001}; EC=1.3.1.33 {ECO:0000256|RuleBase:RU365001};	Dehydrogenases with different specificities (related to short-chain alcohol dehydrogenases)	GO:0009507,chloroplast; GO:0009941,chloroplast envelope; GO:0009534,chloroplast thylakoid; GO:0003729,mRNA binding; GO:0016630,protochlorophyllide reductase activity; GO:0015995,chlorophyll biosynthetic process; GO:0009640,photomorphogenesis; GO:0015979,photosynthesis; GO:0009723,response to ethylene; GO:0009647,skotomorphogenesis; GO:0003674,molecular_function; GO:0003676,nucleic acid binding; G…	PF00106.28:short chain dehydrogenase	--	--	--
AT2G05380	115.294	101.212	115.518	30.2731	33.4835	25.8873	2293	1976	2492	643	567	588	-1.77401	1.33433e-24	2.89099e-22	down	NC_003071.7	1966610	1968142	+	GRP3S	glycine-rich protein 3 short isoform (GRP3S) mRNA%2C complete && GRP3S_ARATH RecName: Full=Glycine-rich protein 3 short isoform; Flags: Precursor;	--	--	glycine-rich protein 3 short isoform [Arabidopsis thaliana]	A0A1P8B1B5_ARATH SubName: Full=Glycine-rich protein 3 short isoform {ECO:0000313|EMBL:ANM62652.1};	--	GO:0005576,extracellular region; GO:0005739,mitochondrion; GO:0005575,cellular_component; GO:0110165,cellular anatomical entity; GO:0005622,intracellular anatomical structure; GO:0005737,cytoplasm; GO:0043226,organelle; GO:0043227,membrane-bounded organelle; GO:0043229,intracellular organelle; GO:0043231,intracellular membrane-bounded organelle	PF07172.14:Glycine rich protein family	--	--	--
AT5G22430	9.0557	9.8169	9.1971	1.451	1.4788	1.5265	187	199	206	32	26	36	-2.54305	1.59617e-24	3.4156e-22	down	NC_003076.8	7433790	7434953	+	AT5G22430	-- && --	--	--	Pollen Ole e 1 allergen and extensin family protein [Arabidopsis thaliana]	Q9FMQ8_ARATH SubName: Full=Pollen Ole e 1 allergen and extensin family protein {ECO:0000313|EMBL:AED93025.1}; SubName: Full=Uncharacterized protein At5g22430 {ECO:0000313|EMBL:AAK44030.1};	--	GO:0031225,anchored component of membrane; GO:0005575,cellular_component; GO:0016020,membrane; GO:0031224,intrinsic component of membrane; GO:0110165,cellular anatomical entity	--	--	--	--
AT3G21500	0.4736	0.521	0.3144	3.1041	3.3818	3.6989	25	27	18	175	152	223	3.08915	1.61714e-24	3.41828e-22	up	NC_003074.8	7573560	7576721	-	DXPS1	Encodes a protein postulated to have 1-deoxy-D-xylulose 5-phosphate synthase activity. && DXS_ARATH RecName: Full=1-deoxy-D-xylulose-5-phosphate synthase, chloroplastic; Short=1-deoxyxylulose-5-phosphate synthase {ECO:0000303|PubMed:10982425}; Short=DXP synthase {ECO:0000303|PubMed:10982425}; Short=DXPS; EC=2.2.1.7 {ECO:0000269|PubMed:10982425}; AltName: Full=Protein CLOROPLASTOS ALTERADOS 1; Fla…	K01662 1-deoxy-D-xylulose-5-phosphate synthase [EC:2.2.1.7] | (RefSeq) DXPS1; 1-deoxy-D-xylulose 5-phosphate synthase 1 (A)	ko00730: Thiamine metabolism; ko00900: Terpenoid backbone biosynthesis; ko01100: Metabolic pathways; ko01110: Biosynthesis of secondary metabolites	1-deoxy-D-xylulose 5-phosphate synthase 1 [Arabidopsis thaliana]	A0A1I9LTC7_ARATH RecName: Full=1-deoxy-D-xylulose-5-phosphate synthase {ECO:0000256|ARBA:ARBA00013150}; EC=2.2.1.7 {ECO:0000256|ARBA:ARBA00013150};	Transketolase	GO:0009507,chloroplast; GO:0009570,chloroplast stroma; GO:0008661,1-deoxy-D-xylulose-5-phosphate synthase activity; GO:0042802,identical protein binding; GO:0046872,metal ion binding; GO:0016744,transketolase or transaldolase activity; GO:0052865,1-deoxy-D-xylulose 5-phosphate biosynthetic process; GO:0015995,chlorophyll biosynthetic process; GO:0019288,isopentenyl diphosphate biosynthetic proces…	PF13292.9:1-deoxy-D-xylulose-5-phosphate synthase	--	--	--
AT4G22490	20.2819	31.5885	24.6973	97.8101	130.119	142.02	346	529	457	1782	1890	2767	2.40969	2.34443e-24	4.8959e-22	up	NC_003075.7	11849653	11850436	-	AT4G22490	-- && ERLL1_ARATH RecName: Full=pEARLI1-like lipid transfer protein 1; AltName: Full=Protein AZELAIC ACID INDUCED 1; Flags: Precursor;	--	--	Bifunctional inhibitor/lipid-transfer protein/seed storage 2S albumin superfamily protein [Arabidopsis thaliana]	Q9SUX0_ARATH SubName: Full=Bifunctional inhibitor/lipid-transfer protein/seed storage 2S albumin superfamily protein {ECO:0000313|EMBL:AEE84612.1}; SubName: Full=RCc3-like protein {ECO:0000313|EMBL:CAA22154.1};	--	GO:0048046,apoplast; GO:0009507,chloroplast; GO:0009707,chloroplast outer membrane; GO:0005783,endoplasmic reticulum; GO:0009506,plasmodesma; GO:0043621,protein self-association; GO:0070417,cellular response to cold; GO:0009631,cold acclimation; GO:0050832,defense response to fungus; GO:0009682,induced systemic resistance; GO:0009626,plant-type hypersensitive response; GO:0009627,systemic acquire…	PF14547.9:Hydrophobic seed protein	--	--	--
AT3G28220	9.637	9.5813	10.032	26.6647	20.5636	25.0105	333	325	376	984	605	987	1.41287	2.85997e-24	5.90142e-22	up	NC_003074.8	10524181	10526733	+	AT3G28220	-- && MCC15_ARATH RecName: Full=MATH domain and coiled-coil domain-containing protein At3g58200; AltName: Full=RTM3-like protein At3g58200;	K11838 ubiquitin carboxyl-terminal hydrolase 7 [EC:3.4.19.12] | (RefSeq) UBP12; ubiquitin-specific protease 12 (A)	ko03083: Polycomb repressive complex	TRAF-like family protein [Arabidopsis thaliana]	Q9LHA6_ARATH SubName: Full=AT3g28220/T19D11_3 {ECO:0000313|EMBL:AAK50113.1}; SubName: Full=TRAF-like family protein {ECO:0000313|EMBL:AEE77418.1};	Speckle-type POZ protein SPOP and related proteins with TRAF, MATH and BTB/POZ domains	--	PF00917.29:MATH domain	--	--	--
AT5G17220	1.5515	0.8543	1.5463	9.0697	9.8002	11.1614	37	20	40	231	199	304	3.03843	4.93253e-24	1.00583e-21	up	NC_003076.8	5658416	5659661	+	GSTF12	Encodes glutathione transferase belonging to the phi class of GSTs. Naming convention according to Wagner et al. (2002). Mutants display no pigments on leaves and stems. Likely to function as a carrier to transport anthocyanin from the cytosol to tonoplasts. && GSTFC_ARATH RecName: Full=Glutathione S-transferase F12 {ECO:0000303|PubMed:12090627}; Short=AtGSTF12 {ECO:0000303|PubMed:12090627}; EC=2…	K00799 glutathione S-transferase [EC:2.5.1.18] | (RefSeq) GSTF12; glutathione S-transferase phi 12 (A)	ko00480: Glutathione metabolism; ko01100: Metabolic pathways	glutathione S-transferase phi 12 [Arabidopsis thaliana]	A0A178UDJ7_ARATH RecName: Full=Glutathione transferase {ECO:0000256|ARBA:ARBA00012452}; EC=2.5.1.18 {ECO:0000256|ARBA:ARBA00012452};	Glutathione S-transferase	GO:0005737,cytoplasm; GO:0005829,cytosol; GO:0005634,nucleus; GO:0009705,plant-type vacuole membrane; GO:0043169,cation binding; GO:0043295,glutathione binding; GO:0004364,glutathione transferase activity; GO:0046283,anthocyanin-containing compound metabolic process; GO:0006749,glutathione metabolic process; GO:1900384,regulation of flavonol biosynthetic process; GO:0009407,toxin catabolic proces…	PF02798.23:Glutathione S-transferase, N-terminal domain	--	--	--
AT4G15440	5.1363	5.032	4.894	16.0392	20.1469	20.0123	209	201	216	697	698	930	2.02627	5.77273e-24	1.16347e-21	up	NC_003075.7	8835368	8838676	+	HPL1	Encodes a hydroperoxide lyase. Also a member of the CYP74B cytochrome p450 family. In the ecotype Columbia (Col) the gene contains a 10-nucleotide deletion in its first exon that causes it to code for a truncated protein that results in a non-functional hydroperoxide lyase. && C74B2_ARATH RecName: Full=Linolenate hydroperoxide lyase, chloroplastic {ECO:0000305|PubMed:9701595}; EC=4.2.99.- {ECO:00…	K01723 hydroperoxide dehydratase [EC:4.2.1.92] | (RefSeq) AOS; allene oxide synthase (A)	ko00592: alpha-Linolenic acid metabolism; ko01100: Metabolic pathways; ko01110: Biosynthesis of secondary metabolites	hydroperoxide lyase (HPOL) like protein, partial [Arabidopsis thaliana]	A0A654FPI2_ARATH SubName: Full=Uncharacterized protein {ECO:0000313|EMBL:VYS62788.1};	--	GO:0009507,chloroplast; GO:0020037,heme binding; GO:0005506,iron ion binding; GO:0016829,lyase activity; GO:0004497,monooxygenase activity; GO:0016705,oxidoreductase activity, acting on paired donors, with incorporation or reduction of molecular oxygen; GO:0010597,green leaf volatile biosynthetic process; GO:0003674,molecular_function; GO:0005488,binding; GO:0046906,tetrapyrrole binding; GO:00971…	PF00067.25:Cytochrome P450	--	--	--
AT1G77760	26.9185	24.2609	25.9317	69.9561	83.3492	84.1655	1848	1635	1931	5129	4872	6599	1.74695	6.87886e-24	1.36775e-21	up	NC_003070.9	29235721	29239484	-	NIA1	Encodes the cytosolic minor isoform of nitrate reductase (NR). Involved in the first step of nitrate assimilation%2C it contributes about 15%25 of the nitrate reductase activity in shoots. Similar to molybdopterin oxidoreductases at the N-terminus%2C and to FAD/NAD-binding cytochrome reductases at the C-terminus. Cofactors: FAD%2C heme iron (cytochrome B-557)%2C and molybdenum-pterin. && NIA1_ARA…	K10534 nitrate reductase (NAD(P)H) [EC:1.7.1.1 1.7.1.2 1.7.1.3] | (RefSeq) NIA1; nitrate reductase 1 (A)	ko00910: Nitrogen metabolism; ko01100: Metabolic pathways	nitrate reductase 1 [Arabidopsis thaliana]	A0A178WBR8_ARATH RecName: Full=Nitrate reductase {ECO:0000256|PIRNR:PIRNR000233};	Sulfite oxidase, molybdopterin-binding component	GO:0005829,cytosol; GO:0071949,FAD binding; GO:0020037,heme binding; GO:0030151,molybdenum ion binding; GO:0043546,molybdopterin cofactor binding; GO:0009703,nitrate reductase (NADH) activity; GO:0050464,nitrate reductase (NADPH) activity; GO:0008940,nitrate reductase activity; GO:0042128,nitrate assimilation; GO:0006809,nitric oxide biosynthetic process; GO:0009635,response to herbicide; GO:0009…	PF00174.22:Oxidoreductase molybdopterin binding domain	--	--	--
AT1G62480	346.641	323.015	315.489	74.4381	89.2767	95.8277	6170	5644	6091	1415	1353	1948	-1.79889	6.94411e-24	1.36775e-21	down	NC_003070.9	23128651	23129759	+	AT1G62480	-- && --	--	--	Vacuolar calcium-binding protein-like protein [Arabidopsis thaliana]	Q9SXE9_ARATH SubName: Full=At1g62480/T3P18_4 {ECO:0000313|EMBL:AAL75884.1}; SubName: Full=T3P18.4 {ECO:0000313|EMBL:AAD43605.1}; SubName: Full=Vacuolar calcium-binding protein-like protein {ECO:0000313|EMBL:AEE33970.1};	--	GO:0005829,cytosol; GO:0005634,nucleus; GO:0005575,cellular_component; GO:0005622,intracellular anatomical structure; GO:0005737,cytoplasm; GO:0110165,cellular anatomical entity; GO:0043226,organelle; GO:0043227,membrane-bounded organelle; GO:0043229,intracellular organelle; GO:0043231,intracellular membrane-bounded organelle	--	--	--	--
AT5G43270	8.6469	7.8298	7.9883	21.5577	23.1531	23.5082	486	432	487	1294	1108	1509	1.59886	7.9793e-24	1.55399e-21	up	NC_003076.8	17360287	17363880	-	SPL2	member of the SPL (squamosa-promoter binding protein-like) gene family%2C a novel gene family encoding DNA binding proteins and putative transcription factors. In conjunction with SPL10 and SPL11%2C SPL2 redundantly controls proper development of lateral organs in association with shoot maturation in the reproductive phase. && SPL2_ARATH RecName: Full=Squamosa promoter-binding-like protein 2;	--	--	squamosa promoter binding protein-like 2 [Arabidopsis thaliana]	A0A5S9YAG8_ARATH RecName: Full=SBP-type domain-containing protein {ECO:0000259|PROSITE:PS51141};	--	GO:0005634,nucleus; GO:0003700,DNA-binding transcription factor activity; GO:0046872,metal ion binding; GO:0000976,transcription cis-regulatory region binding; GO:0048653,anther development; GO:0090356,negative regulation of auxin metabolic process; GO:0048510,regulation of timing of transition from vegetative to reproductive phase; GO:0006355,regulation of DNA-templated transcription; GO:0003674…	PF03110.17:SBP domain	SBP	TF	SBP
AT5G61160	15.0258	14.5467	14.3195	1.372	2.1277	2.636	564	536	583	55	68	113	-2.70709	1.44212e-23	2.77736e-21	down	NC_003076.8	24608605	24610329	+	AACT1	-- && AGCT_ARATH RecName: Full=Agmatine coumaroyltransferase {ECO:0000303|PubMed:19521717}; EC=2.3.1.64;	K14329 agmatine coumaroyltransferase [EC:2.3.1.64 2.3.1.-] | (RefSeq) AACT1; anthocyanin 5-aromatic acyltransferase 1 (A)	ko00330: Arginine and proline metabolism; ko00999: Biosynthesis of various plant secondary metabolites; ko01100: Metabolic pathways; ko01110: Biosynthesis of secondary metabolites	anthocyanin 5-aromatic acyltransferase 1 [Arabidopsis thaliana]	A0A654GE24_ARATH SubName: Full=Uncharacterized protein {ECO:0000313|EMBL:VYS71045.1};	--	GO:0047634,agmatine N4-coumaroyltransferase activity; GO:0003674,molecular_function; GO:0003824,catalytic activity; GO:0016740,transferase activity; GO:0016746,acyltransferase activity; GO:0016747,acyltransferase activity, transferring groups other than amino-acyl groups	PF02458.18:Transferase family	--	--	--
AT2G04160	11.6898	11.5172	12.434	27.8548	27.9507	27.6515	670	648	773	1705	1364	1810	1.34376	4.05066e-23	7.63154e-21	up	NC_003071.7	1401268	1407827	-	AIR3	isolated from differential screening of a cDNA library from auxin-treated root culture. encodes a protein similar to subtilisin-like serine protease which is believed to be active outside the plant cell. && AIR3_ARATH RecName: Full=Subtilisin-like protease SBT5.3; EC=3.4.21.-; AltName: Full=Auxin-induced in root cultures protein 3; AltName: Full=Subtilase subfamily 5 member 3; Short=AtSBT5.3; Alt…	K25898 CO(2)-response secreted protease | (RefSeq) ATSBT5.2; Subtilisin-like serine endopeptidase family protein (A)	--	Subtilisin-like serine endopeptidase family protein [Arabidopsis thaliana]	A0A654ERT3_ARATH SubName: Full=Uncharacterized protein {ECO:0000313|EMBL:VYS52004.1};	--	GO:0005576,extracellular region; GO:0004252,serine-type endopeptidase activity; GO:0010102,lateral root morphogenesis; GO:0006508,proteolysis; GO:0009733,response to auxin; GO:0003674,molecular_function; GO:0003824,catalytic activity; GO:0004175,endopeptidase activity; GO:0008233,peptidase activity; GO:0008236,serine-type peptidase activity; GO:0016787,hydrolase activity; GO:0017171,serine hydrol…	PF00082.25:Subtilase family	--	--	--
AT2G02990	0.2872	0.627	0.3783	4.8795	6.0722	6.2515	7	15	10	127	126	174	3.86936	4.12108e-23	7.68071e-21	up	NC_003071.7	873506	874886	+	RNS1	member of the ribonuclease T2 family%2C responds to inorganic phosphate starvation%2C and inhibits production of anthocyanin. Also involved in wound-induced signaling independent of jasmonic acid. && RNS1_ARATH RecName: Full=Ribonuclease 1; EC=4.6.1.19; Flags: Precursor;	K01166 ribonuclease T2 [EC:4.6.1.19] | (RefSeq) RNS1; ribonuclease 1 (A)	--	ribonuclease 1 [Arabidopsis thaliana]	A0A178VYU1_ARATH RecName: Full=Ribonuclease T(2) {ECO:0000256|ARBA:ARBA00012571}; EC=4.6.1.19 {ECO:0000256|ARBA:ARBA00012571};	Ribonuclease, T2 family	GO:0005576,extracellular region; GO:0004521,endoribonuclease activity; GO:0004540,ribonuclease activity; GO:0033897,ribonuclease T2 activity; GO:0003723,RNA binding; GO:0009718,anthocyanin-containing compound biosynthetic process; GO:0016036,cellular response to phosphate starvation; GO:0009611,response to wounding; GO:0006401,RNA catabolic process; GO:0003674,molecular_function; GO:0003824,catal…	PF00445.21:Ribonuclease T2 family	--	--	--
AT4G30140	7.4172	9.1287	6.5591	26.3068	35.0589	34.1428	245	296	235	928	986	1288	2.18153	6.44898e-23	1.1842e-20	up	NC_003075.7	14738326	14740742	-	CDEF1	Member of the GDSL lipase/esterase family of proteins that functions as cutinase. Expressed in pollen and at the zone of lateral root emergence. && GDL68_ARATH RecName: Full=GDSL esterase/lipase At4g30140; EC=3.1.1.-; AltName: Full=Extracellular lipase At4g30140; Flags: Precursor;	--	--	GDSL-like Lipase/Acylhydrolase superfamily protein [Arabidopsis thaliana]	A0A178V2L8_ARATH SubName: Full=CDEF1 {ECO:0000313|EMBL:OAO99887.1};	--	GO:0005615,extracellular space; GO:0005886,plasma membrane; GO:0090406,pollen tube; GO:0050525,cutinase activity; GO:0016042,lipid catabolic process; GO:0003674,molecular_function; GO:0003824,catalytic activity; GO:0016787,hydrolase activity; GO:0016788,hydrolase activity, acting on ester bonds; GO:0052689,carboxylic ester hydrolase activity; GO:0006629,lipid metabolic process; GO:0008150,biologi…	PF00657.25:GDSL-like Lipase/Acylhydrolase	--	--	--
AT2G39250	9.8557	9.9	9.2635	3.0076	2.257	2.7163	359	354	366	117	70	113	-1.74995	6.49046e-23	1.1842e-20	down	NC_003071.7	16388691	16391176	-	SNZ	Encodes a AP2 domain transcription factor that can repress flowering. SNZ and its paralogous gene%2C SCHLAFMUTZE (SMZ)%2C share a signature with partial complementarity to the miR172 microRNA%2C whose precursor is induced upon flowering. && SNZ_ARATH RecName: Full=AP2-like ethylene-responsive transcription factor SNZ; AltName: Full=Protein SCHNARCHZAPFEN;	K09284 AP2-like factor, euAP2 lineage | (RefSeq) SNZ; Integrase-type DNA-binding superfamily protein (A)	--	Integrase-type DNA-binding superfamily protein [Arabidopsis thaliana]	A0A654F5H5_ARATH RecName: Full=AP2/ERF domain-containing protein {ECO:0000259|PROSITE:PS51032};	--	GO:0005730,nucleolus; GO:0005634,nucleus; GO:0003677,DNA binding; GO:0003700,DNA-binding transcription factor activity; GO:0009873,ethylene-activated signaling pathway; GO:0003674,molecular_function; GO:0003676,nucleic acid binding; GO:0005488,binding; GO:0097159,organic cyclic compound binding; GO:1901363,heterocyclic compound binding; GO:0140110,transcription regulator activity; GO:0000160,phos…	PF00847.23:AP2 domain	AP2/ERF-ERF	TF	AP2/ERF->AP2/ERF-ERF
AT1G17380	3.8006	3.6833	3.9585	10.9263	11.1956	12.3579	185	176	209	568	464	687	1.70944	1.11147e-22	2.00679e-20	up	NC_003070.9	5955155	5957511	-	JAZ5	-- && TI11A_ARATH RecName: Full=Protein TIFY 11A {ECO:0000303|PubMed:17499004}; AltName: Full=Jasmonate ZIM domain-containing protein 5 {ECO:0000303|PubMed:17637675, ECO:0000303|PubMed:19151223};	K13464 jasmonate ZIM domain-containing protein | (RefSeq) JAZ5; jasmonate-zim-domain protein 5 (A)	ko04075: Plant hormone signal transduction	jasmonate-zim-domain protein 5 [Arabidopsis thaliana]	A0A1P8APG1_ARATH SubName: Full=Jasmonate-zim-domain protein 5 {ECO:0000313|EMBL:ANM58475.1};	--	GO:0005634,nucleus; GO:0006952,defense response; GO:0031347,regulation of defense response; GO:2000022,regulation of jasmonic acid mediated signaling pathway; GO:0009753,response to jasmonic acid; GO:0009611,response to wounding; GO:0006950,response to stress; GO:0008150,biological_process; GO:0050896,response to stimulus; GO:0048583,regulation of response to stimulus; GO:0050789,regulation of bi…	PF06200.17:tify domain	Tify	TF	Tify
AT2G38870	19.5881	17.0122	16.2067	48.7344	49.1822	50.4646	312	266	280	829	667	918	1.60738	1.81544e-22	3.24403e-20	up	NC_003071.7	16236257	16237280	-	AT2G38870	Predicted to encode a PR (pathogenesis-related) peptide that belongs to the PR-6 proteinase inhibitor family. Six putative PR-6-type protein encoding genes are found in Arabidopsis: At2g38900%2C At2g38870%2C At5g43570%2C At5g43580%2C At3g50020 and At3g46860. && HPI_HEVBR RecName: Full=Protease inhibitor HPI; AltName: Full=HbPI1; AltName: Full=Protease inhibitor 1;	--	--	Serine protease inhibitor, potato inhibitor I-type family protein [Arabidopsis thaliana]	A0A178VRD0_ARATH SubName: Full=(thale cress) hypothetical protein {ECO:0000313|EMBL:CAD5320788.1};	--	GO:0004867,serine-type endopeptidase inhibitor activity; GO:0009611,response to wounding; GO:0003674,molecular_function; GO:0004857,enzyme inhibitor activity; GO:0004866,endopeptidase inhibitor activity; GO:0030234,enzyme regulator activity; GO:0030414,peptidase inhibitor activity; GO:0061134,peptidase regulator activity; GO:0061135,endopeptidase regulator activity; GO:0098772,molecular function …	PF00280.21:Potato inhibitor I family	--	--	--
AT3G16420	68.8127	66.5813	71.6949	33.3327	25.9827	27.3438	2252	2139	2545	1165	724	1022	-1.1509	2.13003e-22	3.76732e-20	down	NC_003074.8	5579290	5581032	+	PBP1	The PBP1(PYK10-binding protein 1) assists the PYK10 (beta-glucosidase complex) in its activity and may act like a molecular chaperone that facilitates the correct polymerization of PYK10%2C when tissues are damaged and subcellular structures are destroyed by pests. && JAL30_ARATH RecName: Full=PYK10-binding protein 1; AltName: Full=Jacalin-related lectin 30; AltName: Full=Jasmonic acid-induced pr…	K26380 thiohydroximate-O-sulfate sulfate/sulfur-lyase (nitrile-forming) [EC:4.8.1.5] | (RefSeq) NSP4; nitrile specifier protein 4 (A)	--	PYK10-binding protein 1 [Arabidopsis thaliana]	A0A178V9Y9_ARATH SubName: Full=PBPI {ECO:0000313|EMBL:OAP02726.1};	--	GO:0005829,cytosol; GO:0005634,nucleus; GO:0009506,plasmodesma; GO:0030246,carbohydrate binding; GO:0005507,copper ion binding; GO:0030234,enzyme regulator activity; GO:0006457,protein folding; GO:0051336,regulation of hydrolase activity; GO:0003674,molecular_function; GO:0005488,binding; GO:0043167,ion binding; GO:0043169,cation binding; GO:0046872,metal ion binding; GO:0046914,transition metal …	PF01419.20:Jacalin-like lectin domain	--	--	--
AT4G11320	13.4646	9.5914	12.3229	38.7804	44.7638	44.0778	685	479	680	2107	1939	2561	1.96995	2.35001e-22	4.11442e-20	up	NC_003075.7	6887166	6889879	+	AT4G11320	-- && RDL5_ARATH RecName: Full=Probable cysteine protease RDL5 {ECO:0000305}; EC=3.4.22.- {ECO:0000305}; AltName: Full=Cysteine protease 2 {ECO:0000303|PubMed:23460027}; Short=AtCP2 {ECO:0000303|PubMed:23460027}; AltName: Full=Probable cysteine proteinase At4g11320 {ECO:0000305}; AltName: Full=RD21A-like protease 5 {ECO:0000305}; Flags: Precursor;	K25900 cysteine proteinase RD21 [EC:3.4.22.-] | (RefSeq) RD21B; Granulin repeat cysteine protease family protein (A)	--	Papain family cysteine protease [Arabidopsis thaliana]	A0A5S9XRB4_ARATH SubName: Full=Uncharacterized protein {ECO:0000313|EMBL:CAA0394671.1};	Cysteine proteinase Cathepsin L	GO:0005615,extracellular space; GO:0005764,lysosome; GO:0004197,cysteine-type endopeptidase activity; GO:0008233,peptidase activity; GO:0051603,proteolysis involved in protein catabolic process; GO:0003674,molecular_function; GO:0003824,catalytic activity; GO:0004175,endopeptidase activity; GO:0008234,cysteine-type peptidase activity; GO:0016787,hydrolase activity; GO:0140096,catalytic activity, …	PF00112.26:Papain family cysteine protease	--	--	--
AT3G56060	21.9717	22.0273	22.8621	6.9062	7.4119	7.6615	1135	1117	1281	381	326	452	-1.48656	2.54211e-22	4.40625e-20	down	NC_003074.8	20803038	20806333	-	AT3G56060	-- && HTH_ARATH RecName: Full=Protein HOTHEAD; AltName: Full=Protein ADHESION OF CALYX EDGES; Flags: Precursor;	K15403 fatty acid omega-hydroxy dehydrogenase [EC:1.1.-.-] | (RefSeq) HTH; Glucose-methanol-choline (GMC) oxidoreductase family protein (A)	ko00073: Cutin, suberine and wax biosynthesis	Glucose-methanol-choline (GMC) oxidoreductase family protein [Arabidopsis thaliana]	Q93ZK1_ARATH SubName: Full=AT3g56060/F18O21_20 {ECO:0000313|EMBL:AAL09718.1}; SubName: Full=Glucose-methanol-choline (GMC) oxidoreductase family protein {ECO:0000313|EMBL:AEE79472.1};	Glucose dehydrogenase/choline dehydrogenase/mandelonitrile lyase (GMC oxidoreductase family)	GO:0005576,extracellular region; GO:0050660,flavin adenine dinucleotide binding; GO:0046593,mandelonitrile lyase activity; GO:0016614,oxidoreductase activity, acting on CH-OH group of donors; GO:0007267,cell-cell signaling; GO:0009553,embryo sac development; GO:0010430,fatty acid omega-oxidation; GO:0000166,nucleotide binding; GO:0003674,molecular_function; GO:0005488,binding; GO:0036094,small mo…	PF00732.22:GMC oxidoreductase	--	--	--
AT1G78970	5.5956	6.2533	5.8124	1.7795	0.9743	1.0565	371	407	418	126	55	80	-2.11247	4.75151e-22	8.15426e-20	down	NC_003070.9	29703055	29708175	+	LUP1	Lupeol synthase. Converts oxidosqualene to multiple triterpene alcohols and a triterpene diols. This conversion proceeds through the formation of a 17beta-dammarenyl cation. && LUP1_ARATH RecName: Full=Lupeol synthase 1 {ECO:0000303|PubMed:11247608, ECO:0000303|PubMed:9883589}; Short=AtLUP1 {ECO:0000303|PubMed:11247608, ECO:0000303|PubMed:9883589}; EC=5.4.99.41 {ECO:0000269|PubMed:10930257, ECO:0…	K15816 lupeol synthase 1 [EC:4.2.1.128 5.4.99.41] | (RefSeq) LUP1; lupeol synthase 1 (A)	ko00909: Sesquiterpenoid and triterpenoid biosynthesis; ko01110: Biosynthesis of secondary metabolites	lupeol synthase 1 [Arabidopsis thaliana]	A0A5S9WVL5_ARATH RecName: Full=Terpene cyclase/mutase family member {ECO:0000256|RuleBase:RU362003}; EC=5.4.99.- {ECO:0000256|RuleBase:RU362003};	Oxidosqualene-lanosterol cyclase and related proteins	GO:0005811,lipid droplet; GO:0042300,beta-amyrin synthase activity; GO:0102245,lupan-3beta,20-diol synthase activity; GO:0042299,lupeol synthase activity; GO:0016104,triterpenoid biosynthetic process; GO:0003674,molecular_function; GO:0003824,catalytic activity; GO:0016853,isomerase activity; GO:0016866,intramolecular transferase activity; GO:0031559,oxidosqualene cyclase activity; GO:0016829,lya…	PF13243.9:Squalene-hopene cyclase C-terminal domain	--	--	--
AT3G50770	17.4695	14.8637	17.3411	50.9321	61.6692	68.7031	352	294	379	1096	1058	1581	1.99221	7.20785e-22	1.22484e-19	up	NC_003074.8	18873911	18874836	+	CML41	-- && CML41_ARATH RecName: Full=Probable calcium-binding protein CML41; AltName: Full=Calmodulin-like protein 41;	K13448 calcium-binding protein CML | (RefSeq) CML41; calmodulin-like 41 (A)	ko04626: Plant-pathogen interaction	calmodulin-like 41 [Arabidopsis thaliana]	A0A5S9XLC0_ARATH SubName: Full=Uncharacterized protein {ECO:0000313|EMBL:CAA0385561.1};	Calmodulin and related proteins (EF-Hand superfamily)	GO:0005509,calcium ion binding; GO:0030234,enzyme regulator activity; GO:0003674,molecular_function; GO:0005488,binding; GO:0043167,ion binding; GO:0043169,cation binding; GO:0046872,metal ion binding; GO:0098772,molecular function regulator activity	PF00036.35:EF hand	--	--	--
AT1G03870	83.5432	77.8649	73.5634	23.2536	25.1327	26.7574	2116	1936	2021	629	542	774	-1.52454	8.2292e-22	1.38482e-19	down	NC_003070.9	982381	983544	-	FLA9	fasciclin-like arabinogalactan-protein 9 (Fla9) && FLA9_ARATH RecName: Full=Fasciclin-like arabinogalactan protein 9; Flags: Precursor;	--	--	FASCICLIN-like arabinoogalactan 9 [Arabidopsis thaliana]	A0A384LCI6_ARATH SubName: Full=(thale cress) hypothetical protein {ECO:0000313|EMBL:CAD5311658.1}; SubName: Full=FLA9 {ECO:0000313|EMBL:OAP18577.1};	--	GO:0031225,anchored component of membrane; GO:0046658,anchored component of plasma membrane; GO:0005576,extracellular region; GO:0005886,plasma membrane; GO:0099503,secretory vesicle; GO:0009834,plant-type secondary cell wall biogenesis; GO:0008150,biological_process; GO:0009832,plant-type cell wall biogenesis; GO:0009987,cellular process; GO:0042546,cell wall biogenesis; GO:0044085,cellular comp…	PF02469.25:Fasciclin domain	--	--	--
AT4G11290	11.8664	12.8917	8.6319	1.2203	1.9334	1.1111	346	369	273	38	48	37	-2.85667	1.46972e-21	2.44949e-19	down	NC_003075.7	6869863	6871705	+	AT4G11290	-- && PER39_ARATH RecName: Full=Peroxidase 39; Short=Atperox P39; EC=1.11.1.7; AltName: Full=ATP19a; Flags: Precursor;	K00430 peroxidase [EC:1.11.1.7] | (RefSeq) Peroxidase superfamily protein (A)	ko00940: Phenylpropanoid biosynthesis; ko01100: Metabolic pathways; ko01110: Biosynthesis of secondary metabolites	Peroxidase superfamily protein [Arabidopsis thaliana]	Q56XN0_ARATH RecName: Full=Peroxidase {ECO:0000256|ARBA:ARBA00012313, ECO:0000256|RuleBase:RU362060}; EC=1.11.1.7 {ECO:0000256|ARBA:ARBA00012313, ECO:0000256|RuleBase:RU362060};	--	GO:0005576,extracellular region; GO:0009505,plant-type cell wall; GO:0099503,secretory vesicle; GO:0020037,heme binding; GO:0046872,metal ion binding; GO:0004601,peroxidase activity; GO:0042744,hydrogen peroxide catabolic process; GO:0006979,response to oxidative stress; GO:0003674,molecular_function; GO:0005488,binding; GO:0046906,tetrapyrrole binding; GO:0097159,organic cyclic compound binding;…	PF00141.26:Peroxidase	--	--	--
AT1G27360	3.3078	3.5065	3.5914	9.1032	9.3475	9.5564	197	205	232	579	474	650	1.54615	1.82997e-21	3.02084e-19	up	NC_003070.9	9500892	9504023	+	SPL11	In conjunction with SPL10 and SPL2%2C SPL11 redundantly controls proper development of lateral organs in association with shoot maturation in the reproductive phase. && SPL11_ARATH RecName: Full=Squamosa promoter-binding-like protein 11;	--	--	squamosa promoter-like 11 [Arabidopsis thaliana]	A0A178WBN1_ARATH SubName: Full=SPL11 {ECO:0000313|EMBL:OAP14462.1};	--	GO:0005634,nucleus; GO:0003677,DNA binding; GO:0003700,DNA-binding transcription factor activity; GO:0046872,metal ion binding; GO:0090356,negative regulation of auxin metabolic process; GO:0048510,regulation of timing of transition from vegetative to reproductive phase; GO:0006355,regulation of DNA-templated transcription; GO:0003674,molecular_function; GO:0003676,nucleic acid binding; GO:000548…	PF03110.17:SBP domain	SBP	TF	SBP
AT3G12710	18.0429	18.119	18.1117	5.3115	5.9094	5.5561	563	555	613	177	157	198	-1.57836	6.33344e-21	1.03564e-18	down	NC_003074.8	4040324	4042075	-	AT3G12710	-- && --	K01246 DNA-3-methyladenine glycosylase I [EC:3.2.2.20] | (RefSeq) DNA glycosylase superfamily protein (A)	ko03410: Base excision repair	DNA glycosylase superfamily protein [Arabidopsis thaliana]	A0A654F7U3_ARATH SubName: Full=Uncharacterized protein {ECO:0000313|EMBL:VYS57148.1};	--	GO:0008725,DNA-3-methyladenine glycosylase activity; GO:0006284,base-excision repair; GO:0003674,molecular_function; GO:0003824,catalytic activity; GO:0003905,alkylbase DNA N-glycosylase activity; GO:0016787,hydrolase activity; GO:0016798,hydrolase activity, acting on glycosyl bonds; GO:0016799,hydrolase activity, hydrolyzing N-glycosyl compounds; GO:0019104,DNA N-glycosylase activity; GO:0043733…	PF03352.16:Methyladenine glycosylase	--	--	--
AT2G37770	1.2998	1.3241	1.7975	6.6359	6.7605	6.5847	42	42	63	229	186	243	2.28725	7.42152e-21	1.20222e-18	up	NC_003071.7	15834766	15837001	+	ChlAKR	Encodes an NADPH-dependent aldo-keto reductase that can act on a wide variety of substrates in vitro including saturated and unsaturated aldehydes%2C steroids%2C and sugars. GFP-tagged AKR4C9 localizes to the chloroplast where it may play a role in detoxifying reactive carbonyl compounds that threaten to impair the photosynthetic process. Transcript levels for this gene are up-regulated in respon…	K00002 alcohol dehydrogenase (NADP+) [EC:1.1.1.2] | (RefSeq) AKR4C10; NAD(P)-linked oxidoreductase superfamily protein (A)	ko00010: Glycolysis / Gluconeogenesis; ko00040: Pentose and glucuronate interconversions; ko00053: Ascorbate and aldarate metabolism; ko00561: Glycerolipid metabolism; ko00620: Pyruvate metabolism; ko01100: Metabolic pathways; ko01110: Biosynthesis of secondary metabolites; ko01240: Biosynthesis of cofactors	NAD(P)-linked oxidoreductase superfamily protein [Arabidopsis thaliana]	A0A178W0X3_ARATH SubName: Full=ChlAKR {ECO:0000313|EMBL:OAP11734.1};	Aldo/keto reductase family proteins	GO:0009507,chloroplast; GO:0005829,cytosol; GO:0005783,endoplasmic reticulum; GO:0008106,alcohol dehydrogenase (NADP+) activity; GO:0004032,alditol:NADP+ 1-oxidoreductase activity; GO:0004033,aldo-keto reductase (NADP) activity; GO:0070401,NADP+ binding; GO:0016229,steroid dehydrogenase activity; GO:0009409,response to cold; GO:0009651,response to salt stress; GO:0009636,response to toxic substan…	PF00248.24:Aldo/keto reductase family	--	--	--
AT2G45180	873.65	935.006	908.838	482.536	339.821	374.188	18440	19373	20807	10877	6107	9020	-1.08066	9.51271e-21	1.5267e-18	down	NC_003071.7	18626188	18627157	+	AT2G45180	-- && 14KD_DAUCA RecName: Full=14 kDa proline-rich protein DC2.15; Flags: Precursor;	--	--	Bifunctional inhibitor/lipid-transfer protein/seed storage 2S albumin superfamily protein [Arabidopsis thaliana]	A0A178VQF0_ARATH RecName: Full=AAI domain-containing protein {ECO:0000259|SMART:SM00499};	--	GO:0016021,integral component of membrane; GO:0005575,cellular_component; GO:0016020,membrane; GO:0031224,intrinsic component of membrane; GO:0110165,cellular anatomical entity	PF14547.9:Hydrophobic seed protein	--	--	--
AT5G06510	0.9299	0.9033	0.658	4.0096	3.6068	4.1471	43	41	33	198	142	219	2.35867	1.18431e-20	1.88328e-18	up	NC_003076.8	1984823	1987064	+	NF-YA10	-- && NFYAA_ARATH RecName: Full=Nuclear transcription factor Y subunit A-10; Short=AtNF-YA-10;	K08064 nuclear transcription factor Y, alpha | (RefSeq) NF-YA10; nuclear factor Y, subunit A10 (A)	--	unnamed protein product [Arabidopsis thaliana]	A0A7G2F8T7_ARATH RecName: Full=Nuclear transcription factor Y subunit {ECO:0000256|RuleBase:RU367155};	CCAAT-binding factor, subunit B (HAP2)	GO:0016602,CCAAT-binding factor complex; GO:0003700,DNA-binding transcription factor activity; GO:0000981,DNA-binding transcription factor activity, RNA polymerase II-specific; GO:0000978,RNA polymerase II cis-regulatory region sequence-specific DNA binding; GO:0006357,regulation of transcription by RNA polymerase II; GO:0003674,molecular_function; GO:0140110,transcription regulator activity; GO:…	PF02045.18:CCAAT-binding transcription factor (CBF-B/NF-YA) subunit B	NF-YA	TF	NF-Y->NF-YA
AT3G47420	4.7762	5.2667	5.0692	11.7262	10.6215	11.9713	291	315	335	763	551	833	1.29869	2.62656e-20	4.13874e-18	up	NC_003074.8	17472297	17475274	-	G3Pp1	Encodes a Pi starvation-responsive protein AtPS3. A member of the phosphate starvation-induced glycerol-3-phosphate permease gene family: AT3G47420(G3Pp1)%2C AT4G25220(G3Pp2)%2C AT1G30560(G3Pp3)%2C AT4G17550(G3Pp4) and AT2G13100(G3Pp5). && GLPT1_ARATH RecName: Full=Putative glycerol-3-phosphate transporter 1; Short=G-3-P transporter 1; AltName: Full=Glycerol-3-phosphate permease 1; Short=AtG3Pp1;…	K13783 MFS transporter, OPA family, solute carrier family 37 (glycerol-3-phosphate transporter), member 1/2 | (RefSeq) G3Pp1; putative glycerol-3-phosphate transporter 1 (A)	--	putative glycerol-3-phosphate transporter 1 [Arabidopsis thaliana]	A0A178VKY8_ARATH SubName: Full=(thale cress) hypothetical protein {ECO:0000313|EMBL:CAD5325115.1}; SubName: Full=PS3 {ECO:0000313|EMBL:OAP06151.1};	Permease of the major facilitator superfamily	GO:0016021,integral component of membrane; GO:0022857,transmembrane transporter activity; GO:0008643,carbohydrate transport; GO:0055062,phosphate ion homeostasis; GO:0003674,molecular_function; GO:0005215,transporter activity; GO:0006810,transport; GO:0008150,biological_process; GO:0051179,localization; GO:0051234,establishment of localization; GO:0071702,organic substance transport; GO:0042592,h…	PF07690.19:Major Facilitator Superfamily	--	--	--
AT3G46490	3.1219	3.4381	3.1893	0.3687	0.2643	0.3448	111	120	123	14	8	14	-3.19752	3.87304e-20	6.04788e-18	down	NC_003074.8	17115483	17119790	+	AT3G46490	-- && ODD33_ORYSJ RecName: Full=2-oxoglutarate-dependent dioxygenase 33 {ECO:0000303|PubMed:25728912}; EC=1.14.11.- {ECO:0000255|PROSITE-ProRule:PRU00805, ECO:0000269|PubMed:25728912}; AltName: Full=Melatonin 2-hydroxylase {ECO:0000303|PubMed:25728912};	K06892 feruloyl-CoA 6-hydroxylase [EC:1.14.11.61] | (RefSeq) 2-oxoglutarate (2OG) and Fe(II)-dependent oxygenase superfamily protein (A)	ko00999: Biosynthesis of various plant secondary metabolites; ko01110: Biosynthesis of secondary metabolites	Oxoglutarate/iron-dependent dioxygenase, partial [Arabidopsis suecica]	A0A654FEN4_ARATH RecName: Full=Fe2OG dioxygenase domain-containing protein {ECO:0000259|PROSITE:PS51471};	Iron/ascorbate family oxidoreductases	GO:0005737,cytoplasm; GO:0051213,dioxygenase activity; GO:0031418,L-ascorbic acid binding; GO:0046872,metal ion binding; GO:0003674,molecular_function; GO:0003824,catalytic activity; GO:0016491,oxidoreductase activity; GO:0005488,binding; GO:0019842,vitamin binding; GO:0030246,carbohydrate binding; GO:0031406,carboxylic acid binding; GO:0036094,small molecule binding; GO:0043167,ion binding; GO:0…	PF14226.9:non-haem dioxygenase in morphine synthesis N-terminal	--	--	--
AT4G20820	0.8228	1.0297	1.0403	4.3142	3.81	3.9519	35	43	48	196	138	192	2.17307	7.07942e-20	1.08986e-17	up	NC_003075.7	11150049	11152003	+	AT4G20820	-- && BBE18_ARATH RecName: Full=Berberine bridge enzyme-like 18 {ECO:0000303|PubMed:26037923}; Short=AtBBE-like 18 {ECO:0000303|PubMed:26037923}; EC=1.1.1.- {ECO:0000250|UniProtKB:O64743}; Flags: Precursor;	K22395 cinnamyl-alcohol dehydrogenase [EC:1.1.1.195] | (RefSeq) MEE23; FAD-binding Berberine family protein (A)	ko00940: Phenylpropanoid biosynthesis; ko01100: Metabolic pathways; ko01110: Biosynthesis of secondary metabolites	FAD-binding Berberine family protein [Arabidopsis thaliana]	A0A7G2F648_ARATH SubName: Full=(thale cress) hypothetical protein {ECO:0000313|EMBL:CAD5328552.1};	--	GO:0005576,extracellular region; GO:0009505,plant-type cell wall; GO:0071949,FAD binding; GO:0016491,oxidoreductase activity; GO:0000166,nucleotide binding; GO:0003674,molecular_function; GO:0005488,binding; GO:0036094,small molecule binding; GO:0043167,ion binding; GO:0043168,anion binding; GO:0050660,flavin adenine dinucleotide binding; GO:0097159,organic cyclic compound binding; GO:1901265,nuc…	PF01565.26:FAD binding domain	--	--	--
AT4G25470	17.0123	15.0987	16.7156	2.8804	3.9961	3.4689	365	318	389	66	73	85	-2.12329	7.10519e-20	1.08986e-17	down	NC_003075.7	13015250	13016235	-	CBF2	Encodes a member of the DREB subfamily A-1 of ERF/AP2 transcription factor family (CBF2). The protein contains one AP2 domain. There are six members in this subfamily%2C including CBF1%2C CBF2%2C and CBF3. This gene is involved in response to low temperature%2C abscisic acid%2C and circadian rhythm. Overexpressing this gene leads to increased freeze tolerance and induces the expression level of 8…	K09286 EREBP-like factor | (RefSeq) CBF2; C-repeat/DRE binding factor 2 (A)	--	C-repeat/DRE binding factor 2 [Arabidopsis thaliana]	B2BIW9_ARATH SubName: Full=C-repeat binding factor 2 {ECO:0000313|EMBL:ABV27099.1}; SubName: Full=DRE/CRT-binding factor 2 {ECO:0000313|EMBL:ACI15602.1};	--	GO:0005634,nucleus; GO:0003700,DNA-binding transcription factor activity; GO:0000976,transcription cis-regulatory region binding; GO:0009631,cold acclimation; GO:0009409,response to cold; GO:0003674,molecular_function; GO:0140110,transcription regulator activity; GO:0001067,transcription regulatory region nucleic acid binding; GO:0003676,nucleic acid binding; GO:0003677,DNA binding; GO:0003690,do…	PF00847.23:AP2 domain	AP2/ERF-ERF	TF	AP2/ERF->AP2/ERF-ERF
AT2G46880	0.0831	0.0847	0.1532	2.3085	3.2209	3.4928	3	3	6	89	99	144	4.92772	7.89147e-20	1.19985e-17	up	NC_003071.7	19264573	19266456	-	PAP14	-- && PPA14_ARATH RecName: Full=Probable inactive purple acid phosphatase 14; Flags: Precursor;	--	--	purple acid phosphatase 14 [Arabidopsis thaliana]	A0A5S9X7M0_ARATH RecName: Full=Metallophos domain-containing protein {ECO:0000259|Pfam:PF00149};	Predicted DNA repair exonuclease SIA1	GO:0005576,extracellular region; GO:0009506,plasmodesma; GO:0003993,acid phosphatase activity; GO:0016788,hydrolase activity, acting on ester bonds; GO:0046872,metal ion binding; GO:0003674,molecular_function; GO:0003824,catalytic activity; GO:0016787,hydrolase activity; GO:0016791,phosphatase activity; GO:0042578,phosphoric ester hydrolase activity; GO:0005488,binding; GO:0043167,ion binding; GO…	PF00149.31:Calcineurin-like phosphoesterase	--	--	--
AT1G25230	24.1989	28.0395	23.8291	11.058	7.8848	7.8823	793	902	847	387	220	295	-1.39828	8.41873e-20	1.26889e-17	down	NC_003070.9	8840203	8842445	-	AT1G25230	-- && PPA4_ARATH RecName: Full=Purple acid phosphatase 4; EC=3.1.3.2; Flags: Precursor;	K14379 tartrate-resistant acid phosphatase type 5 [EC:3.1.3.2] | (RefSeq) Calcineurin-like metallo-phosphoesterase superfamily protein (A)	ko00740: Riboflavin metabolism; ko01100: Metabolic pathways	Calcineurin-like metallo-phosphoesterase superfamily protein [Arabidopsis thaliana]	C0Z3F1_ARATH RecName: Full=Acid phosphatase {ECO:0000256|ARBA:ARBA00012646}; EC=3.1.3.2 {ECO:0000256|ARBA:ARBA00012646};	Purple (tartrate-resistant) acid phosphatase	GO:0005576,extracellular region; GO:0003993,acid phosphatase activity; GO:0008199,ferric iron binding; GO:0008198,ferrous iron binding; GO:0003674,molecular_function; GO:0003824,catalytic activity; GO:0016787,hydrolase activity; GO:0016788,hydrolase activity, acting on ester bonds; GO:0016791,phosphatase activity; GO:0042578,phosphoric ester hydrolase activity; GO:0005488,binding; GO:0005506,iron…	PF00149.31:Calcineurin-like phosphoesterase	--	--	--
AT5G23020	5.754	5.9639	5.745	0.7294	1.0034	1.2101	229	233	248	31	34	55	-2.44469	1.56594e-19	2.33986e-17	down	NC_003076.8	7718118	7721866	+	IMS2	methylthioalkymalate synthase-like. Also known as 2-isopropylmalate synthase (IMS2). encodes a methylthioalkylmalate synthase involved in the biosynthesis of aliphatic glucosinolates which accepts all the omega-methylthio-2-oxoalkanoic acids needed to form the known C3 to C8 glucosinolates in Arabidopsis. && MAM3_ARATH RecName: Full=Methylthioalkylmalate synthase 3, chloroplastic; EC=2.3.3.17 {EC…	K15742 methylthioalkylmalate synthase 3 [EC:2.3.3.17] | (RefSeq) IMS2; 2-isopropylmalate synthase 2 (A)	ko00966: Glucosinolate biosynthesis; ko01110: Biosynthesis of secondary metabolites; ko01210: 2-Oxocarboxylic acid metabolism	2-isopropylmalate synthase 2 [Arabidopsis thaliana]	A0A654G3T8_ARATH RecName: Full=Pyruvate carboxyltransferase domain-containing protein {ECO:0000259|PROSITE:PS50991};	Alpha-isopropylmalate synthase/homocitrate synthase	GO:0009507,chloroplast; GO:0010177,2-(2'-methylthio)ethylmalate synthase activity; GO:0003852,2-isopropylmalate synthase activity; GO:0019761,glucosinolate biosynthetic process; GO:0009098,leucine biosynthetic process; GO:0003674,molecular_function; GO:0003824,catalytic activity; GO:0016740,transferase activity; GO:0016746,acyltransferase activity; GO:0046912,acyltransferase activity, acyl groups…	PF00682.22:HMGL-like	--	--	--
AT2G43510	10.689	8.5511	10.5783	39.1869	28.6543	26.5445	177	139	190	693	404	502	1.76023	2.10408e-19	3.1171e-17	up	NC_003071.7	18066960	18067860	+	TI1	Member of the defensin-like (DEFL) family. Encodes putative trypsin inhibitor protein which may function in defense against herbivory. && DF195_ARATH RecName: Full=Defensin-like protein 195; AltName: Full=ATTp; AltName: Full=Trypsin inhibitor ATTI-1; AltName: Full=diDi 4T-1; Flags: Precursor;	--	--	trypsin inhibitor protein 1 [Arabidopsis thaliana]	A0A178VRC4_ARATH SubName: Full=(thale cress) hypothetical protein {ECO:0000313|EMBL:CAD5321260.1}; SubName: Full=TI1 {ECO:0000313|EMBL:OAP08990.1};	--	GO:0005576,extracellular region; GO:0099503,secretory vesicle; GO:0004867,serine-type endopeptidase inhibitor activity; GO:0019871,sodium channel inhibitor activity; GO:0006952,defense response; GO:0050832,defense response to fungus; GO:0031640,killing of cells of another organism; GO:0003674,molecular_function; GO:0004857,enzyme inhibitor activity; GO:0004866,endopeptidase inhibitor activity; GO…	PF00537.21:Scorpion toxin-like domain	--	--	--
AT5G49360	61.4292	59.2402	62.5566	24.3004	24.9331	24.9375	3863	3657	4267	1632	1335	1791	-1.18729	2.54823e-19	3.74309e-17	down	NC_003076.8	20011812	20016857	-	BXL1	Encodes a bifunctional {beta}-D-xylosidase/{alpha}-L-arabinofuranosidase required for pectic arabinan modification. Located in the extracellular matrix. Gene is expressed specifically in tissues undergoing secondary wall thickening. This is a member of glycosyl hydrolase family 3 and has six other closely related members. && BXL1_ARATH RecName: Full=Beta-D-xylosidase 1; Short=AtBXL1; EC=3.2.1.-; …	K15920 xylan 1,4-beta-xylosidase [EC:3.2.1.37] | (RefSeq) XYL4; beta-D-xylosidase 4 (A)	ko00520: Amino sugar and nucleotide sugar metabolism; ko01100: Metabolic pathways	beta-xylosidase 1 [Arabidopsis thaliana]	A0A178U6W0_ARATH SubName: Full=BXL1 {ECO:0000313|EMBL:OAO89638.1};	--	GO:0048046,apoplast; GO:0009536,plastid; GO:0046556,alpha-L-arabinofuranosidase activity; GO:0009044,xylan 1,4-beta-xylosidase activity; GO:0031222,arabinan catabolic process; GO:0010214,seed coat development; GO:0045493,xylan catabolic process; GO:0003674,molecular_function; GO:0003824,catalytic activity; GO:0004553,hydrolase activity, hydrolyzing O-glycosyl compounds; GO:0016787,hydrolase activ…	PF01915.25:Glycosyl hydrolase family 3 C-terminal domain	--	--	--
AT5G52390	2.3727	2.3426	2.1201	8.4765	11.5753	11.6021	65	63	63	248	270	363	2.34125	3.21119e-19	4.67727e-17	up	NC_003076.8	21263897	21265460	-	AT5G52390	-- && --	--	--	PAR1 protein [Arabidopsis thaliana]	Q9FHC1_ARATH SubName: Full=PAR1 protein {ECO:0000313|EMBL:AED96208.1}; SubName: Full=Photoassimilate-responsive protein PAR-like protein {ECO:0000313|EMBL:BAB10536.1}; SubName: Full=Putative photoassimilate-responsive protein PAR {ECO:0000313|EMBL:AAM14066.1};	--	--	PF06521.14:PAR1 protein	--	--	--
AT1G24020	77.4258	77.0793	69.0821	156.811	165.371	163.303	2111	2063	2043	4566	3839	5085	1.23906	4.21818e-19	6.08274e-17	up	NC_003070.9	8500119	8502065	-	MLP423	-- && ML423_ARATH RecName: Full=MLP-like protein 423;	K14496 abscisic acid receptor PYR/PYL family | (RefSeq) PYL5; Polyketide cyclase/dehydrase and lipid transport superfamily protein (A)	ko04016: MAPK signaling pathway - plant; ko04075: Plant hormone signal transduction	MLP-like protein 423 [Arabidopsis thaliana]	A0A178WM02_ARATH SubName: Full=MLP423 {ECO:0000313|EMBL:OAP18152.1};	--	GO:0005829,cytosol; GO:0005634,nucleus; GO:0010427,abscisic acid binding; GO:0004864,protein phosphatase inhibitor activity; GO:0038023,signaling receptor activity; GO:0009738,abscisic acid-activated signaling pathway; GO:0006952,defense response; GO:0003674,molecular_function; GO:0005488,binding; GO:0008289,lipid binding; GO:0019840,isoprenoid binding; GO:0031406,carboxylic acid binding; GO:0033…	PF00407.22:Pathogenesis-related protein Bet v 1 family	--	--	--
AT4G13575	2.5523	3.6706	2.8652	0.6607	0.335	0.447	170	240	207	47	19	34	-2.54184	4.56638e-19	6.48764e-17	down	NC_003075.7	7890249	7893761	-	AT4G13575	-- && FBL88_ARATH RecName: Full=Putative F-box/LRR-repeat protein At5g41840;	--	--	putative transposase Ptta/En/Spm plant [Arabidopsis suecica]	B3H4S9_ARATH SubName: Full=Uncharacterized protein {ECO:0000313|EMBL:AEE83297.1};	--	--	--	--	--	--
AT5G54060	0.3062	0.1418	0.3593	2.7628	3.6615	3.6559	11	5	14	106	112	150	3.75473	4.7722e-19	6.7091e-17	up	NC_003076.8	21936746	21938396	-	UF3GT	Encodes a anthocyanin 3-O-glucoside: 2''-O-xylosyl-transferase involved in anthocyanin modification that converts cyanidin 3-O-glucoside to cyanidin 3-O-xylosyl(1->2)glucoside. Its preferred sugar donor is UDP-xylose. && AXYLT_ARATH RecName: Full=Anthocyanidin 3-O-glucoside 2'''-O-xylosyltransferase; Short=A3G2''XylT; EC=2.4.2.51;	K17193 anthocyanidin 3-O-glucoside 2'''-O-xylosyltransferase [EC:2.4.2.51] | (RefSeq) UF3GT; UDP-glucose:flavonoid 3-o-glucosyltransferase (A)	ko00942: Anthocyanin biosynthesis	UDP-glucose:flavonoid 3-o-glucosyltransferase [Arabidopsis thaliana]	A0A7G2FGQ1_ARATH RecName: Full=Glycosyltransferase {ECO:0000256|RuleBase:RU362057}; EC=2.4.1.- {ECO:0000256|RuleBase:RU362057};	UDP-glucuronosyl and UDP-glucosyl transferase	GO:0102580,cyanidin 3-O-glucoside 2-O''-xylosyltransferase activity; GO:0035252,UDP-xylosyltransferase activity; GO:0009718,anthocyanin-containing compound biosynthetic process; GO:0071368,cellular response to cytokinin stimulus; GO:0071395,cellular response to jasmonic acid stimulus; GO:1901038,cyanidin 3-O-glucoside metabolic process; GO:0042732,D-xylose metabolic process; GO:0003674,molecular_…	PF00201.21:UDP-glucoronosyl and UDP-glucosyl transferase	--	--	--
AT4G15690	7.9355	8.7164	9.2881	24.8759	27.3928	26.1015	115	124	146	385	338	432	1.71386	4.79968e-19	6.7091e-17	up	NC_003075.7	8934296	8934961	+	AT4G15690	-- && GRXS5_ARATH RecName: Full=Monothiol glutaredoxin-S5; Short=AtGrxS5; AltName: Full=Protein ROXY 12;	K03676 glutaredoxin 3 | (RefSeq) Thioredoxin superfamily protein (A)	--	Thioredoxin superfamily protein [Arabidopsis thaliana]	A0A654FPS0_ARATH SubName: Full=(thale cress) hypothetical protein {ECO:0000313|EMBL:CAD5328035.1};	Glutaredoxin and related proteins	GO:0005829,cytosol; GO:0005634,nucleus; GO:0051537,2 iron, 2 sulfur cluster binding; GO:0097573,glutathione oxidoreductase activity; GO:0046872,metal ion binding; GO:0000122,negative regulation of transcription by RNA polymerase II; GO:0010167,response to nitrate; GO:0003674,molecular_function; GO:0005488,binding; GO:0051536,iron-sulfur cluster binding; GO:0051540,metal cluster binding; GO:000382…	PF00462.27:Glutaredoxin	--	--	--
AT5G57220	9.0198	8.8441	8.6032	3.0668	2.6255	2.7995	347	334	359	126	86	123	-1.52921	5.3246e-19	7.3833e-17	down	NC_003076.8	23187840	23189902	+	CYP81F2	member of CYP81F%2C involved in glucosinolate metabolism. Mutants had impaired resistance to fungi. && C81F2_ARATH RecName: Full=Cytochrome P450 81F2 {ECO:0000305}; EC=1.14.-.- {ECO:0000305}; AltName: Full=Protein INDOLE GLUCOSINOLATE MODIFIER 1 {ECO:0000303|PubMed:19293369};	K00517 indol-3-yl-methylglucosinolate hydroxylase [EC:1.14.-.-] | (RefSeq) CYP81F2; cytochrome P450, family 81, subfamily F, polypeptide 2 (A)	--	cytochrome P450, family 81, subfamily F, polypeptide 2 [Arabidopsis thaliana]	A0A178UNW5_ARATH SubName: Full=CYP81F2 {ECO:0000313|EMBL:OAO94774.1};	Cytochrome P450 CYP2 subfamily	GO:0016021,integral component of membrane; GO:0016020,membrane; GO:0020037,heme binding; GO:0005506,iron ion binding; GO:0016709,oxidoreductase activity, acting on paired donors, with incorporation or reduction of molecular oxygen, NAD(P)H as one donor, and incorporation of one atom of oxygen; GO:0071456,cellular response to hypoxia; GO:0052544,defense response by callose deposition in cell wall;…	PF00067.25:Cytochrome P450	--	--	--
AT5G17700	3.7455	2.8572	3.9028	11.7123	16.3276	16.4742	215	161	243	718	798	1080	2.21009	5.57897e-19	7.67462e-17	up	NC_003076.8	5830570	5834000	-	AT5G17700	-- && DTX25_ARATH RecName: Full=Protein DETOXIFICATION 25 {ECO:0000303|PubMed:11739388}; Short=AtDTX25 {ECO:0000303|PubMed:11739388}; AltName: Full=Multidrug and toxic compound extrusion protein 25 {ECO:0000305}; Short=MATE protein 25 {ECO:0000305};	K03327 multidrug resistance protein, MATE family | (RefSeq) MATE efflux family protein (A)	--	MATE efflux family protein [Arabidopsis thaliana]	A0A178UJQ3_ARATH RecName: Full=Protein DETOXIFICATION {ECO:0000256|RuleBase:RU004914}; AltName: Full=Multidrug and toxic compound extrusion protein {ECO:0000256|RuleBase:RU004914};	Uncharacterized membrane protein, predicted efflux pump	GO:0016021,integral component of membrane; GO:0016020,membrane; GO:0015297,antiporter activity; GO:0022857,transmembrane transporter activity; GO:0042910,xenobiotic transmembrane transporter activity; GO:1990961,xenobiotic detoxification by transmembrane export across the plasma membrane; GO:0003674,molecular_function; GO:0005215,transporter activity; GO:0015291,secondary active transmembrane tra…	PF01554.21:MatE	--	--	--
AT2G40520	3.1567	2.6069	2.2887	8.0066	8.081	8.0104	206	167	162	558	449	597	1.69812	5.8349e-19	7.96349e-17	up	NC_003071.7	16922337	16925961	+	AT2G40520	-- && --	--	--	Nucleotidyltransferase family protein [Arabidopsis thaliana]	Q5BPR8_ARATH SubName: Full=Nucleotidyltransferase family protein {ECO:0000313|EMBL:AEC09840.1};	DNA polymerase sigma	GO:0016779,nucleotidyltransferase activity; GO:0003674,molecular_function; GO:0003824,catalytic activity; GO:0016740,transferase activity; GO:0016772,transferase activity, transferring phosphorus-containing groups	PF01909.26:Nucleotidyltransferase domain	--	--	--
AT1G22370	8.5421	7.3482	8.4528	1.8485	1.7613	2.3934	450	380	483	104	79	144	-1.90153	7.1184e-19	9.63932e-17	down	NC_003070.9	7897915	7900335	-	UGT85A5	-- && U85A5_ARATH RecName: Full=UDP-glycosyltransferase 85A5; EC=2.4.1.-;	K23452 UDP-glucosyltransferase 85A [EC:2.4.1.-] | (RefSeq) UGT85A5; UDP-glucosyl transferase 85A5 (A)	ko00908: Zeatin biosynthesis; ko01110: Biosynthesis of secondary metabolites	UDP-glucuronosyltransferase [Arabidopsis thaliana]	A0A5S9VKZ1_ARATH RecName: Full=Glycosyltransferase {ECO:0000256|RuleBase:RU362057}; EC=2.4.1.- {ECO:0000256|RuleBase:RU362057};	UDP-glucuronosyl and UDP-glucosyl transferase	GO:0015020,glucuronosyltransferase activity; GO:0080043,quercetin 3-O-glucosyltransferase activity; GO:0080044,quercetin 7-O-glucosyltransferase activity; GO:0003674,molecular_function; GO:0003824,catalytic activity; GO:0008194,UDP-glycosyltransferase activity; GO:0016740,transferase activity; GO:0016757,glycosyltransferase activity; GO:0016758,hexosyltransferase activity; GO:0035251,UDP-glucosyl…	PF00201.21:UDP-glucoronosyl and UDP-glucosyl transferase	--	--	--
AT1G52770	5.9241	5.1204	5.9345	15.6087	18.7347	18.4806	231	196	251	650	622	823	1.75951	9.6855e-19	1.30139e-16	up	NC_003070.9	19655831	19657795	+	AT1G52770	-- && NPH3_ORYSJ RecName: Full=Coleoptile phototropism protein 1; AltName: Full=BTB/POZ domain-containing protein CPT1; AltName: Full=Non-phototropic hypocotyl 3-like protein; Short=NPH3-like protein;	--	--	Phototropic-responsive NPH3 family protein [Arabidopsis thaliana]	Q9C941_ARATH SubName: Full=At1g52770 {ECO:0000313|EMBL:AAP49519.1}; SubName: Full=Phototropic-responsive NPH3 family protein {ECO:0000313|EMBL:AEE32850.1}; SubName: Full=Putative non-phototropic hypocotyl {ECO:0000313|EMBL:AAO00852.1}; SubName: Full=Putative non-phototropic hypocotyl; 25081-26618 {ECO:0000313|EMBL:AAG52282.1};	--	GO:0016567,protein ubiquitination; GO:0006807,nitrogen compound metabolic process; GO:0008150,biological_process; GO:0008152,metabolic process; GO:0019538,protein metabolic process; GO:0032446,protein modification by small protein conjugation; GO:0036211,protein modification process; GO:0043170,macromolecule metabolic process; GO:0043412,macromolecule modification; GO:0044238,primary metabolic pr…	PF03000.17:NPH3 family	--	--	--
AT3G25770	231.834	221.437	229.608	537.437	677.263	703.484	6558	6149	7045	16236	16312	22727	1.61788	1.39613e-18	1.86147e-16	up	NC_003074.8	9406669	9408071	+	AOC2	Encodes allene oxide cyclase. One of four genes in Arabidopsis that encode this enzyme%2C which catalyzes an essential step in jasmonic acid biosynthesis. Gene expression is induced during senescence%2C a process that involves jasmonic acid signalling pathway. Note: Nomenclature for Arabidopsis allene oxide cyclase 2 (AOC2%2C AT3G25770) gene is based on Stenzel et al. 2003 Plant Molecular Biology…	K10525 allene oxide cyclase [EC:5.3.99.6] | (RefSeq) AOC2; allene oxide cyclase 2 (A)	ko00592: alpha-Linolenic acid metabolism; ko01100: Metabolic pathways; ko01110: Biosynthesis of secondary metabolites	allene oxide cyclase 2 [Arabidopsis thaliana]	A0A178VKE4_ARATH RecName: Full=Allene-oxide cyclase {ECO:0000256|ARBA:ARBA00012209}; EC=5.3.99.6 {ECO:0000256|ARBA:ARBA00012209};	--	GO:0009507,chloroplast; GO:0009941,chloroplast envelope; GO:0009570,chloroplast stroma; GO:0009535,chloroplast thylakoid membrane; GO:0005829,cytosol; GO:0010319,stromule; GO:0046423,allene-oxide cyclase activity; GO:0009695,jasmonic acid biosynthetic process; GO:0009409,response to cold; GO:0003674,molecular_function; GO:0003824,catalytic activity; GO:0009975,cyclase activity; GO:0016853,isomera…	PF06351.14:Allene oxide cyclase	--	--	--
novel.146	9.9565	10.5541	10.2089	4.0941	3.2653	3.7452	419	436	466	184	117	180	-1.35608	1.75383e-18	2.32055e-16	down	NC_003075.7	2191959	2194045	+	--	-- && POLR2_ARATH RecName: Full=Retrovirus-related Pol polyprotein from transposon RE2; AltName: Full=Retro element 2 {ECO:0000303|PubMed:10689195}; Short=AtRE2 {ECO:0000303|PubMed:10689195}; Includes: RecName: Full=Protease RE2; EC=3.4.23.-; Includes: RecName: Full=Reverse transcriptase RE2; EC=2.7.7.49; Includes: RecName: Full=Endonuclease RE2;	--	--	putative polyprotein [Arabidopsis thaliana]	Q9XEB9_ARATH SubName: Full=Putative polyprotein {ECO:0000313|EMBL:AAD29768.1};	FOG: Transposon-encoded proteins with TYA, reverse transcriptase, integrase domains in various combinations	GO:0004190,aspartic-type endopeptidase activity; GO:0004519,endonuclease activity; GO:0046872,metal ion binding; GO:0003676,nucleic acid binding; GO:0003964,RNA-directed DNA polymerase activity; GO:0015074,DNA integration; GO:0006310,DNA recombination; GO:0006508,proteolysis; GO:0003674,molecular_function; GO:0003824,catalytic activity; GO:0004175,endopeptidase activity; GO:0008233,peptidase acti…	PF07727.17:Reverse transcriptase (RNA-dependent DNA polymerase)	--	--	--
AT4G19810	2.8405	2.2584	2.8743	8.5415	9.4931	10.8789	123	96	135	395	350	538	1.97773	1.83012e-18	2.40314e-16	up	NC_003075.7	10763206	10765795	-	ChiC	ChiC encodes a Class V chitinase that is a part of glycoside hydrolase family 18 based on CAZy groupings. It appears to primarily act as an exochitinase in vitro where it predominantly cleaves a chitobiose (GlcNAc)2 residue from the non-reducing end of a chitin oligosaccharide. However%2C it shows some minor endochitinase activity in vitro%2C as well. A putative 24 amino-acid signal peptide may d…	K01183 chitinase [EC:3.2.1.14] | (RefSeq) ChiC; Glycosyl hydrolase family protein with chitinase insertion domain-containing protein (A)	ko00520: Amino sugar and nucleotide sugar metabolism; ko01100: Metabolic pathways	Glycosyl hydrolase family protein with chitinase insertion domain-containing protein [Arabidopsis thaliana]	A0A654FQZ6_ARATH SubName: Full=(thale cress) hypothetical protein {ECO:0000313|EMBL:CAD5328474.1};	Chitinase	GO:0005576,extracellular region; GO:0099503,secretory vesicle; GO:0008061,chitin binding; GO:0004568,chitinase activity; GO:0008843,endochitinase activity; GO:0035885,exochitinase activity; GO:0006032,chitin catabolic process; GO:0000272,polysaccharide catabolic process; GO:0009737,response to abscisic acid; GO:0009753,response to jasmonic acid; GO:0009651,response to salt stress; GO:0003674,mole…	PF00704.31:Glycosyl hydrolases family 18	--	--	--
AT5G59220	0.8821	1.0558	0.9962	3.8407	4.7656	4.7114	40	47	49	186	184	244	2.30757	1.9383e-18	2.52606e-16	up	NC_003076.8	23894404	23896939	-	HAI1	Encodes a member of the PP2C family (Clade A protein phosphatases type 2C). Functions as a negative regulator of osmotic stress and ABA signaling. && P2C78_ARATH RecName: Full=Probable protein phosphatase 2C 78; Short=AtPP2C78; EC=3.1.3.16 {ECO:0000255|PROSITE-ProRule:PRU01082}; AltName: Full=Protein HIGHLY ABA-INDUCED 1 {ECO:0000303|PubMed:22198272}; AltName: Full=Protein SENESCENCE-ASSOCIATED G…	K14497 protein phosphatase 2C [EC:3.1.3.16] | (RefSeq) HAI1; PP2C protein (Clade A protein phosphatases type 2C) (A)	ko04016: MAPK signaling pathway - plant; ko04075: Plant hormone signal transduction	PP2C protein (Clade A protein phosphatases type 2C) [Arabidopsis thaliana]	A0A654GCF5_ARATH RecName: Full=PPM-type phosphatase domain-containing protein {ECO:0000259|PROSITE:PS51746};	Serine/threonine protein phosphatase	GO:0033106,cis-Golgi network membrane; GO:0005829,cytosol; GO:0005794,Golgi apparatus; GO:0005634,nucleus; GO:0046872,metal ion binding; GO:0017018,myosin phosphatase activity; GO:0004722,protein serine/threonine phosphatase activity; GO:0009658,chloroplast organization; GO:0010150,leaf senescence; GO:0009788,negative regulation of abscisic acid-activated signaling pathway; GO:0035970,peptidyl-th…	PF00481.24:Protein phosphatase 2C	--	--	--
AT2G28790	25.1614	19.3368	22.2079	59.9746	72.3579	69.9822	680	513	651	1731	1665	2160	1.72274	2.18287e-18	2.82356e-16	up	NC_003071.7	12354329	12355570	-	AT2G28790	-- && OLP1_SOLLC RecName: Full=Osmotin-like protein; Flags: Precursor;	--	--	Pathogenesis-related thaumatin superfamily protein [Arabidopsis thaliana]	A0A1P8B068_ARATH SubName: Full=Pathogenesis-related thaumatin superfamily protein {ECO:0000313|EMBL:ANM62309.1};	--	GO:0005576,extracellular region; GO:0006952,defense response; GO:0006950,response to stress; GO:0008150,biological_process; GO:0050896,response to stimulus; GO:0005575,cellular_component; GO:0110165,cellular anatomical entity	PF00314.20:Thaumatin family	--	--	--
AT1G78000	0.9207	1.0495	0.8286	2.9762	2.7676	3.3781	84	94	82	290	215	352	1.82517	3.0346e-18	3.8962e-16	up	NC_003070.9	29327515	29333220	+	SULTR1%3B2	Encodes a sulfate transporter that can restore sulfate uptake capacity of a yeast mutant lacking sulfate transporter genes. && SUT12_ARATH RecName: Full=Sulfate transporter 1.2;	K17470 sulfate transporter 1, high-affinity | (RefSeq) SULTR1;2; sulfate transporter 1;2 (A)	--	sulfate transporter 1;2 [Arabidopsis thaliana]	A0A654EPY0_ARATH RecName: Full=STAS domain-containing protein {ECO:0000259|PROSITE:PS50801};	Sulfate/bicarbonate/oxalate exchanger SAT-1 and related transporters (SLC26 family)	GO:0005887,integral component of plasma membrane; GO:0005886,plasma membrane; GO:0015301,NA; GO:0008271,secondary active sulfate transmembrane transporter activity; GO:0015293,symporter activity; GO:0009970,cellular response to sulfate starvation; GO:0003674,molecular_function; GO:0005215,transporter activity; GO:0008509,anion transmembrane transporter activity; GO:0015075,ion transmembrane trans…	PF00916.23:Sulfate permease family	--	--	--
AT1G67810	8.8695	7.7009	7.1075	1.3667	1.2307	1.8023	237	202	206	39	28	55	-2.30604	3.33523e-18	4.25071e-16	down	NC_003070.9	25426234	25427461	+	SUFE2	Encodes a protein capable of stimulating the cysteine desulfurase activity of CpNifS (AT1G08490) in vitro. SufE2:GFP localizes to the chloroplasts where it is likely to play a role in iron-sulfur cluster assembly. Transcript levels for this gene are high in the pollen relative to other organs based on RT-PCR analysis. && SUFE2_ARATH RecName: Full=SufE-like protein 2, chloroplastic; AltName: Full=…	K03517 quinolinate synthase [EC:2.5.1.72] | (RefSeq) QS; quinolinate synthase (A)	ko00760: Nicotinate and nicotinamide metabolism; ko01100: Metabolic pathways; ko01240: Biosynthesis of cofactors	sulfur E2 [Arabidopsis thaliana]	A0A5S9WSI1_ARATH RecName: Full=SufE domain-containing protein {ECO:0000259|Pfam:PF02657};	--	GO:0009507,chloroplast; GO:0008047,enzyme activator activity; GO:0016226,iron-sulfur cluster assembly; GO:0051176,positive regulation of sulfur metabolic process; GO:0003674,molecular_function; GO:0030234,enzyme regulator activity; GO:0098772,molecular function regulator activity; GO:0006790,sulfur compound metabolic process; GO:0008150,biological_process; GO:0008152,metabolic process; GO:0009987…	PF02657.18:Fe-S metabolism associated domain	--	--	--
AT3G26170	24.0328	27.9794	24.2367	12.5606	9.7063	10.1566	980	1120	1072	547	337	473	-1.12441	3.57018e-18	4.51693e-16	down	NC_003074.8	9573263	9575215	-	CYP71B19	putative cytochrome P450 && C71BJ_ARATH RecName: Full=Cytochrome P450 71B19; EC=1.14.-.-;	K20559 dihydrocamalexate/camalexin synthase [EC:1.14.19.52] | (RefSeq) PAD3; Cytochrome P450 superfamily protein (A)	ko04016: MAPK signaling pathway - plant	cytochrome P450, family 71, subfamily B, polypeptide 19 [Arabidopsis thaliana]	Q541W8_ARATH SubName: Full=Putative cytochrome P450 {ECO:0000313|EMBL:BAC43055.1};	Cytochrome P450 CYP2 subfamily	GO:0016021,integral component of membrane; GO:0020037,heme binding; GO:0005506,iron ion binding; GO:0004497,monooxygenase activity; GO:0016705,oxidoreductase activity, acting on paired donors, with incorporation or reduction of molecular oxygen; GO:0003674,molecular_function; GO:0005488,binding; GO:0046906,tetrapyrrole binding; GO:0097159,organic cyclic compound binding; GO:1901363,heterocyclic c…	PF00067.25:Cytochrome P450	--	--	--
AT4G19120	33.1232	42.1875	35.4475	17.4844	15.1631	15.7992	2581	3227	2996	1455	1006	1406	-1.07807	5.83276e-18	7.32603e-16	down	NC_003075.7	10460241	10464306	-	ERD3	-- && PMTL_ARATH RecName: Full=Probable methyltransferase PMT21; EC=2.1.1.-; AltName: Full=Protein EARLY-RESPONSIVE TO DEHYDRATION 3;	K23872 putative homogalacturonan methyltransferase [EC:2.1.1.-] | (RefSeq) QUA3; S-adenosyl-L-methionine-dependent methyltransferases superfamily protein (A)	--	S-adenosyl-L-methionine-dependent methyltransferases superfamily protein [Arabidopsis thaliana]	A0A178V0E9_ARATH RecName: Full=Methyltransferase {ECO:0000256|RuleBase:RU366043}; EC=2.1.1.- {ECO:0000256|RuleBase:RU366043};	--	GO:0005737,cytoplasm; GO:0005789,endoplasmic reticulum membrane; GO:0005768,endosome; GO:0005794,Golgi apparatus; GO:0000138,Golgi trans cisterna; GO:0016021,integral component of membrane; GO:0005802,trans-Golgi network; GO:0008168,methyltransferase activity; GO:0032259,methylation; GO:0003674,molecular_function; GO:0003824,catalytic activity; GO:0016740,transferase activity; GO:0016741,transfer…	PF03141.19:Putative S-adenosyl-L-methionine-dependent methyltransferase	--	--	--
AT3G45130	0.4007	0.3297	0.3552	1.876	1.9548	2.0646	26	21	25	130	108	153	2.5577	6.87484e-18	8.57277e-16	up	NC_003074.8	16512170	16517781	-	LAS1	-- && LAS1_ARATH RecName: Full=Lanosterol synthase {ECO:0000303|PubMed:16445886}; EC=5.4.99.7 {ECO:0000269|PubMed:16445886};	K01852 lanosterol synthase [EC:5.4.99.7] | (RefSeq) LAS1; lanosterol synthase 1 (A)	ko00100: Steroid biosynthesis; ko01100: Metabolic pathways; ko01110: Biosynthesis of secondary metabolites	lanosterol synthase 1 [Arabidopsis thaliana]	A0A5S9XJK9_ARATH RecName: Full=Terpene cyclase/mutase family member {ECO:0000256|RuleBase:RU362003}; EC=5.4.99.- {ECO:0000256|RuleBase:RU362003};	Oxidosqualene-lanosterol cyclase and related proteins	GO:0005811,lipid droplet; GO:0000250,lanosterol synthase activity; GO:0016104,triterpenoid biosynthetic process; GO:0003674,molecular_function; GO:0003824,catalytic activity; GO:0016853,isomerase activity; GO:0016866,intramolecular transferase activity; GO:0031559,oxidosqualene cyclase activity; GO:0006629,lipid metabolic process; GO:0006720,isoprenoid metabolic process; GO:0006721,terpenoid meta…	PF13243.9:Squalene-hopene cyclase C-terminal domain	--	--	--
AT5G19120	46.4097	48.8595	50.813	110.732	136.268	138.289	1434	1482	1703	3654	3585	4880	1.52649	8.78316e-18	1.08742e-15	up	NC_003076.8	6414488	6415907	+	AT5G19120	-- && GIP2_NICBE RecName: Full=Probable aspartic proteinase GIP2 {ECO:0000305}; EC=3.4.23.- {ECO:0000305}; AltName: Full=Glucanase inhibitor protein 2 {ECO:0000303|PubMed:28082413}; Short=NbGIP2 {ECO:0000303|PubMed:28082413}; Flags: Precursor;	K22683 aspartyl protease family protein [EC:3.4.23.-] | (RefSeq) Eukaryotic aspartyl protease family protein (A)	--	Eukaryotic aspartyl protease family protein [Arabidopsis thaliana]	Q93VG3_ARATH SubName: Full=AT5g19120/T24G5_20 {ECO:0000313|EMBL:AAL06960.1}; SubName: Full=Eukaryotic aspartyl protease family protein {ECO:0000313|EMBL:AED92655.1};	Aspartyl protease	GO:0048046,apoplast; GO:0004190,aspartic-type endopeptidase activity; GO:0006952,defense response; GO:0006508,proteolysis; GO:0003674,molecular_function; GO:0003824,catalytic activity; GO:0004175,endopeptidase activity; GO:0008233,peptidase activity; GO:0016787,hydrolase activity; GO:0070001,aspartic-type peptidase activity; GO:0140096,catalytic activity, acting on a protein; GO:0006950,response …	PF14541.9:Xylanase inhibitor C-terminal	--	--	--
AT4G29150	1.2481	1.1084	1.1507	4.9445	6.3146	5.6044	39	34	39	165	168	200	2.3876	9.72259e-18	1.19519e-15	up	NC_003075.7	14378706	14380512	+	IQD25	-- && IQD25_ARATH RecName: Full=Protein IQ-DOMAIN 25 {ECO:0000303|PubMed:16368012}; Short=AtIQD25 {ECO:0000303|PubMed:16368012};	--	--	IQ-domain 25 [Arabidopsis thaliana]	A0A178V3F0_ARATH SubName: Full=IQD25 {ECO:0000313|EMBL:OAP00749.1};	--	GO:0005634,nucleus; GO:0005886,plasma membrane; GO:0005516,calmodulin binding; GO:0003674,molecular_function; GO:0005488,binding; GO:0005515,protein binding; GO:0005575,cellular_component; GO:0005622,intracellular anatomical structure; GO:0043226,organelle; GO:0043227,membrane-bounded organelle; GO:0043229,intracellular organelle; GO:0043231,intracellular membrane-bounded organelle; GO:0110165,ce…	PF00612.30:IQ calmodulin-binding motif	--	--	--
AT4G32770	8.7078	8.9901	8.9802	19.9117	21.7224	22.8738	371	376	415	906	788	1113	1.39539	1.23202e-17	1.50385e-15	up	NC_003075.7	15804784	15808084	+	VTE1	Tocopherol cyclase involved in tocopherol (vitamin E)synthesis. VTE1 over-expressing plants have increased tocopherol indicating VTE1 is a major limiting factor in tocopherol synthesis. Mutants defective in this gene accumulate high amounts of zeaxanthin in conditions of high light or low temperature. Plays a role in the adaptation to low temperature stress%2C notably phloem loading. && TOCC_ARAT…	K09834 tocopherol cyclase [EC:5.5.1.24] | (RefSeq) VTE1; tocopherol cyclase, chloroplast / vitamin E deficient 1 (VTE1) / sucrose export defective 1 (SXD1) (A)	ko00130: Ubiquinone and other terpenoid-quinone biosynthesis; ko01100: Metabolic pathways; ko01110: Biosynthesis of secondary metabolites; ko01240: Biosynthesis of cofactors	tocopherol cyclase, chloroplast / vitamin E deficient 1 (VTE1) / sucrose export defective 1 (SXD1) [Arabidopsis thaliana]	A0A654FV06_ARATH SubName: Full=Uncharacterized protein {ECO:0000313|EMBL:VYS64687.1};	--	GO:0009507,chloroplast; GO:0009941,chloroplast envelope; GO:0009706,chloroplast inner membrane; GO:0009534,chloroplast thylakoid; GO:0005886,plasma membrane; GO:0010287,plastoglobule; GO:0052604,delta-tocopherol cyclase activity; GO:0052605,gamma-tocopherol cyclase activity; GO:0016853,isomerase activity; GO:0009976,tocopherol cyclase activity; GO:0015994,chlorophyll metabolic process; GO:0006631…	PF14249.9:Tocopherol cyclase	--	--	--
AT3G60140	0.0984	0.2205	0.1452	2.3774	1.6181	1.4821	5	11	8	129	70	86	3.66746	1.91537e-17	2.32162e-15	up	NC_003074.8	22216540	22220824	+	DIN2	Encodes a protein similar to beta-glucosidase and is a member of glycoside hydrolase family 1. Expression is induced after 24 hours of dark treatment%2C in senescing leaves and treatment with exogenous photosynthesis inhibitor. Induction of gene expression was suppressed in excised leaves supplied with sugar. The authors suggest that the gene's expression pattern is responding to the level of sug…	K01188 beta-glucosidase [EC:3.2.1.21] | (RefSeq) DIN2; Glycosyl hydrolase superfamily protein (A)	ko00460: Cyanoamino acid metabolism; ko00500: Starch and sucrose metabolism; ko00999: Biosynthesis of various plant secondary metabolites; ko01100: Metabolic pathways; ko01110: Biosynthesis of secondary metabolites	Glycosyl hydrolase superfamily protein [Arabidopsis thaliana]	A0A1I9LT24_ARATH SubName: Full=Glycosyl hydrolase superfamily protein {ECO:0000313|EMBL:ANM65732.1};	Beta-glucosidase, lactase phlorizinhydrolase, and related proteins	GO:0008422,beta-glucosidase activity; GO:0102483,scopolin beta-glucosidase activity; GO:0005975,carbohydrate metabolic process; GO:0019762,glucosinolate catabolic process; GO:0009651,response to salt stress; GO:0003674,molecular_function; GO:0003824,catalytic activity; GO:0004553,hydrolase activity, hydrolyzing O-glycosyl compounds; GO:0015926,glucosidase activity; GO:0016787,hydrolase activity; …	PF00232.21:Glycosyl hydrolase family 1	--	--	--
AT4G21830	4.3512	5.827	4.913	15.2443	18.6616	17.2517	89	117	109	333	325	403	1.88829	1.99442e-17	2.38878e-15	up	NC_003075.7	11584346	11585542	-	MSRB7	-- && MSRB7_ARATH RecName: Full=Peptide methionine sulfoxide reductase B7; Short=AtMSRB7; EC=1.8.4.12; AltName: Full=Peptide-methionine (R)-S-oxide reductase;	K07305 peptide-methionine (R)-S-oxide reductase [EC:1.8.4.12] | (RefSeq) MSRB7; methionine sulfoxide reductase B7 (A)	--	methionine sulfoxide reductase B7 [Arabidopsis thaliana]	A0A178USI2_ARATH RecName: Full=Peptide-methionine (R)-S-oxide reductase {ECO:0000256|RuleBase:RU365044}; EC=1.8.4.12 {ECO:0000256|RuleBase:RU365044};	Predicted pilin-like transcription factor	GO:0005829,cytosol; GO:0046872,metal ion binding; GO:0033743,peptide-methionine (R)-S-oxide reductase activity; GO:0030091,protein repair; GO:0000304,response to singlet oxygen; GO:0003674,molecular_function; GO:0005488,binding; GO:0043167,ion binding; GO:0043169,cation binding; GO:0003824,catalytic activity; GO:0016491,oxidoreductase activity; GO:0016667,oxidoreductase activity, acting on a sulf…	PF01641.21:SelR domain	--	--	--
AT5G65390	14.7803	16.9446	12.9692	2.937	3.1258	1.4565	311	350	296	66	56	35	-2.47021	1.99834e-17	2.38878e-15	down	NC_003076.8	26128581	26129547	-	AGP7	-- && AGP7_ARATH RecName: Full=Classical arabinogalactan protein 7; Flags: Precursor;	--	--	arabinogalactan protein 7 [Arabidopsis thaliana]	A0A178UCB1_ARATH SubName: Full=(thale cress) hypothetical protein {ECO:0000313|EMBL:CAD5335912.1}; SubName: Full=AGP7 {ECO:0000313|EMBL:OAO91423.1};	--	GO:0031225,anchored component of membrane; GO:0005886,plasma membrane; GO:0005575,cellular_component; GO:0016020,membrane; GO:0031224,intrinsic component of membrane; GO:0110165,cellular anatomical entity; GO:0071944,cell periphery	--	--	--	--
AT3G22740	7.1683	7.7352	6.7132	16.3692	14.6751	14.9348	253	268	257	617	441	602	1.20273	2.02586e-17	2.40509e-15	up	NC_003074.8	8032917	8036005	-	HMT3	homocysteine S-methyltransferase (HMT3) && HMT3_ARATH RecName: Full=Homocysteine S-methyltransferase 3; EC=2.1.1.10; AltName: Full=S-methylmethionine:homocysteine methyltransferase 3; Short=AtHMT-3; Short=SMM:Hcy S-methyltransferase 3;	K00547 homocysteine S-methyltransferase [EC:2.1.1.10] | (RefSeq) HMT3; homocysteine S-methyltransferase 3 (A)	ko00270: Cysteine and methionine metabolism; ko01100: Metabolic pathways; ko01110: Biosynthesis of secondary metabolites	homocysteine S-methyltransferase 3 [Arabidopsis thaliana]	A0A7G2ENJ0_ARATH SubName: Full=(thale cress) hypothetical protein {ECO:0000313|EMBL:CAD5323859.1};	Homocysteine S-methyltransferase	GO:0047150,betaine-homocysteine S-methyltransferase activity; GO:0008898,S-adenosylmethionine-homocysteine S-methyltransferase activity; GO:0061627,S-methylmethionine-homocysteine S-methyltransferase activity; GO:0008270,zinc ion binding; GO:0009086,methionine biosynthetic process; GO:0032259,methylation; GO:0033528,S-methylmethionine cycle; GO:0003674,molecular_function; GO:0003824,catalytic act…	PF02574.19:Homocysteine S-methyltransferase	--	--	--
AT4G37150	0.9548	0.9304	1.1482	5.0146	5.4609	5.5616	23	22	30	129	112	153	2.51732	2.87062e-17	3.33936e-15	up	NC_003075.7	17492871	17494279	-	MES9	Encodes a protein shown to have carboxylesterase activity%2C methyl salicylate esterase activity%2C methyl jasmonate esterase activity%2C and methyl IAA esterase activity in vitro. MES9 appears to be involved in MeSA hydrolysis in planta. Expression of MES9 can restore systemic acquired resistance in SAR-deficient tobacco plants. This protein does not act on MeGA4%2C or MEGA9 in vitro. && MES9_AR…	K20802 (R)-mandelonitrile lyase [EC:4.1.2.10] | (RefSeq) MES5; methyl esterase 5 (A)	ko00460: Cyanoamino acid metabolism; ko01100: Metabolic pathways; ko01110: Biosynthesis of secondary metabolites	methyl esterase 9 [Arabidopsis thaliana]	A0A178V387_ARATH RecName: Full=Methylesterase {ECO:0000256|RuleBase:RU369012}; EC=3.1.1.- {ECO:0000256|RuleBase:RU369012};	--	GO:0016788,hydrolase activity, acting on ester bonds; GO:0080030,methyl indole-3-acetate esterase activity; GO:0080032,methyl jasmonate esterase activity; GO:0080031,methyl salicylate esterase activity; GO:0050832,defense response to fungus; GO:0045087,innate immune response; GO:0009694,jasmonic acid metabolic process; GO:0031408,oxylipin biosynthetic process; GO:0009696,salicylic acid metabolic …	PF12697.10:Alpha/beta hydrolase family	--	--	--
AT4G15670	1.526	1.435	0.974	7.3094	7.1691	9.3019	26	24	18	133	104	181	2.72136	2.9626e-17	3.42338e-15	up	NC_003075.7	8929031	8929813	+	AT4G15670	-- && GRXS7_ARATH RecName: Full=Monothiol glutaredoxin-S7; Short=AtGrxS7; AltName: Full=Protein ROXY 14;	K03676 glutaredoxin 3 | (RefSeq) Thioredoxin superfamily protein (A)	--	At4g15670 [Arabidopsis thaliana]	A0A178UXL8_ARATH SubName: Full=(thale cress) hypothetical protein {ECO:0000313|EMBL:CAD5328033.1};	Glutaredoxin and related proteins	GO:0005737,cytoplasm; GO:0005634,nucleus; GO:0051537,2 iron, 2 sulfur cluster binding; GO:0097573,glutathione oxidoreductase activity; GO:0046872,metal ion binding; GO:0003674,molecular_function; GO:0005488,binding; GO:0051536,iron-sulfur cluster binding; GO:0051540,metal cluster binding; GO:0003824,catalytic activity; GO:0015035,protein-disulfide reductase activity; GO:0015036,disulfide oxidored…	PF00462.27:Glutaredoxin	--	--	--
AT3G03480	1.8463	1.587	1.5692	6.0239	8.674	8.3359	64	54	59	223	256	330	2.33273	3.81312e-17	4.37701e-15	up	NC_003074.8	828235	829926	-	CHAT	-- && CHAT_ARATH RecName: Full=(Z)-3-hexen-1-ol acetyltransferase; EC=2.3.1.195;	K18858 (Z)-3-hexen-1-ol acetyltransferase [EC:2.3.1.195] | (RefSeq) CHAT; acetyl CoA:(Z)-3-hexen-1-ol acetyltransferase (A)	ko00592: alpha-Linolenic acid metabolism; ko01110: Biosynthesis of secondary metabolites	acetyl CoA:(Z)-3-hexen-1-ol acetyltransferase [Arabidopsis thaliana]	A0A5S9X930_ARATH SubName: Full=(thale cress) hypothetical protein {ECO:0000313|EMBL:CAD5321957.1};	--	GO:0102165,(Z)-3-hexen-1-ol acetyltransferase activity; GO:0010327,acetyl CoA:(Z)-3-hexen-1-ol acetyltransferase activity; GO:0016747,acyltransferase activity, transferring groups other than amino-acyl groups; GO:0010597,green leaf volatile biosynthetic process; GO:0003674,molecular_function; GO:0003824,catalytic activity; GO:0016740,transferase activity; GO:0016746,acyltransferase activity; GO:0…	PF02458.18:Transferase family	--	--	--
AT1G27370	4.153	4.1718	4.2542	11.369	8.0615	8.5606	288	284	320	842	476	678	1.25661	4.2303e-17	4.82393e-15	up	NC_003070.9	9505112	9508542	-	SPL10	In conjunction with SPL11 and SPL2%2C SPL10 redundantly controls proper development of lateral organs in association with shoot maturation in the reproductive phase. SPL10 also controls lamina shape during vegetative development. && SPL10_ARATH RecName: Full=Squamosa promoter-binding-like protein 10;	--	--	squamosa promoter binding protein-like 10 [Arabidopsis thaliana]	A0A1P8AWI8_ARATH SubName: Full=Squamosa promoter binding protein-like 10 {ECO:0000313|EMBL:ANM61028.1};	--	GO:0005634,nucleus; GO:0003700,DNA-binding transcription factor activity; GO:0046872,metal ion binding; GO:0043565,sequence-specific DNA binding; GO:0010358,leaf shaping; GO:0090356,negative regulation of auxin metabolic process; GO:0045893,positive regulation of DNA-templated transcription; GO:0048510,regulation of timing of transition from vegetative to reproductive phase; GO:0006355,regulation…	PF03110.17:SBP domain	SBP	TF	SBP
AT4G15490	21.3986	19.9725	21.8352	47.3122	56.8173	54.1108	955	875	1057	2255	2159	2758	1.44782	5.53127e-17	6.26624e-15	up	NC_003075.7	8852656	8854706	-	UGT84A3	Encodes a protein that might have sinapic acid:UDP-glucose glucosyltransferase activity. && U84A3_ARATH RecName: Full=UDP-glycosyltransferase 84A3 {ECO:0000303|PubMed:11042215}; EC=2.4.1.120 {ECO:0000269|PubMed:11042211, ECO:0000269|PubMed:11187886}; EC=2.4.1.177 {ECO:0000269|PubMed:11042211, ECO:0000269|PubMed:11187886}; AltName: Full=Hydroxycinnamate glucosyltransferase 3 {ECO:0000303|PubMed:11…	K13068 sinapate 1-glucosyltransferase [EC:2.4.1.120] | (RefSeq) UGT84A2; UDP-Glycosyltransferase superfamily protein (A)	ko00940: Phenylpropanoid biosynthesis; ko01110: Biosynthesis of secondary metabolites	UDP-Glycosyltransferase superfamily protein [Arabidopsis thaliana]	W8QNG3_ARATH RecName: Full=Glycosyltransferase {ECO:0000256|RuleBase:RU362057}; EC=2.4.1.- {ECO:0000256|RuleBase:RU362057}; Flags: Fragment;	UDP-glucuronosyl and UDP-glucosyl transferase	GO:0050412,cinnamate beta-D-glucosyltransferase activity; GO:0047218,hydroxycinnamate 4-beta-glucosyltransferase activity; GO:0080043,quercetin 3-O-glucosyltransferase activity; GO:0080044,quercetin 7-O-glucosyltransferase activity; GO:0050284,sinapate 1-glucosyltransferase activity; GO:0003674,molecular_function; GO:0003824,catalytic activity; GO:0008194,UDP-glycosyltransferase activity; GO:0016…	PF00201.21:UDP-glucoronosyl and UDP-glucosyl transferase	--	--	--
AT3G29590	0.3696	0.2689	0.2434	2.3975	2.2012	2.8429	14	10	10	97	71	123	3.19727	8.20043e-17	9.22975e-15	up	NC_003074.8	11398592	11400332	-	AT5MAT	At3g29590 (At5MAT) encodes a malonyl-CoA:anthocyanidin 5-O-glucoside-6''-O-malonyltransferase that is coordinately expressed with a epistatic 5-O-anthocyanidin glucosyltransferase (At4g14090). The enzyme is involved in the malonylation of anthocyanins in Arabidopsis. && 5MAT_ARATH RecName: Full=Malonyl-CoA:anthocyanidin 5-O-glucoside-6''-O-malonyltransferase; EC=2.3.1.-; AltName: Full=Anthocyanin…	K14329 agmatine coumaroyltransferase [EC:2.3.1.64 2.3.1.-] | (RefSeq) AACT1; anthocyanin 5-aromatic acyltransferase 1 (A)	ko00330: Arginine and proline metabolism; ko00999: Biosynthesis of various plant secondary metabolites; ko01100: Metabolic pathways; ko01110: Biosynthesis of secondary metabolites	HXXXD-type acyl-transferase family protein [Arabidopsis thaliana]	A0A178VM17_ARATH SubName: Full=AT5MAT {ECO:0000313|EMBL:OAP06471.1};	--	GO:0050736,O-malonyltransferase activity; GO:0009718,anthocyanin-containing compound biosynthetic process; GO:0003674,molecular_function; GO:0003824,catalytic activity; GO:0008374,O-acyltransferase activity; GO:0016420,malonyltransferase activity; GO:0016740,transferase activity; GO:0016746,acyltransferase activity; GO:0016747,acyltransferase activity, transferring groups other than amino-acyl gr…	PF02458.18:Transferase family	--	--	--
AT1G10070	6.2954	7.5354	7.3517	1.6211	1.6944	2.0671	240	282	304	66	55	90	-1.85526	8.88041e-17	9.93059e-15	down	NC_003070.9	3288087	3290471	+	BCAT-2	Encodes a chloroplast branched-chain amino acid aminotransferase. Complements the yeast leu/iso-leu/val auxotrophy mutant. Involved in cell wall development. && BCAT2_ARATH RecName: Full=Branched-chain-amino-acid aminotransferase 2, chloroplastic; Short=Atbcat-2; EC=2.6.1.42; Flags: Precursor;	K00826 branched-chain amino acid aminotransferase [EC:2.6.1.42] | (RefSeq) BCAT-2; branched-chain amino acid transaminase 2 (A)	ko00270: Cysteine and methionine metabolism; ko00280: Valine, leucine and isoleucine degradation; ko00290: Valine, leucine and isoleucine biosynthesis; ko00770: Pantothenate and CoA biosynthesis; ko00966: Glucosinolate biosynthesis; ko01100: Metabolic pathways; ko01110: Biosynthesis of secondary metabolites; ko01210: 2-Oxocarboxylic acid metabolism; ko01230: Biosynthesis of amino acids; ko01240: …	branched-chain amino acid transaminase 2 [Arabidopsis thaliana]	B9DHH5_ARATH RecName: Full=Branched-chain-amino-acid aminotransferase {ECO:0000256|RuleBase:RU004517}; EC=2.6.1.42 {ECO:0000256|RuleBase:RU004517};	Branched chain aminotransferase BCAT1, pyridoxal phosphate enzymes type IV superfamily	GO:0009507,chloroplast; GO:0004084,branched-chain-amino-acid transaminase activity; GO:0052656,L-isoleucine transaminase activity; GO:0052654,L-leucine transaminase activity; GO:0050048,L-leucine:2-oxoglutarate aminotransferase activity; GO:0052655,L-valine transaminase activity; GO:0009097,isoleucine biosynthetic process; GO:0009098,leucine biosynthetic process; GO:0071669,plant-type cell wall o…	PF01063.22:Amino-transferase class IV	--	--	--
AT4G36040	185.656	197.062	193.089	412.806	520.673	485.584	5886	6133	6640	13977	14055	17582	1.42967	9.09837e-17	1.01091e-14	up	NC_003075.7	17049152	17050608	-	J11	-- && DNJ11_ARATH RecName: Full=Chaperone protein dnaJ 11, chloroplastic; Short=AtDjC11; Short=AtJ11; Flags: Precursor;	K03686 molecular chaperone DnaJ | (RefSeq) Molecular chaperone Hsp40/DnaJ family protein (A)	--	chaperone protein dnaJ 11, chloroplastic [Arabidopsis lyrata subsp. lyrata]	A0A654FWF1_ARATH SubName: Full=(thale cress) hypothetical protein {ECO:0000313|EMBL:CAD5330090.1};	Molecular chaperone (DnaJ superfamily)	GO:0009507,chloroplast; GO:0009570,chloroplast stroma; GO:0005634,nucleus; GO:0009536,plastid; GO:0005575,cellular_component; GO:0005622,intracellular anatomical structure; GO:0005737,cytoplasm; GO:0043226,organelle; GO:0043227,membrane-bounded organelle; GO:0043229,intracellular organelle; GO:0043231,intracellular membrane-bounded organelle; GO:0110165,cellular anatomical entity; GO:0009532,plas…	PF00226.34:DnaJ domain	--	--	--
AT5G01820	31.3982	29.978	29.8457	69.7329	91.8259	85.1644	1514	1419	1561	3591	3770	4690	1.56418	9.52686e-17	1.05178e-14	up	NC_003076.8	313190	315405	-	SR1	Encodes a CBL-interacting serine/threonine protein kinase. && CIPKE_ARATH RecName: Full=CBL-interacting serine/threonine-protein kinase 14; EC=2.7.11.1; AltName: Full=SNF1-related kinase 3.15; AltName: Full=SOS2-like protein kinase PKS24; AltName: Full=Serine/threonine-protein kinase SR1; Short=AtSR1;	K07198 5'-AMP-activated protein kinase, catalytic alpha subunit [EC:2.7.11.11] | (RefSeq) CIPK20; CBL-interacting protein kinase 20 (A)	--	serine/threonine protein kinase 1 [Arabidopsis thaliana]	A0A178U9M6_ARATH RecName: Full=Non-specific serine/threonine protein kinase {ECO:0000256|ARBA:ARBA00012513}; EC=2.7.11.1 {ECO:0000256|ARBA:ARBA00012513};	Serine/threonine protein kinase	GO:0005737,cytoplasm; GO:0005634,nucleus; GO:0000325,plant-type vacuole; GO:0009506,plasmodesma; GO:0005524,ATP binding; GO:0019900,kinase binding; GO:0106310,protein serine kinase activity; GO:0004674,protein serine/threonine kinase activity; GO:0006468,protein phosphorylation; GO:0009737,response to abscisic acid; GO:0009409,response to cold; GO:0009749,response to glucose; GO:0009408,response …	PF00069.28:Protein kinase domain	--	--	--
AT3G07720	18.3377	19.8909	18.0905	39.8445	44.8472	41.702	571	608	611	1325	1189	1483	1.28903	1.1305e-16	1.24019e-14	up	NC_003074.8	2465235	2467270	+	AT3G07720	-- && JAL21_ARATH RecName: Full=Nitrile-specifier protein 2; Short=AtNSP2; AltName: Full=Jacalin-related lectin 21;	K26380 thiohydroximate-O-sulfate sulfate/sulfur-lyase (nitrile-forming) [EC:4.8.1.5] | (RefSeq) NSP2; nitrile specifier protein 2 (A)	--	Galactose oxidase/kelch repeat superfamily protein [Arabidopsis thaliana]	Q9S7W4_ARATH SubName: Full=AT3g07720/F17A17_6 {ECO:0000313|EMBL:AAK62614.1, ECO:0000313|EMBL:AAN38687.1}; SubName: Full=F17A17.6 protein {ECO:0000313|EMBL:AAF21182.1}; SubName: Full=Galactose oxidase/kelch repeat superfamily protein {ECO:0000313|EMBL:AEE74592.1}; SubName: Full=MLP3.17 {ECO:0000313|EMBL:AAG40019.1}; SubName: Full=MLP3.17 protein {ECO:0000313|EMBL:AAF13090.1}; SubName: Full=Unchara…	Kelch repeat-containing proteins	GO:0005783,endoplasmic reticulum; GO:0005634,nucleus; GO:0030246,carbohydrate binding; GO:0030234,enzyme regulator activity; GO:0019762,glucosinolate catabolic process; GO:0080028,nitrile biosynthetic process; GO:0003674,molecular_function; GO:0005488,binding; GO:0098772,molecular function regulator activity; GO:0006082,organic acid metabolic process; GO:0006790,sulfur compound metabolic process;…	PF01344.28:Kelch motif	--	--	--
AT1G20190	44.7581	48.0713	45.8735	12.4415	16.088	15.2923	1307	1378	1453	388	400	510	-1.53558	1.18268e-16	1.28927e-14	down	NC_003070.9	6998335	6999839	-	EXPA11	member of Alpha-Expansin Gene Family. Naming convention from the Expansin Working Group (Kende et al%2C 2004. Plant Mol Bio) && EXP11_ARATH RecName: Full=Expansin-A11; Short=AtEXPA11; AltName: Full=Alpha-expansin-11; Short=At-EXP11; Short=AtEx11; AltName: Full=Ath-ExpAlpha-1.14; Flags: Precursor;	K20628 expansin | (RefSeq) EXPB3; expansin B3 (A)	--	expansin 11 [Arabidopsis thaliana]	A0A178WC12_ARATH RecName: Full=Expansin {ECO:0000256|RuleBase:RU365023};	--	GO:0005576,extracellular region; GO:0016020,membrane; GO:0009653,anatomical structure morphogenesis; GO:0009664,plant-type cell wall organization; GO:0008150,biological_process; GO:0032502,developmental process; GO:0048856,anatomical structure development; GO:0009987,cellular process; GO:0016043,cellular component organization; GO:0045229,external encapsulating structure organization; GO:0071554,…	PF01357.24:Expansin C-terminal domain	--	--	--
AT4G37800	87.3462	90.0689	91.2513	35.3812	36.4583	39.4275	2448	2478	2774	1059	870	1262	-1.15237	1.43825e-16	1.55807e-14	down	NC_003075.7	17775370	17777445	-	XTH7	-- && XTH7_ARATH RecName: Full=Probable xyloglucan endotransglucosylase/hydrolase protein 7; Short=At-XTH7; Short=XTH-7; EC=2.4.1.207; Flags: Precursor;	K08235 xyloglucan:xyloglucosyl transferase [EC:2.4.1.207] | (RefSeq) XTH7; xyloglucan endotransglucosylase/hydrolase 7 (A)	--	xyloglucan endotransglucosylase/hydrolase 7 [Arabidopsis thaliana]	A0A178V2Q3_ARATH RecName: Full=Xyloglucan endotransglucosylase/hydrolase {ECO:0000256|RuleBase:RU361120}; EC=2.4.1.207 {ECO:0000256|RuleBase:RU361120};	--	GO:0048046,apoplast; GO:0004553,hydrolase activity, hydrolyzing O-glycosyl compounds; GO:0030247,polysaccharide binding; GO:0016762,xyloglucan:xyloglucosyl transferase activity; GO:0042546,cell wall biogenesis; GO:0071555,cell wall organization; GO:0010411,xyloglucan metabolic process; GO:0003674,molecular_function; GO:0003824,catalytic activity; GO:0016787,hydrolase activity; GO:0016798,hydrolas…	PF00722.24:Glycosyl hydrolases family 16	--	--	--
AT5G48180	29.4505	26.9142	28.5237	62.2957	74.7972	73.8233	1108	994	1164	2503	2396	3172	1.4373	1.78967e-16	1.91484e-14	up	NC_003076.8	19540937	19542760	-	NSP5	Encodes a nitrile-specifier protein NSP5. NSP5 is one out of five (At3g16400/NSP1%2C At2g33070/NSP2%2C At3g16390/NSP3%2C At3g16410/NSP4 and At5g48180/NSP5) A. thaliana epithiospecifier protein (ESP) homologues that promote simple nitrile%2C but not epithionitrile or thiocyanate formation. && NSP5_ARATH RecName: Full=Nitrile-specifier protein 5; Short=AtNSP5;	K26380 thiohydroximate-O-sulfate sulfate/sulfur-lyase (nitrile-forming) [EC:4.8.1.5] | (RefSeq) NSP5; nitrile specifier protein 5 (A)	--	nitrile specifier protein 5 [Arabidopsis thaliana]	A0A178UDK3_ARATH SubName: Full=NSP5 {ECO:0000313|EMBL:OAO91287.1};	Kelch repeat-containing proteins	GO:0005829,cytosol; GO:0005634,nucleus; GO:0009536,plastid; GO:0030234,enzyme regulator activity; GO:0019762,glucosinolate catabolic process; GO:0080028,nitrile biosynthetic process; GO:0003674,molecular_function; GO:0098772,molecular function regulator activity; GO:0006082,organic acid metabolic process; GO:0006790,sulfur compound metabolic process; GO:0006807,nitrogen compound metabolic process…	PF13964.9:Kelch motif	--	--	--
AT1G33560	2.8556	3.3725	3.0811	7.1402	6.7446	7.089	182	211	213	486	366	516	1.28834	2.31055e-16	2.45698e-14	up	NC_003070.9	12168768	12172119	+	ADR1	Encodes a NBS-LRR disease resistance protein that possesses N-terminal kinase subdomains. Activation tagged mutant of ADR1 showed elevated levels of SA and reactive oxygen species in addition to number of defense gene transcripts. Exhibits resistance to number of microbial pathogens. && ADR1_ARATH RecName: Full=Disease resistance protein ADR1; AltName: Full=Activated disease resistance protein 1;	K16226 disease resistance protein RPS4 | (RefSeq) RPS4; Disease resistance protein (TIR-NBS-LRR class) family (A)	ko04626: Plant-pathogen interaction	Disease resistance protein (CC-NBS-LRR class) family [Arabidopsis thaliana]	Q0WQR8_ARATH SubName: Full=ADR1 {ECO:0000313|EMBL:BAF00531.1};	--	GO:0043531,ADP binding; GO:0005524,ATP binding; GO:0016301,kinase activity; GO:0042742,defense response to bacterium; GO:0009626,plant-type hypersensitive response; GO:0051707,response to other organism; GO:0009414,response to water deprivation; GO:0000166,nucleotide binding; GO:0003674,molecular_function; GO:0005488,binding; GO:0017076,purine nucleotide binding; GO:0030554,adenyl nucleotide bind…	PF00931.25:NB-ARC domain	--	--	--
AT2G40000	67.8028	72.5171	71.502	137.53	150.031	157.386	2725	2861	3117	5903	5134	7224	1.19372	3.40616e-16	3.57812e-14	up	NC_003071.7	16700490	16702336	-	HSPRO2	-- && HSPR2_ARATH RecName: Full=Nematode resistance protein-like HSPRO2; AltName: Full=AKINbetagamma-interacting protein 2; AltName: Full=Ortholog of sugar beet HS1 PRO-1 protein 2; AltName: Full=Protein Hs1pro-2;	--	--	ortholog of sugar beet HS1 PRO-1 2 [Arabidopsis thaliana]	A0A654F1R6_ARATH SubName: Full=Uncharacterized protein {ECO:0000313|EMBL:VYS55018.1};	--	GO:0005737,cytoplasm; GO:0020037,heme binding; GO:0046872,metal ion binding; GO:0071456,cellular response to hypoxia; GO:0042742,defense response to bacterium; GO:0006979,response to oxidative stress; GO:0009751,response to salicylic acid; GO:0019441,tryptophan catabolic process to kynurenine; GO:0003674,molecular_function; GO:0005488,binding; GO:0046906,tetrapyrrole binding; GO:0097159,organic c…	PF07014.15:Hs1pro-1 protein C-terminus	--	--	--
AT2G19800	2.4113	3.6701	2.9031	0.1859	0.2665	0.3478	85	127	111	7	8	14	-3.36072	3.68732e-16	3.85014e-14	down	NC_003071.7	8530865	8533779	-	MIOX2	Encodes a myo-inositol oxygenase family gene. && MIOX2_ARATH RecName: Full=Inositol oxygenase 2 {ECO:0000303|PubMed:15660207}; EC=1.13.99.1 {ECO:0000250|UniProtKB:Q8H1S0, ECO:0000305|PubMed:15660207}; AltName: Full=Myo-inositol oxygenase 2; Short=AtMIOX2; Short=MI oxygenase 2;	K00469 inositol oxygenase [EC:1.13.99.1] | (RefSeq) MIOX2; myo-inositol oxygenase 2 (A)	ko00053: Ascorbate and aldarate metabolism; ko00562: Inositol phosphate metabolism; ko01100: Metabolic pathways; ko01250: Biosynthesis of nucleotide sugars	myo-inositol oxygenase 2 [Arabidopsis thaliana]	A0A384L114_ARATH RecName: Full=Inositol oxygenase {ECO:0000256|ARBA:ARBA00011919, ECO:0000256|RuleBase:RU367039}; EC=1.13.99.1 {ECO:0000256|ARBA:ARBA00011919, ECO:0000256|RuleBase:RU367039}; AltName: Full=Myo-inositol oxygenase {ECO:0000256|RuleBase:RU367039};	Aldehyde reductase	GO:0005737,cytoplasm; GO:0050113,inositol oxygenase activity; GO:0005506,iron ion binding; GO:0019310,inositol catabolic process; GO:0019853,L-ascorbic acid biosynthetic process; GO:0003674,molecular_function; GO:0003824,catalytic activity; GO:0004497,monooxygenase activity; GO:0016491,oxidoreductase activity; GO:0016701,oxidoreductase activity, acting on single donors with incorporation of molec…	PF05153.18:Myo-inositol oxygenase	--	--	--
AT1G72160	36.455	48.0801	39.6178	19.9848	15.7018	15.3852	1527	1977	1800	894	560	736	-1.17162	4.83016e-16	5.01324e-14	down	NC_003070.9	27153555	27155793	-	AT1G72160	-- && PATL3_ARATH RecName: Full=Patellin-3;	K26544 phosphatidylinositol/phosphatidylcholine transfer protein | (RefSeq) COW1; Sec14p-like phosphatidylinositol transfer family protein (A)	--	Sec14p-like phosphatidylinositol transfer family protein [Arabidopsis thaliana]	A0A7G2E284_ARATH SubName: Full=(thale cress) hypothetical protein {ECO:0000313|EMBL:CAD5316981.1};	Phosphatidylinositol transfer protein SEC14 and related proteins	GO:0005737,cytoplasm; GO:0005886,plasma membrane; GO:0008289,lipid binding; GO:0007049,cell cycle; GO:0051301,cell division; GO:0003674,molecular_function; GO:0005488,binding; GO:0008150,biological_process; GO:0009987,cellular process; GO:0005575,cellular_component; GO:0005622,intracellular anatomical structure; GO:0110165,cellular anatomical entity; GO:0016020,membrane; GO:0071944,cell periphery	PF00650.23:CRAL/TRIO domain	--	--	--
AT1G27030	16.4131	16.7491	15.1849	5.4464	4.8699	6.4041	570	571	572	202	144	254	-1.41334	5.19252e-16	5.35726e-14	down	NC_003070.9	9381527	9384060	+	AT1G27030	-- && --	--	--	hypothetical protein AT1G27030 [Arabidopsis thaliana]	Q9LFY3_ARATH SubName: Full=At1g27030/T7N9_9 {ECO:0000313|EMBL:AAK62619.1}; SubName: Full=T7N9.9 {ECO:0000313|EMBL:AAF79853.1};	--	--	PF07063.16:Domain of unknown function (DUF1338)	--	--	--
AT3G01345	0.4276	0.4937	0.4994	2.6695	3.047	3.7943	15	17	19	100	91	152	2.86737	5.79112e-16	5.9395e-14	up	NC_003074.8	129138	130749	+	AT3G01345	-- && --	--	--	Expressed protein [Arabidopsis thaliana]	Q3EBD7_ARATH SubName: Full=Expressed protein {ECO:0000313|EMBL:AEE73653.1};	--	GO:0016021,integral component of membrane; GO:0005575,cellular_component; GO:0016020,membrane; GO:0031224,intrinsic component of membrane; GO:0110165,cellular anatomical entity	--	--	--	--
AT2G39700	24.9391	22.7211	23.6984	49.5155	50.9885	56.899	814	728	839	1726	1417	2121	1.26015	6.15219e-16	6.2727e-14	up	NC_003071.7	16543832	16545746	-	EXPA4	putative expansin. Naming convention from the Expansin Working Group (Kende et al%2C 2004. Plant Mol Bio). Involved in the formation of nematode-induced syncytia in roots of Arabidopsis thaliana. && EXPA4_ARATH RecName: Full=Expansin-A4; Short=AtEXPA4; AltName: Full=Alpha-expansin-4; Short=At-EXP4; Short=AtEx4; AltName: Full=Ath-ExpAlpha-1.6; Flags: Precursor;	K20628 expansin | (RefSeq) EXPB3; expansin B3 (A)	--	expansin A4 [Arabidopsis thaliana]	A0A178VRH0_ARATH RecName: Full=Expansin {ECO:0000256|RuleBase:RU365023};	--	GO:0005576,extracellular region; GO:0016020,membrane; GO:0009505,plant-type cell wall; GO:0009506,plasmodesma; GO:0009664,plant-type cell wall organization; GO:0006949,syncytium formation; GO:0008150,biological_process; GO:0009987,cellular process; GO:0016043,cellular component organization; GO:0045229,external encapsulating structure organization; GO:0071554,cell wall organization or biogenesis;…	PF01357.24:Expansin C-terminal domain	--	--	--
AT1G64640	34.3137	35.492	34.3084	17.2375	11.3523	12.3489	781	793	847	419	220	321	-1.24448	6.25252e-16	6.33772e-14	down	NC_003070.9	24022285	24023424	-	ENODL8	-- && MAVI_CUCPE RecName: Full=Mavicyanin;	--	--	early nodulin-like protein 8 [Arabidopsis thaliana]	Q6NLD7_ARATH SubName: Full=At1g64640 {ECO:0000313|EMBL:AAS88787.1}; SubName: Full=Early nodulin-like protein 8 {ECO:0000313|EMBL:AEE34268.1};	--	GO:0009055,electron transfer activity; GO:0046872,metal ion binding; GO:0003674,molecular_function; GO:0003824,catalytic activity; GO:0016491,oxidoreductase activity; GO:0005488,binding; GO:0043167,ion binding; GO:0043169,cation binding	PF02298.20:Plastocyanin-like domain	--	--	--
AT2G34810	9.2272	7.9131	8.8174	21.7788	25.946	31.4527	411	346	426	1036	984	1600	1.73399	6.4467e-16	6.49655e-14	up	NC_003071.7	14685170	14687216	+	AT2G34810	-- && BBE16_ARATH RecName: Full=Berberine bridge enzyme-like 16 {ECO:0000303|PubMed:26037923}; Short=AtBBE-like 16 {ECO:0000303|PubMed:26037923}; EC=1.1.1.- {ECO:0000250|UniProtKB:O64743}; Flags: Precursor;	K22395 cinnamyl-alcohol dehydrogenase [EC:1.1.1.195] | (RefSeq) FAD-binding Berberine family protein (A)	ko00940: Phenylpropanoid biosynthesis; ko01100: Metabolic pathways; ko01110: Biosynthesis of secondary metabolites	FAD-binding Berberine family protein [Arabidopsis thaliana]	A0A5S9X418_ARATH SubName: Full=(thale cress) hypothetical protein {ECO:0000313|EMBL:CAD5320375.1};	--	GO:0005576,extracellular region; GO:0009505,plant-type cell wall; GO:0071949,FAD binding; GO:0016491,oxidoreductase activity; GO:0009753,response to jasmonic acid; GO:0009611,response to wounding; GO:0000166,nucleotide binding; GO:0003674,molecular_function; GO:0005488,binding; GO:0036094,small molecule binding; GO:0043167,ion binding; GO:0043168,anion binding; GO:0050660,flavin adenine dinucleot…	PF01565.26:FAD binding domain	--	--	--
AT1G61800	6.2339	5.944	5.7243	13.1921	12.7104	13.7116	250	234	249	565	434	628	1.26191	7.02782e-16	7.0179e-14	up	NC_003070.9	22824414	22826902	+	GPT2	glucose6-Phosphate/phosphate transporter 2. Expression is upregulated in the shoot of cax1/cax3 mutant. && GPT2_ARATH RecName: Full=Glucose-6-phosphate/phosphate translocator 2, chloroplastic {ECO:0000303|PubMed:15722468}; Short=AtGPT2 {ECO:0000303|PubMed:15722468}; Flags: Precursor;	K15283 solute carrier family 35, member E1 | (RefSeq) GPT2; glucose-6-phosphate/phosphate translocator 2 (A)	--	glucose-6-phosphate/phosphate translocator 2 [Arabidopsis thaliana]	A0A1P8AN56_ARATH SubName: Full=Glucose-6-phosphate/phosphate translocator 2 {ECO:0000313|EMBL:ANM58076.1};	Glucose-6-phosphate/phosphate and phosphoenolpyruvate/phosphate antiporter	GO:0009507,chloroplast; GO:0031969,chloroplast membrane; GO:0005794,Golgi apparatus; GO:0016021,integral component of membrane; GO:0000325,plant-type vacuole; GO:0015297,antiporter activity; GO:0015152,glucose-6-phosphate transmembrane transporter activity; GO:0005315,inorganic phosphate transmembrane transporter activity; GO:0015120,phosphoglycerate transmembrane transporter activity; GO:0071917…	PF03151.19:Triose-phosphate Transporter family	--	--	--
AT1G06980	6.7674	5.9477	5.3012	0.9526	1.1429	0.9682	153	132	130	23	22	25	-2.45039	7.04503e-16	7.0179e-14	down	NC_003070.9	2142939	2143977	-	AT1G06980	-- && --	--	--	6,7-dimethyl-8-ribityllumazine synthase [Arabidopsis thaliana]	A0A5S9T0B4_ARATH SubName: Full=(thale cress) hypothetical protein {ECO:0000313|EMBL:CAD5311962.1};	--	--	PF14009.9:PADRE domain	--	--	--
AT1G73830	5.1567	6.0936	6.2755	1.352	0.969	0.7224	125	145	165	35	20	20	-2.42808	7.81752e-16	7.74292e-14	down	NC_003070.9	27759941	27761588	+	BEE3	Encodes the brassinosteroid signaling component BEE3 (BR-ENHANCED EXPRESSION 3). Positively modulates the shade avoidance syndrome in Arabidopsis seedlings. && BEE3_ARATH RecName: Full=Transcription factor BEE 3; AltName: Full=Basic helix-loop-helix protein 50; Short=AtbHLH50; Short=bHLH 50; AltName: Full=Protein Brassinosteroid enhanced expression 3; AltName: Full=Transcription factor EN 76; Alt…	K12126 phytochrome-interacting factor 3 | (RefSeq) PIF3; phytochrome interacting factor 3 (A)	ko04075: Plant hormone signal transduction; ko04712: Circadian rhythm - plant	BR enhanced expression 3 [Arabidopsis thaliana]	A0A178W5K6_ARATH SubName: Full=(thale cress) hypothetical protein {ECO:0000313|EMBL:CAD5317133.1}; SubName: Full=BEE3 {ECO:0000313|EMBL:OAP12653.1};	--	GO:0005634,nucleus; GO:0003677,DNA binding; GO:0003700,DNA-binding transcription factor activity; GO:0046983,protein dimerization activity; GO:0006355,regulation of DNA-templated transcription; GO:0006351,DNA-templated transcription; GO:0003674,molecular_function; GO:0003676,nucleic acid binding; GO:0005488,binding; GO:0097159,organic cyclic compound binding; GO:1901363,heterocyclic compound bind…	PF00010.29:Helix-loop-helix DNA-binding domain	bHLH	TF	bHLH
AT1G14200	9.9774	10.3399	10.9506	23.4169	25.2628	24.7338	231	235	275	579	498	654	1.3501	9.19703e-16	9.05751e-14	up	NC_003070.9	4854224	4855287	-	AT1G14200	-- && MPSR1_ARATH RecName: Full=E3 ubiquitin-protein ligase MPSR1 {ECO:0000305}; EC=2.3.2.27 {ECO:0000269|PubMed:29087340}; AltName: Full=Protein MISFOLDED PROTEIN SENSING RING E3 LIGASE 1 {ECO:0000303|PubMed:29087340}; AltName: Full=RING-type E3 ubiquitin transferase MPSR1 {ECO:0000305};	K11982 E3 ubiquitin-protein ligase RNF115/126 [EC:2.3.2.27] | (RefSeq) RDUF1; zinc finger (C3HC4-type RING finger) family protein (A)	--	RING/U-box superfamily protein [Arabidopsis thaliana]	A0A178WFF8_ARATH RecName: Full=RING-type domain-containing protein {ECO:0000259|PROSITE:PS50089};	FOG: Predicted E3 ubiquitin ligase	GO:0005737,cytoplasm; GO:0005829,cytosol; GO:0046872,metal ion binding; GO:0051787,misfolded protein binding; GO:0061630,ubiquitin protein ligase activity; GO:0071456,cellular response to hypoxia; GO:0071218,cellular response to misfolded protein; GO:0071629,cytoplasm protein quality control by the ubiquitin-proteasome system; GO:0051865,protein autoubiquitination; GO:0000209,protein polyubiquiti…	PF13639.9:Ring finger domain	--	--	--
AT3G02550	9.525	6.8292	8.1102	22.638	27.8604	24.5157	314	221	290	797	782	923	1.73708	1.05123e-15	1.02944e-13	up	NC_003074.8	536500	538126	-	LBD41	-- && LBD41_ARATH RecName: Full=LOB domain-containing protein 41; AltName: Full=ASYMMETRIC LEAVES 2-like protein 38; Short=AS2-like protein 38;	--	--	LOB domain-containing protein 41 [Arabidopsis thaliana]	A0A178VEA5_ARATH SubName: Full=LBD41 {ECO:0000313|EMBL:OAP03263.1};	--	GO:0071456,cellular response to hypoxia; GO:0010468,regulation of gene expression; GO:0006355,regulation of DNA-templated transcription; GO:0001666,response to hypoxia; GO:0006950,response to stress; GO:0008150,biological_process; GO:0009628,response to abiotic stimulus; GO:0009987,cellular process; GO:0033554,cellular response to stress; GO:0036293,response to decreased oxygen levels; GO:0036294…	PF03195.17:Lateral organ boundaries (LOB) domain	LOB	TF	LOB
AT5G47500	34.6097	30.8454	34.0934	74.4922	94.6235	91.0791	1095	958	1170	2517	2549	3291	1.51215	1.15769e-15	1.12732e-13	up	NC_003076.8	19270944	19272892	-	PME5	predicted to encode a pectin methylesterase && PME68_ARATH RecName: Full=Probable pectinesterase 68; Short=PE 68; EC=3.1.1.11; AltName: Full=Pectin methylesterase 68; Short=AtPME68; Flags: Precursor;	K01051 pectinesterase [EC:3.1.1.11] | (RefSeq) Pectin lyase-like superfamily protein (A)	ko00040: Pentose and glucuronate interconversions; ko01100: Metabolic pathways	Pectin lyase-like superfamily protein [Arabidopsis thaliana]	A0A654G935_ARATH RecName: Full=Pectinesterase {ECO:0000256|RuleBase:RU000589}; EC=3.1.1.11 {ECO:0000256|RuleBase:RU000589};	--	GO:0005576,extracellular region; GO:0045330,aspartyl esterase activity; GO:0052689,carboxylic ester hydrolase activity; GO:0030599,pectinesterase activity; GO:0042545,cell wall modification; GO:0045490,pectin catabolic process; GO:0003674,molecular_function; GO:0003824,catalytic activity; GO:0016787,hydrolase activity; GO:0016788,hydrolase activity, acting on ester bonds; GO:0008150,biological_pr…	PF01095.22:Pectinesterase	--	--	--
AT3G53980	2.5754	2.0405	1.9522	8.4671	10.6203	9.872	45	35	37	158	158	197	2.26348	1.58145e-15	1.53136e-13	up	NC_003074.8	19987562	19988463	-	AT3G53980	-- && DIRL1_ARATH RecName: Full=Putative lipid-transfer protein DIR1; AltName: Full=Protein DEFECTIVE IN INDUCED RESISTANCE 1; Flags: Precursor;	--	--	Bifunctional inhibitor/lipid-transfer protein/seed storage 2S albumin superfamily protein [Arabidopsis thaliana]	A0A1J3IIG8_NOCCA RecName: Full=AAI domain-containing protein {ECO:0000259|Pfam:PF14368}; Flags: Fragment;	--	GO:0048046,apoplast; GO:0005783,endoplasmic reticulum; GO:0009506,plasmodesma; GO:0099503,secretory vesicle; GO:0005504,fatty acid binding; GO:0043621,protein self-association; GO:0008270,zinc ion binding; GO:0006869,lipid transport; GO:0009627,systemic acquired resistance; GO:0009862,systemic acquired resistance, salicylic acid mediated signaling pathway; GO:0003674,molecular_function; GO:000548…	PF14368.9:Probable lipid transfer	--	--	--
AT5G13840	9.2772	9.159	8.2671	18.8475	15.5735	16.8101	389	377	376	844	556	805	1.05072	1.59567e-15	1.53654e-13	up	NC_003076.8	4468508	4471466	-	FZR3	-- && FZR3_ARATH RecName: Full=Protein FIZZY-RELATED 3; AltName: Full=Cell cycle switch protein CCS52B;	K03364 cell division cycle 20-like protein 1, cofactor of APC complex | (RefSeq) FZR3; FIZZY-related 3 (A)	ko04120: Ubiquitin mediated proteolysis	FIZZY-related 3 [Arabidopsis thaliana]	A0A178UQT9_ARATH SubName: Full=(thale cress) hypothetical protein {ECO:0000313|EMBL:CAD5331616.1}; SubName: Full=FZR3 {ECO:0000313|EMBL:OAO96013.1};	Anaphase promoting complex, Cdc20, Cdh1, and Ama1 subunits	GO:0005680,anaphase-promoting complex; GO:0010997,anaphase-promoting complex binding; GO:1990757,ubiquitin ligase activator activity; GO:0031145,anaphase-promoting complex-dependent catabolic process; GO:0007049,cell cycle; GO:0051301,cell division; GO:1905786,positive regulation of anaphase-promoting complex-dependent catabolic process; GO:0016567,protein ubiquitination; GO:0003674,molecular_fun…	PF00400.35:WD domain, G-beta repeat	--	--	--
AT4G02410	9.8882	9.716	9.3137	18.8641	18.5175	19.208	508	490	519	1035	810	1127	1.08518	2.15421e-15	2.06293e-13	up	NC_003075.7	1059799	1062159	-	AT4G02410	-- && LRK43_ARATH RecName: Full=L-type lectin-domain containing receptor kinase IV.3; Short=LecRK-IV.3; EC=2.7.11.1; Flags: Precursor;	K13418 somatic embryogenesis receptor kinase 1 [EC:2.7.10.1 2.7.11.1] | (RefSeq) SERK1; somatic embryogenesis receptor-like kinase 1 (A)	--	Concanavalin A-like lectin protein kinase family protein [Arabidopsis thaliana]	A0A654FLB3_ARATH RecName: Full=Non-specific serine/threonine protein kinase {ECO:0000256|ARBA:ARBA00012513}; EC=2.7.11.1 {ECO:0000256|ARBA:ARBA00012513};	--	GO:0005829,cytosol; GO:0016021,integral component of membrane; GO:0005886,plasma membrane; GO:0005524,ATP binding; GO:0030246,carbohydrate binding; GO:0106310,protein serine kinase activity; GO:0004675,transmembrane receptor protein serine/threonine kinase activity; GO:0042742,defense response to bacterium; GO:0002229,defense response to oomycetes; GO:0006468,protein phosphorylation; GO:0000166,n…	PF00139.22:Legume lectin domain	--	--	--
AT3G23890	5.4564	5.9981	5.7418	11.0784	10.8964	12.0486	594	641	678	1288	1010	1498	1.10328	2.39568e-15	2.28156e-13	up	NC_003074.8	8624636	8631392	+	TOPII	Encodes a topoisomerase II that is highly expressed in young seedlings. The protein is localized in the nucleus and gene expression levels are increased in proliferative tissues. && TOP2_ARATH RecName: Full=DNA topoisomerase 2; EC=5.6.2.2 {ECO:0000255|PROSITE-ProRule:PRU00995}; AltName: Full=DNA topoisomerase II;	K03164 DNA topoisomerase II [EC:5.6.2.2] | (RefSeq) TOPII; topoisomerase II (A)	--	topoisomerase II [Arabidopsis thaliana]	A0A178VFD9_ARATH RecName: Full=DNA topoisomerase 2 {ECO:0000256|RuleBase:RU362094}; EC=5.6.2.2 {ECO:0000256|RuleBase:RU362094};	DNA topoisomerase type II	GO:0005634,nucleus; GO:0005524,ATP binding; GO:0003677,DNA binding; GO:0003916,DNA topoisomerase activity; GO:0003918,DNA topoisomerase type II (double strand cut, ATP-hydrolyzing) activity; GO:0046872,metal ion binding; GO:0006265,DNA topological change; GO:0000712,resolution of meiotic recombination intermediates; GO:0000819,sister chromatid segregation; GO:0000166,nucleotide binding; GO:000367…	PF00521.23:DNA gyrase/topoisomerase IV, subunit A	--	--	--
AT2G26010	31.4284	22.9547	24.123	8.1206	6.3551	7.3989	424	304	353	117	73	114	-1.73633	2.43335e-15	2.30477e-13	down	NC_003071.7	11087280	11088001	+	PDF1.3	Predicted to encode a PR (pathogenesis-related) protein. Belongs to the plant defensin (PDF) family with the following members: At1g75830/PDF1.1%2C At5g44420/PDF1.2a%2C At2g26020/PDF1.2b%2C At5g44430/PDF1.2c%2C At2g26010/PDF1.3%2C At1g19610/PDF1.4%2C At1g55010/PDF1.5%2C At2g02120/PDF2.1%2C At2g02100/PDF2.2%2C At2g02130/PDF2.3%2C At1g61070/PDF2.4%2C At5g63660/PDF2.5%2C At2g02140/PDF2.6%2C At5g3833…	K20727 defensin-like protein 16 | (RefSeq) PDF1.2c; plant defensin 1.2C (A)	ko04016: MAPK signaling pathway - plant	plant defensin 1.3 [Arabidopsis thaliana]	A0A178VSS6_ARATH SubName: Full=PDF1.3 {ECO:0000313|EMBL:OAP08471.1};	--	GO:0005576,extracellular region; GO:0099503,secretory vesicle; GO:0006952,defense response; GO:0050832,defense response to fungus; GO:0031640,killing of cells of another organism; GO:0006950,response to stress; GO:0008150,biological_process; GO:0050896,response to stimulus; GO:0009605,response to external stimulus; GO:0009607,response to biotic stimulus; GO:0009620,response to fungus; GO:0043207,…	PF00304.23:Gamma-thionin family	--	--	--
AT5G20790	1.1065	0.8266	1.2581	5.3531	7.5375	5.1672	30	22	37	155	174	160	2.61842	2.53115e-15	2.38437e-13	up	NC_003076.8	7039674	7040919	-	AT5G20790	-- && --	--	--	hypothetical protein ISN44_As05g019740 [Arabidopsis suecica]	F4K5N0_ARATH SubName: Full=Transmembrane protein {ECO:0000313|EMBL:AED92889.1};	--	GO:0016021,integral component of membrane; GO:0071456,cellular response to hypoxia; GO:0001666,response to hypoxia; GO:0006950,response to stress; GO:0008150,biological_process; GO:0009628,response to abiotic stimulus; GO:0009987,cellular process; GO:0033554,cellular response to stress; GO:0036293,response to decreased oxygen levels; GO:0036294,cellular response to decreased oxygen levels; GO:004…	--	--	--	--
AT1G75750	160.485	153.875	154.48	42.7489	56.6028	52.947	2654	2498	2771	755	797	1000	-1.49456	2.79601e-15	2.61964e-13	down	NC_003070.9	28441501	28442435	-	GASA1	GA-responsive GAST1 protein homolog regulated by BR and GA antagonistically. Possibly involved in cell elongation based on expression data && GASA1_ARATH RecName: Full=Gibberellin-regulated protein 1; AltName: Full=GAST1 protein homolog 1; Flags: Precursor;	--	--	GAST1 protein homolog 1 [Arabidopsis thaliana]	A0A178W4S5_ARATH SubName: Full=GASA1 {ECO:0000313|EMBL:OAP12681.1};	--	GO:0005576,extracellular region; GO:0005739,mitochondrion; GO:0009505,plant-type cell wall; GO:0009740,gibberellic acid mediated signaling pathway; GO:0009737,response to abscisic acid; GO:0009741,response to brassinosteroid; GO:0009739,response to gibberellin; GO:0009826,unidimensional cell growth; GO:0007154,cell communication; GO:0007165,signal transduction; GO:0008150,biological_process; GO:0…	PF02704.17:Gibberellin regulated protein	--	--	--
AT2G36350	4.4691	4.4429	4.5174	9.1509	7.9366	8.675	332	324	364	726	502	736	1.05164	2.83399e-15	2.64095e-13	up	NC_003071.7	15238093	15242195	+	AT2G36350	-- && KIPK2_ARATH RecName: Full=Serine/threonine-protein kinase KIPK2 {ECO:0000305}; EC=2.7.11.1 {ECO:0000255|PROSITE-ProRule:PRU00159};	K08286 protein-serine/threonine kinase [EC:2.7.11.-] | (RefSeq) D6PKL1; D6 protein kinase like 1 (A)	--	Protein kinase superfamily protein [Arabidopsis thaliana]	A0A654F0R7_ARATH RecName: Full=Protein kinase domain-containing protein {ECO:0000259|PROSITE:PS50011};	Putative serine/threonine protein kinase	GO:0005737,cytoplasm; GO:0005634,nucleus; GO:0005886,plasma membrane; GO:0005524,ATP binding; GO:0016301,kinase activity; GO:0019901,protein kinase binding; GO:0106310,protein serine kinase activity; GO:0004674,protein serine/threonine kinase activity; GO:0006468,protein phosphorylation; GO:0000166,nucleotide binding; GO:0003674,molecular_function; GO:0005488,binding; GO:0017076,purine nucleotide…	PF00069.28:Protein kinase domain	--	--	--
AT5G18130	16.2834	17.5128	17.1929	8.9782	6.474	7.1381	771	814	883	454	261	386	-1.06805	2.86693e-15	2.65735e-13	down	NC_003076.8	5995323	5997498	+	AT5G18130	-- && --	--	--	transmembrane protein [Arabidopsis thaliana]	Q3E9G1_ARATH SubName: Full=Transmembrane protein {ECO:0000313|EMBL:AED92510.1};	--	GO:0016021,integral component of membrane; GO:0005575,cellular_component; GO:0016020,membrane; GO:0031224,intrinsic component of membrane; GO:0110165,cellular anatomical entity	--	--	--	--
AT5G10140	0.2726	0.238	0.0718	2.6986	3.6593	2.8986	7	6	2	74	80	85	4.13328	2.94568e-15	2.71583e-13	up	NC_003076.8	3173382	3179448	-	FLC	MADS-box protein encoded by FLOWERING LOCUS C - transcription factor that functions as a repressor of floral transition and contributes to temperature compensation of the circadian clock. Expression is downregulated during cold treatment. Vernalization%2C FRI and the autonomous pathway all influence the state of FLC chromatin. Both maternal and paternal alleles are reset by vernalization%2C but t…	K09264 MADS-box transcription factor, plant | (RefSeq) SEP1; K-box region and MADS-box transcription factor family protein (A)	--	K-box region and MADS-box transcription factor family protein [Arabidopsis thaliana]	A0A5S9Y545_ARATH SubName: Full=(thale cress) hypothetical protein {ECO:0000313|EMBL:CAD5331295.1};	MADS box transcription factor	GO:0005634,nucleus; GO:0032991,protein-containing complex; GO:0003700,DNA-binding transcription factor activity; GO:0000981,DNA-binding transcription factor activity, RNA polymerase II-specific; GO:0046983,protein dimerization activity; GO:0000978,RNA polymerase II cis-regulatory region sequence-specific DNA binding; GO:0000976,transcription cis-regulatory region binding; GO:0030154,cell differen…	PF00319.21:SRF-type transcription factor (DNA-binding and dimerisation domain)	MADS-MIKC	TF	MADS->MADS-MIKC
AT2G29090	2.071	2.2102	2.0912	5.4113	5.606	6.0791	105	110	115	293	242	352	1.54332	2.97047e-15	2.72419e-13	up	NC_003071.7	12494826	12499723	-	CYP707A2	Encodes a protein with ABA 8'-hydroxylase activity%2C involved in ABA catabolism. Member of the CYP707A gene family. This gene predominantly accumulates in dry seeds and is up-regulated immediately following imbibition. CYP707A2 appears to play a major role in the rapid decrease in ABA levels during early seed imbibition. && ABAH2_ARATH RecName: Full=Abscisic acid 8'-hydroxylase 2; Short=ABA 8'-h…	K09843 (+)-abscisic acid 8'-hydroxylase [EC:1.14.14.137] | (RefSeq) CYP707A2; cytochrome P450, family 707, subfamily A, polypeptide 2 (A)	ko00906: Carotenoid biosynthesis; ko01110: Biosynthesis of secondary metabolites	cytochrome P450, family 707, subfamily A, polypeptide 2 [Arabidopsis thaliana]	A0A654EY99_ARATH SubName: Full=Uncharacterized protein {ECO:0000313|EMBL:VYS53855.1};	Cytochrome P450 CYP4/CYP19/CYP26 subfamilies	GO:0016021,integral component of membrane; GO:0010295,(+)-abscisic acid 8'-hydroxylase activity; GO:0020037,heme binding; GO:0005506,iron ion binding; GO:0004497,monooxygenase activity; GO:0016491,oxidoreductase activity; GO:0046345,abscisic acid catabolic process; GO:0009687,abscisic acid metabolic process; GO:0048838,release of seed from dormancy; GO:0010114,response to red light; GO:0009639,re…	PF00067.25:Cytochrome P450	--	--	--
AT1G06830	11.8652	13.3637	12.3255	31.609	40.5304	41.703	142	157	160	404	413	570	1.72887	3.01221e-15	2.74793e-13	up	NC_003070.9	2097106	2097655	+	AT1G06830	-- && GRS11_ARATH RecName: Full=Monothiol glutaredoxin-S11; Short=AtGrxS11; AltName: Full=Protein ROXY 6;	K03676 glutaredoxin 3 | (RefSeq) Glutaredoxin family protein (A)	--	Glutaredoxin family protein [Arabidopsis thaliana]	A0A178W5R9_ARATH RecName: Full=Glutaredoxin domain-containing protein {ECO:0000259|Pfam:PF00462};	Glutaredoxin and related proteins	GO:0005737,cytoplasm; GO:0005634,nucleus; GO:0051537,2 iron, 2 sulfur cluster binding; GO:0097573,glutathione oxidoreductase activity; GO:0046872,metal ion binding; GO:0006995,cellular response to nitrogen starvation; GO:0003674,molecular_function; GO:0005488,binding; GO:0051536,iron-sulfur cluster binding; GO:0051540,metal cluster binding; GO:0003824,catalytic activity; GO:0015035,protein-disulf…	PF00462.27:Glutaredoxin	--	--	--
AT5G28640	4.5408	3.45	3.9596	10.1512	11.2439	10.9835	240	179	227	573	506	663	1.55547	4.25155e-15	3.83813e-13	up	NC_003076.8	10647467	10650066	-	AN3	Encodes a protein with similarity to mammalian transcriptional coactivator that is involved in cell proliferation during leaf and flower development. Loss of function mutations have narrow%2C pointed leaves and narrow floral organs. AN3 interacts with members of the growth regulating factor (GRF) family of transcription factors. && GIF1_ARATH RecName: Full=GRF1-interacting factor 1 {ECO:0000303|P…	--	--	SSXT family protein [Arabidopsis thaliana]	A0A7G2FHW6_ARATH SubName: Full=(thale cress) hypothetical protein {ECO:0000313|EMBL:CAD5332954.1};	Calcium-responsive transcription coactivator	GO:0003713,transcription coactivator activity; GO:0009955,adaxial/abaxial pattern specification; GO:0051301,cell division; GO:0008283,cell population proliferation; GO:0048825,cotyledon development; GO:0048366,leaf development; GO:0045944,positive regulation of transcription by RNA polymerase II; GO:0010468,regulation of gene expression; GO:0010449,root meristem growth; GO:0003674,molecular_funct…	PF05030.15:SSXT protein (N-terminal region)	--	--	--
AT4G21910	10.4437	9.8053	10.3827	20.686	22.7299	24.3389	919	847	991	1944	1703	2446	1.2667	4.58046e-15	4.11363e-13	up	NC_003075.7	11625309	11631255	-	AT4G21910	-- && DTX39_ARATH RecName: Full=Protein DETOXIFICATION 39 {ECO:0000303|PubMed:11739388}; Short=AtDTX39 {ECO:0000303|PubMed:11739388}; AltName: Full=Multidrug and toxic compound extrusion protein 39 {ECO:0000305}; Short=MATE protein 39 {ECO:0000305};	K03327 multidrug resistance protein, MATE family | (RefSeq) MATE efflux family protein (A)	--	MATE efflux family protein [Arabidopsis thaliana]	A0A654FRJ8_ARATH RecName: Full=Protein DETOXIFICATION {ECO:0000256|RuleBase:RU004914}; AltName: Full=Multidrug and toxic compound extrusion protein {ECO:0000256|RuleBase:RU004914};	Uncharacterized membrane protein, predicted efflux pump	GO:0016021,integral component of membrane; GO:0016020,membrane; GO:0015297,antiporter activity; GO:0022857,transmembrane transporter activity; GO:0042910,xenobiotic transmembrane transporter activity; GO:1990961,xenobiotic detoxification by transmembrane export across the plasma membrane; GO:0003674,molecular_function; GO:0005215,transporter activity; GO:0015291,secondary active transmembrane tra…	PF01554.21:MatE	--	--	--
AT1G65310	4.6917	5.7579	5.0066	0	0	0	127	153	147	0	0	0	-9.46775	4.71171e-15	4.20419e-13	down	NC_003070.9	24257054	24258506	+	XTH17	Encodes a xyloglucan endotransglucosylase/hydrolase with only only the endotransglucosylase (XET%3B EC 2.4.1.207) activity towards xyloglucan and non-detectable endohydrolytic (XEH%3B EC 3.2.1.151) activity. Expressed in the mature or basal regions of both the main and lateral roots%2C but not in the tip of these roots where cell division occurs. && XTH17_ARATH RecName: Full=Probable xyloglucan e…	K08235 xyloglucan:xyloglucosyl transferase [EC:2.4.1.207] | (RefSeq) XTH17; xyloglucan endotransglucosylase/hydrolase 17 (A)	--	xyloglucan endotransglucosylase/hydrolase 17 [Arabidopsis thaliana]	A0A1P8AQT8_ARATH RecName: Full=Xyloglucan endotransglucosylase/hydrolase {ECO:0000256|RuleBase:RU361120}; EC=2.4.1.207 {ECO:0000256|RuleBase:RU361120};	--	GO:0048046,apoplast; GO:0009505,plant-type cell wall; GO:0005886,plasma membrane; GO:0004553,hydrolase activity, hydrolyzing O-glycosyl compounds; GO:0030247,polysaccharide binding; GO:0016762,xyloglucan:xyloglucosyl transferase activity; GO:0042546,cell wall biogenesis; GO:0071555,cell wall organization; GO:0010411,xyloglucan metabolic process; GO:0003674,molecular_function; GO:0003824,catalytic…	PF00722.24:Glycosyl hydrolases family 16	--	--	--
AT5G38120	1.4762	1.2384	0.7405	4.6955	6.425	6.8048	68	56	37	231	252	358	2.50918	4.72981e-15	4.20419e-13	up	NC_003076.8	15213593	15216205	+	4CL8	-- && 4CLL8_ARATH RecName: Full=4-coumarate--CoA ligase-like 8; EC=6.2.1.-; AltName: Full=4-coumarate--CoA ligase isoform 11; Short=At4CL11;	K10526 OPC-8:0 CoA ligase 1 [EC:6.2.1.-] | (RefSeq) 4CL8; AMP-dependent synthetase and ligase family protein (A)	ko00592: alpha-Linolenic acid metabolism; ko01100: Metabolic pathways; ko01110: Biosynthesis of secondary metabolites	AMP-dependent synthetase and ligase family protein [Arabidopsis thaliana]	A0A1P8BFI3_ARATH SubName: Full=AMP-dependent synthetase and ligase family protein {ECO:0000313|EMBL:ANM70344.1};	Acyl-CoA synthetase	GO:0005777,peroxisome; GO:0005524,ATP binding; GO:0016405,CoA-ligase activity; GO:0006744,ubiquinone biosynthetic process; GO:0000166,nucleotide binding; GO:0003674,molecular_function; GO:0005488,binding; GO:0017076,purine nucleotide binding; GO:0030554,adenyl nucleotide binding; GO:0032553,ribonucleotide binding; GO:0032555,purine ribonucleotide binding; GO:0032559,adenyl ribonucleotide binding;…	PF00501.31:AMP-binding enzyme	--	--	--
AT5G63810	40.7936	45.1999	40.6795	21.714	13.1833	14.8585	2315	2518	2504	1316	637	963	-1.25052	4.77301e-15	4.22095e-13	down	NC_003076.8	25537074	25541529	+	BGAL10	member of Glycoside Hydrolase Family 35 && BGA10_ARATH RecName: Full=Beta-galactosidase 10; Short=Lactase 10; EC=3.2.1.23; Flags: Precursor;	K12309 beta-galactosidase [EC:3.2.1.23] | (RefSeq) BGAL2; beta-galactosidase 2 (A)	ko00052: Galactose metabolism; ko00511: Other glycan degradation; ko00531: Glycosaminoglycan degradation; ko00600: Sphingolipid metabolism; ko00604: Glycosphingolipid biosynthesis - ganglio series; ko01100: Metabolic pathways	beta-galactosidase 10 [Arabidopsis thaliana]	A0A654GDW4_ARATH RecName: Full=Beta-galactosidase {ECO:0000256|ARBA:ARBA00012756, ECO:0000256|RuleBase:RU000675}; EC=3.2.1.23 {ECO:0000256|ARBA:ARBA00012756, ECO:0000256|RuleBase:RU000675};	Beta-galactosidase	GO:0048046,apoplast; GO:0009536,plastid; GO:0005773,vacuole; GO:0004565,beta-galactosidase activity; GO:0005975,carbohydrate metabolic process; GO:0003674,molecular_function; GO:0003824,catalytic activity; GO:0004553,hydrolase activity, hydrolyzing O-glycosyl compounds; GO:0015925,galactosidase activity; GO:0016787,hydrolase activity; GO:0016798,hydrolase activity, acting on glycosyl bonds; GO:00…	PF01301.22:Glycosyl hydrolases family 35	--	--	--
AT1G23000	3.0068	2.9309	3.2978	7.8152	8.3718	8.806	116	111	138	322	275	388	1.55421	5.23942e-15	4.60989e-13	up	NC_003070.9	8143227	8145174	+	AT1G23000	-- && HIP37_ARATH RecName: Full=Heavy metal-associated isoprenylated plant protein 37 {ECO:0000303|PubMed:21072340, ECO:0000303|PubMed:23368984}; Short=AtHIP37 {ECO:0000303|PubMed:21072340, ECO:0000303|PubMed:23368984}; Flags: Precursor;	K07213 copper chaperone | (RefSeq) CCH; copper chaperone (A)	--	Heavy metal transport/detoxification superfamily protein [Arabidopsis thaliana]	A0A1P8AVS3_ARATH SubName: Full=Heavy metal transport/detoxification superfamily protein {ECO:0000313|EMBL:ANM60743.1};	Copper chaperone	GO:0046872,metal ion binding; GO:0003674,molecular_function; GO:0005488,binding; GO:0043167,ion binding; GO:0043169,cation binding	PF00403.29:Heavy-metal-associated domain	--	--	--
AT5G64110	3.4612	4.4073	2.866	10.3229	11.9694	11.3928	108	135	97	344	318	406	1.77795	5.88069e-15	5.14798e-13	up	NC_003076.8	25654074	25656067	-	AT5G64110	-- && PER70_ARATH RecName: Full=Peroxidase 70; Short=Atperox P70; EC=1.11.1.7; AltName: Full=ATP45; Flags: Precursor;	K00430 peroxidase [EC:1.11.1.7] | (RefSeq) Peroxidase superfamily protein (A)	ko00940: Phenylpropanoid biosynthesis; ko01100: Metabolic pathways; ko01110: Biosynthesis of secondary metabolites	Peroxidase superfamily protein [Arabidopsis thaliana]	A0A178UNC2_ARATH RecName: Full=Peroxidase {ECO:0000256|ARBA:ARBA00012313, ECO:0000256|RuleBase:RU362060}; EC=1.11.1.7 {ECO:0000256|ARBA:ARBA00012313, ECO:0000256|RuleBase:RU362060};	--	GO:0005576,extracellular region; GO:0009505,plant-type cell wall; GO:0099503,secretory vesicle; GO:0020037,heme binding; GO:0046872,metal ion binding; GO:0004601,peroxidase activity; GO:0042744,hydrogen peroxide catabolic process; GO:0006979,response to oxidative stress; GO:0003674,molecular_function; GO:0005488,binding; GO:0046906,tetrapyrrole binding; GO:0097159,organic cyclic compound binding;…	PF00141.26:Peroxidase	--	--	--
AT4G15700	7.3099	7.2634	7.8993	20.983	32.371	34.1015	122	119	143	374	460	650	2.09483	5.95055e-15	5.18296e-13	up	NC_003075.7	8937358	8938124	+	AT4G15700	-- && GRXS3_ARATH RecName: Full=Monothiol glutaredoxin-S3; Short=AtGrxS3; AltName: Full=Protein ROXY 11;	K03676 glutaredoxin 3 | (RefSeq) Thioredoxin superfamily protein (A)	--	Thioredoxin superfamily protein [Arabidopsis thaliana]	A0A178V2T2_ARATH RecName: Full=Glutaredoxin domain-containing protein {ECO:0000259|Pfam:PF00462};	Glutaredoxin and related proteins	GO:0005737,cytoplasm; GO:0005634,nucleus; GO:0051537,2 iron, 2 sulfur cluster binding; GO:0097573,glutathione oxidoreductase activity; GO:0046872,metal ion binding; GO:0010167,response to nitrate; GO:0003674,molecular_function; GO:0005488,binding; GO:0051536,iron-sulfur cluster binding; GO:0051540,metal cluster binding; GO:0003824,catalytic activity; GO:0015035,protein-disulfide reductase activit…	PF00462.27:Glutaredoxin	--	--	--
AT1G33110	10.2076	9.7827	11.2475	21.9038	20.5069	19.6397	456	429	545	1045	780	1002	1.10164	6.61337e-15	5.73148e-13	up	NC_003070.9	12004854	12008852	+	AT1G33110	-- && DTX21_ARATH RecName: Full=Protein DETOXIFICATION 21 {ECO:0000303|PubMed:11739388}; Short=AtDTX21 {ECO:0000303|PubMed:11739388}; AltName: Full=Multidrug and toxic compound extrusion protein 21 {ECO:0000305}; Short=MATE protein 21 {ECO:0000305};	K03327 multidrug resistance protein, MATE family | (RefSeq) MATE efflux family protein (A)	--	MATE efflux family protein [Arabidopsis thaliana]	A0A178WPH4_ARATH RecName: Full=Protein DETOXIFICATION {ECO:0000256|RuleBase:RU004914}; AltName: Full=Multidrug and toxic compound extrusion protein {ECO:0000256|RuleBase:RU004914};	Uncharacterized membrane protein, predicted efflux pump	GO:0016021,integral component of membrane; GO:0016020,membrane; GO:0005634,nucleus; GO:0015297,antiporter activity; GO:0022857,transmembrane transporter activity; GO:0042910,xenobiotic transmembrane transporter activity; GO:1990961,xenobiotic detoxification by transmembrane export across the plasma membrane; GO:0003674,molecular_function; GO:0005215,transporter activity; GO:0015291,secondary acti…	PF01554.21:MatE	--	--	--
AT1G75040	89.6889	83.4983	95.1078	195.196	256.123	241.99	2137	1953	2458	4967	5196	6585	1.49747	6.73925e-15	5.81151e-13	up	NC_003070.9	28177670	28179022	+	PR5	Thaumatin-like protein involved in response to pathogens. mRNA level of the PR-5 gene (At1g75040)is significantly changed after cutting the inflorescence stem indicating the existence of a network of signal transducing pathways as other stress-regulated genes (At5g01410%2C At3g17800%2C At1g29930)do not response to the treatment. && PR5_ARATH RecName: Full=Pathogenesis-related protein 5; Short=PR-…	--	--	pathogenesis-related protein 5 [Arabidopsis thaliana]	A0A178WNL8_ARATH SubName: Full=PR5 {ECO:0000313|EMBL:OAP19806.1};	--	GO:0048046,apoplast; GO:0005739,mitochondrion; GO:0000325,plant-type vacuole; GO:0099503,secretory vesicle; GO:0003729,mRNA binding; GO:0006952,defense response; GO:0031540,regulation of anthocyanin biosynthetic process; GO:0046686,response to cadmium ion; GO:0010224,response to UV-B; GO:0009615,response to virus; GO:0009627,systemic acquired resistance; GO:0003674,molecular_function; GO:0003676,…	PF00314.20:Thaumatin family	--	--	--
AT3G06030	4.2882	3.8532	3.7856	9.4322	7.7684	8.4659	212	187	203	498	327	478	1.21519	9.1593e-15	7.8206e-13	up	NC_003074.8	1818732	1822858	-	NP3	-- && M3K3_ARATH RecName: Full=Mitogen-activated protein kinase kinase kinase 3; EC=2.7.11.25; AltName: Full=Arabidopsis NPK1-related protein kinase 3;	K20606 mitogen-activated protein kinase kinase kinase ANP1 [EC:2.7.11.25] | (RefSeq) NP3; NPK1-related protein kinase 3 (A)	ko04016: MAPK signaling pathway - plant	NPK1-related protein kinase 3 [Arabidopsis thaliana]	A0A178VLY7_ARATH SubName: Full=NP3 {ECO:0000313|EMBL:OAP05812.1};	MEKK and related serine/threonine protein kinases	GO:0048046,apoplast; GO:0005737,cytoplasm; GO:0005874,microtubule; GO:0005524,ATP binding; GO:0004709,MAP kinase kinase kinase activity; GO:0004672,protein kinase activity; GO:0106310,protein serine kinase activity; GO:0004674,protein serine/threonine kinase activity; GO:0043622,cortical microtubule organization; GO:0046777,protein autophosphorylation; GO:0006468,protein phosphorylation; GO:00071…	PF00069.28:Protein kinase domain	--	--	--
AT5G07440	30.5922	37.7492	32.506	17.2	12.8589	11.9583	1344	1628	1549	807	481	600	-1.15738	9.88292e-15	8.39709e-13	down	NC_003076.8	2355759	2358241	+	GDH2	Encodes the beta-subunit of the glutamate dehydrogenase. The enzyme is almost exclusively found in the mitochondria of stem and leaf companion cells. && DHE2_ARATH RecName: Full=Glutamate dehydrogenase 2; Short=GDH 2; EC=1.4.1.3;	K00261 glutamate dehydrogenase (NAD(P)+) [EC:1.4.1.3] | (RefSeq) GDH2; glutamate dehydrogenase 2 (A)	ko00220: Arginine biosynthesis; ko00250: Alanine, aspartate and glutamate metabolism; ko00910: Nitrogen metabolism; ko01100: Metabolic pathways; ko01200: Carbon metabolism	glutamate dehydrogenase 2 [Arabidopsis thaliana]	A0A178UEW8_ARATH RecName: Full=Glutamate dehydrogenase {ECO:0000256|PIRNR:PIRNR000185};	Glutamate/leucine/phenylalanine/valine dehydrogenases	GO:0005739,mitochondrion; GO:0000325,plant-type vacuole; GO:0005886,plasma membrane; GO:0005524,ATP binding; GO:0050897,cobalt ion binding; GO:0005507,copper ion binding; GO:0004352,glutamate dehydrogenase (NAD+) activity; GO:0004354,glutamate dehydrogenase (NADP+) activity; GO:0004353,glutamate dehydrogenase [NAD(P)+] activity; GO:0008270,zinc ion binding; GO:0006538,glutamate catabolic process;…	PF00208.24:Glutamate/Leucine/Phenylalanine/Valine dehydrogenase	--	--	--
AT3G57020	7.5743	7.1341	7.8974	18.0121	20.4745	25.0544	252	233	285	640	580	952	1.61488	1.21225e-14	1.02497e-12	up	NC_003074.8	21098315	21100519	-	AT3G57020	-- && SSL9_ARATH RecName: Full=Protein STRICTOSIDINE SYNTHASE-LIKE 9 {ECO:0000303|PubMed:10777701}; Short=AtSSL9 {ECO:0000303|PubMed:10777701}; AltName: Full=Strictosidine synthase 6 {ECO:0000303|PubMed:19121120}; Short=AtSS6 {ECO:0000303|PubMed:19121120}; Flags: Precursor;	K01757 strictosidine synthase [EC:4.3.3.2] | (RefSeq) SS2; strictosidine synthase 2 (A)	ko00901: Indole alkaloid biosynthesis; ko01100: Metabolic pathways; ko01110: Biosynthesis of secondary metabolites	Calcium-dependent phosphotriesterase superfamily protein [Arabidopsis thaliana]	A0A178V5B5_ARATH RecName: Full=Str_synth domain-containing protein {ECO:0000259|Pfam:PF03088};	Predicted alkaloid synthase/Surface mucin Hemomucin	GO:0005829,cytosol; GO:0005783,endoplasmic reticulum; GO:0000325,plant-type vacuole; GO:0009058,biosynthetic process; GO:0008150,biological_process; GO:0008152,metabolic process; GO:0005575,cellular_component; GO:0005622,intracellular anatomical structure; GO:0005737,cytoplasm; GO:0110165,cellular anatomical entity; GO:0012505,endomembrane system; GO:0043226,organelle; GO:0043227,membrane-bounded…	PF03088.19:Strictosidine synthase	--	--	--
AT3G17790	8.6758	9.8262	7.8196	23.4885	16.3748	17.5472	313	348	306	905	503	723	1.2302	1.26628e-14	1.06505e-12	up	NC_003074.8	6089381	6091231	+	PAP17	Expression is upregulated in the shoot of cax1/cax3 mutant. && PPA17_ARATH RecName: Full=Purple acid phosphatase 17; EC=3.1.3.2; AltName: Full=Acid phosphatase type 5; AltName: Full=Peroxidase; EC=1.11.1.7; Flags: Precursor;	K14379 tartrate-resistant acid phosphatase type 5 [EC:3.1.3.2] | (RefSeq) PAP17; purple acid phosphatase 17 (A)	ko00740: Riboflavin metabolism; ko01100: Metabolic pathways	purple acid phosphatase 17 [Arabidopsis thaliana]	A0A178VF50_ARATH RecName: Full=Purple acid phosphatase {ECO:0000256|PIRNR:PIRNR000898}; EC=3.1.3.2 {ECO:0000256|PIRNR:PIRNR000898};	Purple (tartrate-resistant) acid phosphatase	GO:0009986,cell surface; GO:0005576,extracellular region; GO:0003993,acid phosphatase activity; GO:0008199,ferric iron binding; GO:0008198,ferrous iron binding; GO:0016491,oxidoreductase activity; GO:0016791,phosphatase activity; GO:0030643,cellular phosphate ion homeostasis; GO:0042542,response to hydrogen peroxide; GO:0003674,molecular_function; GO:0003824,catalytic activity; GO:0016787,hydrola…	PF00149.31:Calcineurin-like phosphoesterase	--	--	--
AT2G24850	48.5247	44.1799	46.2738	97.6386	125.709	121.391	2532	2263	2619	5441	5585	7234	1.43807	1.27194e-14	1.06505e-12	up	NC_003071.7	10582074	10585216	-	TAT3	Encodes a tyrosine aminotransferase that is responsive to treatment with jasmonic acid. && TAT3_ARATH RecName: Full=Probable aminotransferase TAT3; EC=2.6.1.-; AltName: Full=Tyrosine aminotransferase 3;	K00815 tyrosine aminotransferase [EC:2.6.1.5] | (RefSeq) TAT3; tyrosine aminotransferase 3 (A)	ko00130: Ubiquinone and other terpenoid-quinone biosynthesis; ko00270: Cysteine and methionine metabolism; ko00350: Tyrosine metabolism; ko00360: Phenylalanine metabolism; ko00400: Phenylalanine, tyrosine and tryptophan biosynthesis; ko00950: Isoquinoline alkaloid biosynthesis; ko00960: Tropane, piperidine and pyridine alkaloid biosynthesis; ko01100: Metabolic pathways; ko01110: Biosynthesis of s…	tyrosine aminotransferase 3 [Arabidopsis thaliana]	A0A178VYB4_ARATH SubName: Full=TAT3 {ECO:0000313|EMBL:OAP11300.1};	Tyrosine aminotransferase	GO:0005829,cytosol; GO:0004838,L-tyrosine:2-oxoglutarate aminotransferase activity; GO:0030170,pyridoxal phosphate binding; GO:0009058,biosynthetic process; GO:0009753,response to jasmonic acid; GO:0009611,response to wounding; GO:0006572,tyrosine catabolic process; GO:0003674,molecular_function; GO:0003824,catalytic activity; GO:0008483,transaminase activity; GO:0016740,transferase activity; GO:…	PF00155.24:Aminotransferase class I and II	--	--	--
AT2G30766	0.5529	0.4928	0.4885	2.2648	3.5172	3.6307	24	21	23	105	130	180	2.75	1.61422e-14	1.34516e-12	up	NC_003071.7	13107583	13110480	+	AT2G30766	-- && C71AD_ARATH RecName: Full=Indoleacetaldoxime dehydratase; EC=4.99.1.6; AltName: Full=Cytochrome P450 71A13;	K11868 indoleacetaldoxime dehydratase [EC:4.8.1.3] | (RefSeq) CYP71A13; cytochrome P450 family 71 polypeptide (A)	ko00380: Tryptophan metabolism; ko01100: Metabolic pathways	cytochrome P450 family 71 polypeptide [Arabidopsis thaliana]	A0A5S9X2P2_ARATH SubName: Full=Uncharacterized protein {ECO:0000313|EMBL:CAA0373674.1};	Cytochrome P450 CYP2 subfamily	GO:0016021,integral component of membrane; GO:0020037,heme binding; GO:0047720,indoleacetaldoxime dehydratase activity; GO:0005506,iron ion binding; GO:0004497,monooxygenase activity; GO:0016705,oxidoreductase activity, acting on paired donors, with incorporation or reduction of molecular oxygen; GO:0006952,defense response; GO:0003674,molecular_function; GO:0005488,binding; GO:0046906,tetrapyrro…	PF00067.25:Cytochrome P450	--	--	--
AT5G63530	35.5543	35.0589	32.9696	65.3234	67.8032	74.6112	1374	1330	1382	2696	2231	3293	1.12455	1.67255e-14	1.38709e-12	up	NC_003076.8	25432890	25435834	+	FP3	Farnesylated protein that binds metals. && HIP7_ARATH RecName: Full=Heavy metal-associated isoprenylated plant protein 7 {ECO:0000303|PubMed:21072340, ECO:0000303|PubMed:23368984}; Short=AtHIP07 {ECO:0000303|PubMed:21072340, ECO:0000303|PubMed:23368984}; AltName: Full=Farnesylated protein 3 {ECO:0000303|PubMed:8837031}; Short=AtFP3 {ECO:0000303|PubMed:8837031}; Flags: Precursor;	K07213 copper chaperone | (RefSeq) CCH; copper chaperone (A)	--	farnesylated protein 3 [Arabidopsis thaliana]	A0A5S9YHV8_ARATH SubName: Full=(thale cress) hypothetical protein {ECO:0000313|EMBL:CAD5335727.1};	Copper chaperone	GO:0046914,transition metal ion binding; GO:0046916,cellular transition metal ion homeostasis; GO:0003674,molecular_function; GO:0005488,binding; GO:0043167,ion binding; GO:0043169,cation binding; GO:0046872,metal ion binding; GO:0006873,cellular ion homeostasis; GO:0006875,cellular metal ion homeostasis; GO:0008150,biological_process; GO:0009987,cellular process; GO:0019725,cellular homeostasis;…	PF00403.29:Heavy-metal-associated domain	--	--	--
AT1G19670	106.516	104.997	108.341	216.936	276.78	269.833	3370	3261	3718	7330	7456	9750	1.3834	1.74722e-14	1.43691e-12	up	NC_003070.9	6803486	6805092	-	CLH1	Chlorophyllase is the first enzyme involved in chlorophyll degradation. It catalyzes the hydrolysis of the ester bond to yield chlorophyllide and phytol. AtCLH1 lacks a typical signal sequence for the chloroplast. Its expression is induced rapidly by methyljasmonate%2C a known promoter of senescence and chlorophyll degradation. && CLH1_ARATH RecName: Full=Chlorophyllase-1 {ECO:0000303|PubMed:1061…	K08099 chlorophyllase [EC:3.1.1.14] | (RefSeq) CLH1; chlorophyllase 1 (A)	ko00860: Porphyrin metabolism; ko01100: Metabolic pathways; ko01110: Biosynthesis of secondary metabolites	chlorophyllase 1 [Arabidopsis thaliana]	A0A178W1X2_ARATH RecName: Full=Chlorophyllase {ECO:0000256|ARBA:ARBA00013226}; EC=3.1.1.14 {ECO:0000256|ARBA:ARBA00013226};	--	GO:0005829,cytosol; GO:0005634,nucleus; GO:0000325,plant-type vacuole; GO:0047746,chlorophyllase activity; GO:0102293,pheophytinase b activity; GO:0015996,chlorophyll catabolic process; GO:0042742,defense response to bacterium; GO:0050832,defense response to fungus; GO:0003674,molecular_function; GO:0003824,catalytic activity; GO:0016787,hydrolase activity; GO:0016788,hydrolase activity, acting o…	PF07224.14:Chlorophyllase	--	--	--
AT5G63790	23.8047	23.836	23.47	47.1316	53.9411	57.0465	821	807	878	1736	1584	2247	1.27698	1.7492e-14	1.43691e-12	up	NC_003076.8	25526509	25528281	-	NAC102	Encodes a member of the NAC family of transcription factors. ANAC102 appears to have a role in mediating response to low oxygen stress (hypoxia) in germinating seedlings. && NA102_ARATH RecName: Full=NAC domain-containing protein 102; Short=ANAC102;	--	--	NAC domain containing protein 102 [Arabidopsis thaliana]	A0A178U9T2_ARATH SubName: Full=NAC102 {ECO:0000313|EMBL:OAO89897.1};	--	GO:0009507,chloroplast; GO:0005634,nucleus; GO:0003700,DNA-binding transcription factor activity; GO:0000976,transcription cis-regulatory region binding; GO:0071456,cellular response to hypoxia; GO:0019760,glucosinolate metabolic process; GO:0001666,response to hypoxia; GO:0003674,molecular_function; GO:0140110,transcription regulator activity; GO:0001067,transcription regulatory region nucleic a…	PF02365.18:No apical meristem (NAM) protein	NAC	TF	NAC
AT2G41410	87.6026	90.0018	90.1245	174.93	210.252	211.555	2459	2480	2744	5244	5025	6782	1.28263	1.79137e-14	1.46461e-12	up	NC_003071.7	17261728	17263017	-	AT2G41410	-- && CML35_ARATH RecName: Full=Probable calcium-binding protein CML35; AltName: Full=Calmodulin-like protein 1; AltName: Full=Calmodulin-like protein 35;	K13448 calcium-binding protein CML | (RefSeq) Calcium-binding EF-hand family protein (A)	ko04626: Plant-pathogen interaction	Calcium-binding EF-hand family protein [Arabidopsis thaliana]	A0A178VYJ0_ARATH SubName: Full=Uncharacterized protein {ECO:0000313|EMBL:OAP10325.1};	Calmodulin and related proteins (EF-Hand superfamily)	GO:0005829,cytosol; GO:0005509,calcium ion binding; GO:0003674,molecular_function; GO:0005488,binding; GO:0043167,ion binding; GO:0043169,cation binding; GO:0046872,metal ion binding; GO:0005575,cellular_component; GO:0005622,intracellular anatomical structure; GO:0005737,cytoplasm; GO:0110165,cellular anatomical entity	PF00036.35:EF hand	--	--	--
AT4G17460	14.8309	17.2478	14.6707	7.4501	5.3452	5.852	466	532	500	250	143	210	-1.21721	1.96903e-14	1.60231e-12	down	NC_003075.7	9739518	9741234	+	HAT1	Encodes a class II HD-ZIP protein that regulates meristematic activity in different tissues%2C and that it is necessary for the correct formation of the gynoecium. && HAT1_ARATH RecName: Full=Homeobox-leucine zipper protein HAT1; AltName: Full=Homeodomain-leucine zipper protein HAT1; Short=HD-ZIP protein 1;	K09338 homeobox-leucine zipper protein | (RefSeq) HAT1; Homeobox-leucine zipper protein 4 (HB-4) / HD-ZIP protein (A)	--	Homeobox-leucine zipper protein 4 (HB-4) / HD-ZIP protein [Arabidopsis thaliana]	A0A5S9XTK5_ARATH RecName: Full=Homeobox domain-containing protein {ECO:0000259|PROSITE:PS50071};	Transcription factor HEX, contains HOX and HALZ domains	GO:0005634,nucleus; GO:0003700,DNA-binding transcription factor activity; GO:0000981,DNA-binding transcription factor activity, RNA polymerase II-specific; GO:0043621,protein self-association; GO:0000976,transcription cis-regulatory region binding; GO:0003006,developmental process involved in reproduction; GO:0010582,floral meristem determinacy; GO:0080127,fruit septum development; GO:0048467,gyn…	PF04618.15:HD-ZIP protein N terminus	HB-HD-ZIP	TF	HB->HB-HD-ZIP
AT2G16660	32.1166	33.0771	32.7348	65.7074	77.9333	87.3582	2179	2203	2409	4761	4502	6769	1.365	2.19676e-14	1.771e-12	up	NC_003071.7	7218654	7221890	-	AT2G16660	-- && NFD4_ARATH RecName: Full=Protein NUCLEAR FUSION DEFECTIVE 4 {ECO:0000303|PubMed:16698901};	--	--	Major facilitator superfamily protein [Arabidopsis thaliana]	A0A654ETC6_ARATH SubName: Full=(thale cress) hypothetical protein {ECO:0000313|EMBL:CAD5318667.1};	--	GO:0016021,integral component of membrane; GO:0016020,membrane; GO:0005739,mitochondrion; GO:0000741,karyogamy; GO:0010197,polar nucleus fusion; GO:0009651,response to salt stress; GO:0006996,organelle organization; GO:0006997,nucleus organization; GO:0008150,biological_process; GO:0009987,cellular process; GO:0016043,cellular component organization; GO:0048284,organelle fusion; GO:0071840,cellul…	PF06813.16:Nodulin-like	--	--	--
AT2G30750	6.7059	6.7058	7.7705	16.8787	21.0264	22.9749	218	214	274	586	582	853	1.64924	2.22784e-14	1.78774e-12	up	NC_003071.7	13099486	13101371	-	CYP71A12	putative cytochrome P450 && C71AC_ARATH RecName: Full=Cytochrome P450 71A12; EC=1.14.-.- {ECO:0000305};	K11868 indoleacetaldoxime dehydratase [EC:4.8.1.3] | (RefSeq) CYP71A12; cytochrome P450 family 71 polypeptide (A)	ko00380: Tryptophan metabolism; ko01100: Metabolic pathways	cytochrome P450 family 71 polypeptide [Arabidopsis thaliana]	A0A178VN27_ARATH SubName: Full=(thale cress) hypothetical protein {ECO:0000313|EMBL:CAD5319975.1}; SubName: Full=CYP71A12 {ECO:0000313|EMBL:OAP07214.1};	Cytochrome P450 CYP2 subfamily	GO:0016021,integral component of membrane; GO:0020037,heme binding; GO:0005506,iron ion binding; GO:0004497,monooxygenase activity; GO:0016705,oxidoreductase activity, acting on paired donors, with incorporation or reduction of molecular oxygen; GO:0003674,molecular_function; GO:0005488,binding; GO:0046906,tetrapyrrole binding; GO:0097159,organic cyclic compound binding; GO:1901363,heterocyclic c…	PF00067.25:Cytochrome P450	--	--	--
AT2G45570	0.2919	0.3399	0.519	2.5382	1.9347	1.9536	14	16	27	130	79	107	2.57849	2.32989e-14	1.86101e-12	up	NC_003071.7	18779321	18781973	-	CYP76C2	member of CYP76C && C76C2_ARATH RecName: Full=Cytochrome P450 76C2; EC=1.14.-.-; AltName: Full=Protein YELLOW-LEAF-SPECIFIC GENE 6;	K20556 cytochrome P450 family 76 subfamily C | (RefSeq) CYP76C2; cytochrome P450, family 76, subfamily C, polypeptide 2 (A)	--	cytochrome P450, family 76, subfamily C, polypeptide 2 [Arabidopsis thaliana]	A0A5S9X784_ARATH SubName: Full=Uncharacterized protein {ECO:0000313|EMBL:CAA0377087.1};	Cytochrome P450 CYP2 subfamily	GO:0016021,integral component of membrane; GO:0020037,heme binding; GO:0005506,iron ion binding; GO:0004497,monooxygenase activity; GO:0016705,oxidoreductase activity, acting on paired donors, with incorporation or reduction of molecular oxygen; GO:0003674,molecular_function; GO:0005488,binding; GO:0046906,tetrapyrrole binding; GO:0097159,organic cyclic compound binding; GO:1901363,heterocyclic c…	PF00067.25:Cytochrome P450	--	--	--
AT2G45130	0.1003	0.2044	0.2313	2.7247	3.889	3.6901	2	4	5	58	66	84	4.38596	2.98231e-14	2.37121e-12	up	NC_003071.7	18606410	18607853	+	SPX3	Expression is upregulated in the shoot of cax1/cax3 mutant. && SPX3_ARATH RecName: Full=SPX domain-containing protein 3; AltName: Full=Protein SPX DOMAIN GENE 3; Short=AtSPX3;	--	--	SPX domain protein 3 [Arabidopsis thaliana]	A0A654F3B8_ARATH RecName: Full=SPX domain-containing protein {ECO:0000259|PROSITE:PS51382};	Protein involved in vacuolar polyphosphate accumulation, contains SPX domain	GO:0016036,cellular response to phosphate starvation; GO:0080040,positive regulation of cellular response to phosphate starvation; GO:0006950,response to stress; GO:0007154,cell communication; GO:0008150,biological_process; GO:0009267,cellular response to starvation; GO:0009605,response to external stimulus; GO:0009987,cellular process; GO:0009991,response to extracellular stimulus; GO:0031667,re…	PF03105.22:SPX domain	--	--	--
AT3G30460	0.517	0.5267	0.3178	4.0343	4.4529	3.8228	9	9	6	75	66	76	3.30181	3.42925e-14	2.71412e-12	up	NC_003074.8	12104312	12105111	+	AT3G30460	-- && AIP2_ARATH RecName: Full=E3 ubiquitin-protein ligase AIP2; EC=2.3.2.27 {ECO:0000269|PubMed:15644464}; AltName: Full=ABI3-interacting protein 2; AltName: Full=RING-type E3 ubiquitin transferase AIP2 {ECO:0000305};	K16274 E3 ubiquitin-protein ligase AIP2 [EC:2.3.2.27] | (RefSeq) AIP2; RING/U-box superfamily protein (A)	--	RING/U-box superfamily protein [Arabidopsis thaliana]	A0A1I9LPW5_ARATH SubName: Full=RING/U-box superfamily protein {ECO:0000313|EMBL:ANM64623.1};	FOG: Predicted E3 ubiquitin ligase	GO:0005829,cytosol; GO:0005634,nucleus; GO:0046872,metal ion binding; GO:0061630,ubiquitin protein ligase activity; GO:0004842,ubiquitin-protein transferase activity; GO:0009738,abscisic acid-activated signaling pathway; GO:0009788,negative regulation of abscisic acid-activated signaling pathway; GO:0016567,protein ubiquitination; GO:0009737,response to abscisic acid; GO:0006511,ubiquitin-depende…	PF13639.9:Ring finger domain	--	--	--
AT5G37940	5.9958	1.9149	3.3166	0.091	0.1903	0.0851	185	58	111	3	5	3	-4.87662	4.26563e-14	3.36073e-12	down	NC_003076.8	15107124	15108988	+	AT5G37940	-- && AER_ARATH RecName: Full=NADPH-dependent oxidoreductase 2-alkenal reductase {ECO:0000303|PubMed:16299173}; Short=AtAER {ECO:0000303|PubMed:16299173}; EC=1.3.1.- {ECO:0000269|PubMed:10848984}; EC=1.3.1.74 {ECO:0000269|PubMed:12514241, ECO:0000269|PubMed:16299173, ECO:0000269|PubMed:17028190, ECO:0000269|PubMed:26678323}; AltName: Full=NADP-dependent alkenal double bond reductase P1 {ECO:00003…	K08070 2-alkenal reductase [EC:1.3.1.74] | (RefSeq) Zinc-binding dehydrogenase family protein (A)	--	Zinc-binding dehydrogenase family protein [Arabidopsis thaliana]	Q9FKD2_ARATH SubName: Full=AT5g37940/K18L3_100 {ECO:0000313|EMBL:AAL08234.1, ECO:0000313|EMBL:AAN18067.1}; SubName: Full=Allyl alcohol dehydrogenase; NADP-dependent oxidoreductase-like protein {ECO:0000313|EMBL:BAB09040.1}; SubName: Full=Zinc-binding dehydrogenase family protein {ECO:0000313|EMBL:AED94249.1};	Predicted NAD-dependent oxidoreductase	GO:0005829,cytosol; GO:0005654,nucleoplasm; GO:0005634,nucleus; GO:0009536,plastid; GO:0032440,2-alkenal reductase [NAD(P)+] activity; GO:0006979,response to oxidative stress; GO:0003674,molecular_function; GO:0003824,catalytic activity; GO:0016491,oxidoreductase activity; GO:0016627,oxidoreductase activity, acting on the CH-CH group of donors; GO:0016628,oxidoreductase activity, acting on the CH…	PF00107.29:Zinc-binding dehydrogenase	--	--	--
AT4G25480	16.7175	17.2992	16.9659	4.5785	6.1309	5.4675	506	514	557	148	158	189	-1.53375	4.82876e-14	3.78719e-12	down	NC_003075.7	13018010	13019400	-	DREB1A	encodes a member of the DREB subfamily A-1 of ERF/AP2 transcription factor family (CBF3). The protein contains one AP2 domain. There are six members in this subfamily%2C including CBF1%2C CBF2%2C and CBF3. This gene is involved in response to low temperature and abscisic acid. && DRE1A_ARATH RecName: Full=Dehydration-responsive element-binding protein 1A {ECO:0000303|PubMed:9707537}; Short=Protei…	K09286 EREBP-like factor | (RefSeq) DREB1A; dehydration response element B1A (A)	--	dehydration response element B1A [Arabidopsis thaliana]	B2BIZ3_ARATH SubName: Full=C-repeat binding factor 3 {ECO:0000313|EMBL:ABV27123.1}; SubName: Full=DRE/CRT-binding factor 3 {ECO:0000313|EMBL:ACI15589.1};	--	GO:0005634,nucleus; GO:0000987,cis-regulatory region sequence-specific DNA binding; GO:0003700,DNA-binding transcription factor activity; GO:0000976,transcription cis-regulatory region binding; GO:0009631,cold acclimation; GO:0010628,positive regulation of gene expression; GO:0009409,response to cold; GO:0009414,response to water deprivation; GO:0001067,transcription regulatory region nucleic aci…	PF00847.23:AP2 domain	AP2/ERF-ERF	TF	AP2/ERF->AP2/ERF-ERF
AT3G19680	39.4197	39.2735	41.0678	14.9082	16.5473	17.1062	1592	1557	1799	643	569	789	-1.18137	4.98737e-14	3.89397e-12	down	NC_003074.8	6840281	6842320	+	AT3G19680	-- && --	--	--	hypothetical protein (DUF1005) [Arabidopsis thaliana]	Q9LJM6_ARATH SubName: Full=Uncharacterized protein At3g19680 {ECO:0000313|EMBL:AAN12962.1};	--	GO:0009536,plastid; GO:0005575,cellular_component; GO:0005622,intracellular anatomical structure; GO:0005737,cytoplasm; GO:0043226,organelle; GO:0043227,membrane-bounded organelle; GO:0043229,intracellular organelle; GO:0043231,intracellular membrane-bounded organelle; GO:0110165,cellular anatomical entity	PF06219.15:Protein of unknown function (DUF1005)	--	--	--
AT3G56360	75.8479	75.1163	72.5001	145.78	178.354	178.891	2337	2272	2423	4797	4679	6295	1.29746	5.72559e-14	4.4503e-12	up	NC_003074.8	20896332	20897747	+	AT3G56360	-- && --	--	--	hypothetical protein AT3G56360 [Arabidopsis thaliana]	A0A384L752_ARATH SubName: Full=Uncharacterized protein {ECO:0000313|EMBL:OAP06475.1};	--	--	--	--	--	--
AT5G53200	1.6286	1.1924	1.6422	6.481	5.4991	6.417	32	23	35	136	92	144	2.15072	5.85483e-14	4.53044e-12	up	NC_003076.8	21582614	21584243	+	TRY	-- && TRY_ARATH RecName: Full=Transcription factor TRY; AltName: Full=Protein TRIPTYCHON;	K09422 transcription factor MYB, plant | (RefSeq) TRY; Homeodomain-like superfamily protein (A)	--	Homeodomain-like superfamily protein [Arabidopsis thaliana]	A0A1J3DP28_NOCCA SubName: Full=Transcription factor TRY {ECO:0000313|EMBL:JAU21722.1};	--	GO:0005634,nucleus; GO:0003700,DNA-binding transcription factor activity; GO:0000976,transcription cis-regulatory region binding; GO:0030154,cell differentiation; GO:0010154,fruit development; GO:0006355,regulation of DNA-templated transcription; GO:1900032,regulation of trichome patterning; GO:0010091,trichome branching; GO:0003674,molecular_function; GO:0140110,transcription regulator activity;…	PF00249.34:Myb-like DNA-binding domain	MYB-related	TF	MYB->MYB-related
AT1G20850	22.3113	24.4269	22.5989	12.335	8.4214	9.1985	669	719	735	395	215	315	-1.10602	1.05799e-13	8.07849e-12	down	NC_003070.9	7252111	7253747	+	XCP2	-- && XCP2_ARATH RecName: Full=Cysteine protease XCP2 {ECO:0000305}; EC=3.4.22.-; AltName: Full=Xylem cysteine peptidase 2 {ECO:0000303|PubMed:10889267}; Short=AtXCP2 {ECO:0000303|PubMed:10889267}; Flags: Precursor;	K16290 xylem cysteine proteinase [EC:3.4.22.-] | (RefSeq) XCP2; xylem cysteine peptidase 2 (A)	--	xylem cysteine peptidase 2 [Arabidopsis thaliana]	A0A178WGB8_ARATH SubName: Full=XCP2 {ECO:0000313|EMBL:OAP17164.1};	Cysteine proteinase Cathepsin L	GO:0005615,extracellular space; GO:0005764,lysosome; GO:0005886,plasma membrane; GO:0004197,cysteine-type endopeptidase activity; GO:0042742,defense response to bacterium; GO:0010623,programmed cell death involved in cell development; GO:0051603,proteolysis involved in protein catabolic process; GO:0003674,molecular_function; GO:0003824,catalytic activity; GO:0004175,endopeptidase activity; GO:00…	PF00112.26:Papain family cysteine protease	--	--	--
AT3G56880	73.5997	72.8632	72.4589	136.303	149.197	164.865	2343	2277	2502	4634	4044	5994	1.16347	1.10384e-13	8.39159e-12	up	NC_003074.8	21059785	21061247	+	AT3G56880	-- && CAB25_ARATH RecName: Full=Calmodulin-binding protein 25 {ECO:0000303|PubMed:15086802}; Short=AtCAMBP25 {ECO:0000303|PubMed:15086802}; AltName: Full=VQ motif-containing protein 15 {ECO:0000303|PubMed:22535423}; Short=AtVQ15 {ECO:0000303|PubMed:22535423};	--	--	VQ motif-containing protein [Arabidopsis thaliana]	Q9LES0_ARATH SubName: Full=Uncharacterized protein At3g56880 {ECO:0000313|EMBL:AAK76654.1}; SubName: Full=Uncharacterized protein T8M16_210 {ECO:0000313|EMBL:CAC00751.1}; SubName: Full=VQ motif-containing protein {ECO:0000313|EMBL:AEE79581.1};	--	GO:0005634,nucleus; GO:0005516,calmodulin binding; GO:0071456,cellular response to hypoxia; GO:0010337,regulation of salicylic acid metabolic process; GO:0006970,response to osmotic stress; GO:0009651,response to salt stress; GO:0009414,response to water deprivation; GO:0003674,molecular_function; GO:0005488,binding; GO:0005515,protein binding; GO:0001666,response to hypoxia; GO:0006950,response …	PF05678.17:VQ motif	--	--	--
AT3G22840	0.7548	0.6785	0.6959	3.6588	5.3714	4.2767	17	15	17	88	103	110	2.76901	1.12742e-13	8.53343e-12	up	NC_003074.8	8084405	8085669	-	ELIP1	Encodes an early light-inducible protein. && ELIP1_ARATH RecName: Full=Early light-induced protein 1, chloroplastic {ECO:0000305}; Flags: Precursor;	--	--	Chlorophyll A-B binding family protein [Arabidopsis thaliana]	A0A178VCA8_ARATH SubName: Full=(thale cress) hypothetical protein {ECO:0000313|EMBL:CAD5323868.1}; SubName: Full=ELIP1 {ECO:0000313|EMBL:OAP04017.1};	--	GO:0009535,chloroplast thylakoid membrane; GO:0016021,integral component of membrane; GO:0009522,photosystem I; GO:0009523,photosystem II; GO:0071483,cellular response to blue light; GO:0071490,cellular response to far red light; GO:0034605,cellular response to heat; GO:0071486,cellular response to high light intensity; GO:0071491,cellular response to red light; GO:0071492,cellular response to UV…	PF00504.24:Chlorophyll A-B binding protein	--	--	--
AT1G49750	126.82	183.387	140.117	71.1019	51.7283	47.7675	5635	7999	6753	3374	1957	2424	-1.29383	1.23125e-13	9.27883e-12	down	NC_003070.9	18410857	18413016	-	AT1G49750	-- && Y4744_ARATH RecName: Full=Uncharacterized protein At4g06744; Flags: Precursor;	--	--	Leucine-rich repeat (LRR) family protein [Arabidopsis thaliana]	Q9FXA1_ARATH SubName: Full=AT1G49750 protein {ECO:0000313|EMBL:BAH19559.1}; SubName: Full=At1g49750 {ECO:0000313|EMBL:AAS47632.1}; SubName: Full=F14J22.4 protein {ECO:0000313|EMBL:AAG13059.1}; SubName: Full=Leucine-rich repeat (LRR) family protein {ECO:0000313|EMBL:AEE32471.1};	--	GO:0005576,extracellular region; GO:0005575,cellular_component; GO:0110165,cellular anatomical entity	PF13855.9:Leucine rich repeat	--	--	--
AT3G13175	16.5195	13.8548	15.2872	34.8327	41.7213	38.3365	266	219	267	599	572	705	1.45224	1.2371e-13	9.2825e-12	up	NC_003074.8	4235075	4235814	-	AT3G13175	-- && --	--	--	transmembrane protein [Arabidopsis thaliana]	Q9LK55_ARATH SubName: Full=At3g13171 {ECO:0000313|EMBL:AAK55714.1}; SubName: Full=Transmembrane protein {ECO:0000313|EMBL:AEE75305.1};	--	GO:0016021,integral component of membrane; GO:0005575,cellular_component; GO:0016020,membrane; GO:0031224,intrinsic component of membrane; GO:0110165,cellular anatomical entity	--	--	--	--
AT4G22880	0.7878	0.5016	0.7566	5.3483	2.853	3.4491	24	15	25	174	74	120	2.59662	1.2741e-13	9.51896e-12	up	NC_003075.7	12004726	12006209	-	LDOX	encodes leucoanthocyanidin dioxygenase%2C which is involved in proanthocyanin biosynthesis. Mutant analysis suggests that this gene is also involved in vacuole formation. && LDOX_ARATH RecName: Full=Leucoanthocyanidin dioxygenase; Short=LDOX; Short=Leucocyanidin oxygenase; EC=1.14.20.4 {ECO:0000269|PubMed:16153644}; AltName: Full=Anthocyanidin synthase; Short=ANS; AltName: Full=Leucoanthocyanidin…	K05277 anthocyanidin synthase [EC:1.14.20.4] | (RefSeq) LDOX; leucoanthocyanidin dioxygenase (A)	ko00941: Flavonoid biosynthesis; ko01100: Metabolic pathways; ko01110: Biosynthesis of secondary metabolites	leucoanthocyanidin dioxygenase [Arabidopsis thaliana]	Q0WWD6_ARATH SubName: Full=AT4G22880 protein {ECO:0000313|EMBL:BAH20082.1}; SubName: Full=Putative leucoanthocyanidin dioxygenase {ECO:0000313|EMBL:BAE98562.1};	Iron/ascorbate family oxidoreductases	GO:0051213,dioxygenase activity; GO:0031418,L-ascorbic acid binding; GO:0050589,leucocyanidin oxygenase activity; GO:0046872,metal ion binding; GO:0009718,anthocyanin-containing compound biosynthetic process; GO:0010023,proanthocyanidin biosynthetic process; GO:0009753,response to jasmonic acid; GO:0009611,response to wounding; GO:0007033,vacuole organization; GO:0003674,molecular_function; GO:00…	PF03171.23:2OG-Fe(II) oxygenase superfamily	--	--	--
AT5G10380	46.3464	51.1436	49.197	94.4223	112.116	101.06	1189	1288	1369	2587	2449	2961	1.1936	1.31237e-13	9.7628e-12	up	NC_003076.8	3267635	3268813	+	RING1	Encodes a RING finger domain protein with E3 ligase activity that is localized to the lipid rafts of the plasma membrane. Expression is increased in response to fungal pathogen. May be involved in regulation of programmed cell death by facilitating degredation of regulation of PDC activators. && ATL55_ARATH RecName: Full=E3 ubiquitin-protein ligase RING1; EC=2.3.2.27 {ECO:0000269|PubMed:18643987}…	K10664 E3 ubiquitin-protein ligase ATL6/9/15/31/42/55 [EC:2.3.2.27] | (RefSeq) RING1; RING/U-box superfamily protein (A)	--	RING/U-box superfamily protein [Arabidopsis thaliana]	A0A178UBD2_ARATH RecName: Full=RING-type E3 ubiquitin transferase {ECO:0000256|ARBA:ARBA00012483}; EC=2.3.2.27 {ECO:0000256|ARBA:ARBA00012483};	FOG: Predicted E3 ubiquitin ligase	GO:0016021,integral component of membrane; GO:0005886,plasma membrane; GO:0046872,metal ion binding; GO:0004842,ubiquitin-protein transferase activity; GO:0006952,defense response; GO:0043068,positive regulation of programmed cell death; GO:0012501,programmed cell death; GO:0051865,protein autoubiquitination; GO:0016567,protein ubiquitination; GO:0009617,response to bacterium; GO:0002238,response…	PF13639.9:Ring finger domain	--	--	--
AT3G55710	3.6999	4.2402	4.3536	9.6868	9.863	12.4044	152	171	194	425	345	582	1.49976	1.37171e-13	1.01606e-11	up	NC_003074.8	20673564	20676021	+	AT3G55710	-- && U76F2_ARATH RecName: Full=UDP-glycosyltransferase 76F2; EC=2.4.1.-;	K13493 cytokinin-N-glucosyltransferase [EC:2.4.1.-] | (RefSeq) UGT76C1; UDP-glucosyl transferase 76C1 (A)	ko00908: Zeatin biosynthesis; ko01110: Biosynthesis of secondary metabolites	UDP-Glycosyltransferase superfamily protein [Arabidopsis thaliana]	W8QNJ8_ARATH SubName: Full=Glycosyltransferase {ECO:0000313|EMBL:AHL38728.1}; Flags: Fragment;	UDP-glucuronosyl and UDP-glucosyl transferase	GO:0080043,quercetin 3-O-glucosyltransferase activity; GO:0080044,quercetin 7-O-glucosyltransferase activity; GO:0003674,molecular_function; GO:0003824,catalytic activity; GO:0008194,UDP-glycosyltransferase activity; GO:0016740,transferase activity; GO:0016757,glycosyltransferase activity; GO:0016758,hexosyltransferase activity; GO:0035251,UDP-glucosyltransferase activity; GO:0046527,glucosyltran…	PF00201.21:UDP-glucoronosyl and UDP-glucosyl transferase	--	--	--
AT3G11580	1.4153	1.4583	1.3498	3.7624	4.49	3.8032	87	88	90	247	235	267	1.63392	1.57258e-13	1.15498e-11	up	NC_003074.8	3648902	3651726	-	AT3G11580	-- && Y3158_ARATH RecName: Full=B3 domain-containing protein At3g11580; AltName: Full=Protein AUXIN RESPONSE FACTOR 32;	K09287 RAV-like factor | (RefSeq) AP2/B3-like transcriptional factor family protein (A)	--	AP2/B3-like transcriptional factor family protein [Arabidopsis thaliana]	A0A1I9LT60_ARATH SubName: Full=AP2/B3-like transcriptional factor family protein {ECO:0000313|EMBL:ANM65768.1};	--	GO:0005634,nucleus; GO:0003700,DNA-binding transcription factor activity; GO:0043565,sequence-specific DNA binding; GO:0000976,transcription cis-regulatory region binding; GO:0019760,glucosinolate metabolic process; GO:0080113,regulation of seed growth; GO:0003674,molecular_function; GO:0140110,transcription regulator activity; GO:0003676,nucleic acid binding; GO:0003677,DNA binding; GO:0005488,b…	PF02362.24:B3 DNA binding domain	B3	TF	B3->B3
AT3G07350	16.3139	15.558	15.7444	34.8417	49.2869	44.4643	470	440	492	1072	1209	1463	1.56403	1.59756e-13	1.16838e-11	up	NC_003074.8	2347468	2348791	+	AT3G07350	-- && --	--	--	sulfate/thiosulfate import ATP-binding protein, putative (DUF506) [Arabidopsis thaliana]	Q9SRT1_ARATH SubName: Full=F21O3.6 protein {ECO:0000313|EMBL:AAF02145.1}; SubName: Full=Sulfate/thiosulfate import ATP-binding protein, putative (DUF506) {ECO:0000313|EMBL:AEE74531.1}; SubName: Full=Uncharacterized protein At3g07350 {ECO:0000313|EMBL:AAK76612.1};	--	GO:0005524,ATP binding; GO:0071456,cellular response to hypoxia; GO:0000166,nucleotide binding; GO:0003674,molecular_function; GO:0005488,binding; GO:0017076,purine nucleotide binding; GO:0030554,adenyl nucleotide binding; GO:0032553,ribonucleotide binding; GO:0032555,purine ribonucleotide binding; GO:0032559,adenyl ribonucleotide binding; GO:0035639,purine ribonucleoside triphosphate binding; GO…	PF04720.15:PDDEXK-like family of unknown function	--	--	--
AT5G65890	4.9322	4.4422	5.2693	10.7828	10.7652	12.1405	233	206	270	544	433	655	1.31798	1.77454e-13	1.28695e-11	up	NC_003076.8	26354853	26357905	+	ACR1	Member of ACT domain containing protein family. ACT domains are amino acid binding domains. Shows strongest expression in flowers and siliques. && ACR1_ARATH RecName: Full=ACT domain-containing protein ACR1 {ECO:0000305}; AltName: Full=Protein ACT DOMAIN REPEATS 1 {ECO:0000303|PubMed:12481063};	--	--	ACT domain repeat 1 [Arabidopsis thaliana]	A0A654GEH4_ARATH SubName: Full=Uncharacterized protein {ECO:0000313|EMBL:VYS71542.1};	--	GO:0005634,nucleus; GO:0016597,amino acid binding; GO:0003674,molecular_function; GO:0005488,binding; GO:0036094,small molecule binding; GO:0043177,organic acid binding; GO:0005575,cellular_component; GO:0005622,intracellular anatomical structure; GO:0043226,organelle; GO:0043227,membrane-bounded organelle; GO:0043229,intracellular organelle; GO:0043231,intracellular membrane-bounded organelle; G…	PF01842.28:ACT domain	--	--	--
AT5G19600	2.8443	3.3539	2.6222	0.8209	0.3203	0.4947	146	169	146	45	14	29	-2.32185	2.42387e-13	1.73607e-11	down	NC_003076.8	6612815	6617047	-	SULTR3%3B5	Encodes sulfate transporter Sultr3%3B5. && SUT35_ARATH RecName: Full=Probable sulfate transporter 3.5;	K17471 sulfate transporter 3 | (RefSeq) SULTR3;5; sulfate transporter 3;5 (A)	--	sulfate transporter 3;5 [Arabidopsis thaliana]	A0A654G2P3_ARATH RecName: Full=STAS domain-containing protein {ECO:0000259|PROSITE:PS50801};	Sulfate/bicarbonate/oxalate exchanger SAT-1 and related transporters (SLC26 family)	GO:0005887,integral component of plasma membrane; GO:0015301,NA; GO:0008271,secondary active sulfate transmembrane transporter activity; GO:0015293,symporter activity; GO:0003674,molecular_function; GO:0005215,transporter activity; GO:0008509,anion transmembrane transporter activity; GO:0015075,ion transmembrane transporter activity; GO:0015103,inorganic anion transmembrane transporter activity; …	PF00916.23:Sulfate permease family	--	--	--
AT1G15350	12.5976	13.3936	11.1913	5.812	4.453	4.5782	412	430	397	203	124	171	-1.2161	2.63355e-13	1.87849e-11	down	NC_003070.9	5278027	5279988	-	AT1G15350	-- && --	--	--	unnamed protein product [Arabidopsis thaliana]	A0A5S9UK34_ARATH SubName: Full=Uncharacterized protein {ECO:0000313|EMBL:CAA0207166.1};	--	--	PF13259.9:Protein of unknown function (DUF4050)	--	--	--
AT5G20230	89.7542	85.3833	91.0294	172.995	209.742	187.628	2328	2174	2561	4792	4632	5558	1.2239	2.66441e-13	1.89272e-11	up	NC_003076.8	6826365	6827748	+	BCB	Al-stress-induced gene && BCB1_ARATH RecName: Full=Blue copper protein; AltName: Full=Blue copper-binding protein; Short=AtBCB; AltName: Full=Phytocyanin 1; AltName: Full=Stellacyanin; Flags: Precursor;	--	--	blue-copper-binding protein [Arabidopsis thaliana]	A0A178UM84_ARATH SubName: Full=(thale cress) hypothetical protein {ECO:0000313|EMBL:CAD5332229.1}; SubName: Full=SAG14 {ECO:0000313|EMBL:OAO94919.1};	--	GO:0031225,anchored component of membrane; GO:0046658,anchored component of plasma membrane; GO:0000325,plant-type vacuole; GO:0005886,plasma membrane; GO:0009536,plastid; GO:0009055,electron transfer activity; GO:0046872,metal ion binding; GO:0015690,aluminum cation transport; GO:0070417,cellular response to cold; GO:0071456,cellular response to hypoxia; GO:1901141,regulation of lignin biosynthe…	PF02298.20:Plastocyanin-like domain	--	--	--
AT5G65280	1.6528	1.7453	1.4309	4.3032	5.2791	4.8888	82	85	77	228	223	277	1.70847	2.70131e-13	1.9111e-11	up	NC_003076.8	26085593	26088277	-	GCL1	Encodes a protein with reported similarity to GCR2 a putative G protein coupled receptor thought to be an ABA receptor. Loss of function mutations in GCL1 show no ABA response defects based on assays of seed germination and seedling development.GCL1 also has similarity to LANCL1 and LANCL2%2C human homologs of bacterial lanthionine synthetase. && GCL1_ARATH RecName: Full=LanC-like protein GCL1; A…	K05754 actin related protein 2/3 complex, subunit 5 | (RefSeq) ARP2/3 complex 16 kDa subunit (p16-Arc) (A)	ko04144: Endocytosis	GCR2-like 1 [Arabidopsis thaliana]	A0A654GE82_ARATH SubName: Full=Uncharacterized protein {ECO:0000313|EMBL:VYS71476.1};	Lanthionine synthetase C-like protein 1	GO:0019898,extrinsic component of membrane; GO:0005886,plasma membrane; GO:0005975,carbohydrate metabolic process; GO:0008150,biological_process; GO:0008152,metabolic process; GO:0044238,primary metabolic process; GO:0071704,organic substance metabolic process; GO:0005575,cellular_component; GO:0016020,membrane; GO:0110165,cellular anatomical entity; GO:0071944,cell periphery	PF05147.16:Lanthionine synthetase C-like protein	--	--	--
AT2G43200	6.3142	7.9794	7.5016	2.174	1.1723	0.741	291	361	375	107	46	39	-2.32914	2.89639e-13	2.04078e-11	down	NC_003071.7	17958059	17960672	+	AT2G43200	-- && PMTJ_ARATH RecName: Full=Probable methyltransferase PMT19; EC=2.1.1.-;	K23872 putative homogalacturonan methyltransferase [EC:2.1.1.-] | (RefSeq) QUA3; S-adenosyl-L-methionine-dependent methyltransferases superfamily protein (A)	--	S-adenosyl-L-methionine-dependent methyltransferases superfamily protein [Arabidopsis thaliana]	A0A178VWQ6_ARATH RecName: Full=Methyltransferase {ECO:0000256|RuleBase:RU366043}; EC=2.1.1.- {ECO:0000256|RuleBase:RU366043};	--	GO:0005737,cytoplasm; GO:0005789,endoplasmic reticulum membrane; GO:0016021,integral component of membrane; GO:0008168,methyltransferase activity; GO:0032259,methylation; GO:0003674,molecular_function; GO:0003824,catalytic activity; GO:0016740,transferase activity; GO:0016741,transferase activity, transferring one-carbon groups; GO:0008150,biological_process; GO:0008152,metabolic process; GO:0005…	PF03141.19:Putative S-adenosyl-L-methionine-dependent methyltransferase	--	--	--
AT5G13930	15.4088	14.4048	16.9426	34.0112	46.9073	44.4457	571	524	681	1346	1480	1881	1.55205	3.11568e-13	2.1864e-11	up	NC_003076.8	4488476	4490264	+	TT4	Encodes chalcone synthase (CHS)%2C a key enzyme involved in the biosynthesis of flavonoids. Required for the accumulation of purple anthocyanins in leaves and stems. Also involved in the regulation of auxin transport and the modulation of root gravitropism. && CHSY_ARATH RecName: Full=Chalcone synthase; EC=2.3.1.74; AltName: Full=Naringenin-chalcone synthase; AltName: Full=Protein TRANSPARENT TES…	K00660 chalcone synthase [EC:2.3.1.74] | (RefSeq) TT4; Chalcone and stilbene synthase family protein (A)	ko00941: Flavonoid biosynthesis; ko00960: Tropane, piperidine and pyridine alkaloid biosynthesis; ko01100: Metabolic pathways; ko01110: Biosynthesis of secondary metabolites; ko04712: Circadian rhythm - plant	Chalcone and stilbene synthase family protein [Arabidopsis thaliana]	A0A384KNE5_ARATH SubName: Full=(thale cress) hypothetical protein {ECO:0000313|EMBL:CAD5331624.1}; SubName: Full=TT4 {ECO:0000313|EMBL:OAO94398.1};	--	GO:0005783,endoplasmic reticulum; GO:0005634,nucleus; GO:0009705,plant-type vacuole membrane; GO:0016747,acyltransferase activity, transferring groups other than amino-acyl groups; GO:0102128,chalcone synthase activity; GO:0016210,naringenin-chalcone synthase activity; GO:0009926,auxin polar transport; GO:0009813,flavonoid biosynthetic process; GO:0030639,polyketide biosynthetic process; GO:00315…	PF00195.22:Chalcone and stilbene synthases, N-terminal domain	--	--	--
AT5G12940	18.534	17.5638	16.535	3.9254	5.0717	6.0718	588	547	569	133	137	220	-1.67689	3.36137e-13	2.3493e-11	down	NC_003076.8	4087689	4089146	+	AT5G12940	-- && DR100_ARATH RecName: Full=DNA damage-repair/toleration protein DRT100; Flags: Precursor;	--	--	Leucine-rich repeat (LRR) family protein [Arabidopsis thaliana]	Q9LXU5_ARATH SubName: Full=Leucine-rich repeat (LRR) family protein {ECO:0000313|EMBL:AED91833.1}; SubName: Full=Putative leucine rich repeat protein {ECO:0000313|EMBL:AAP40500.1}; SubName: Full=Uncharacterized protein T24H18_110 {ECO:0000313|EMBL:CAB88258.1};	FOG: Leucine rich repeat	GO:0009507,chloroplast; GO:0000166,nucleotide binding; GO:0006281,DNA repair; GO:0003674,molecular_function; GO:0005488,binding; GO:0036094,small molecule binding; GO:0097159,organic cyclic compound binding; GO:1901265,nucleoside phosphate binding; GO:1901363,heterocyclic compound binding; GO:0006139,nucleobase-containing compound metabolic process; GO:0006259,DNA metabolic process; GO:0006725,ce…	PF13855.9:Leucine rich repeat	--	--	--
AT4G34770	7.9106	6.3956	6.309	1.4109	0.5899	1.1544	126	100	109	24	8	21	-2.58828	3.43892e-13	2.39385e-11	down	NC_003075.7	16591179	16591910	+	AT4G34770	-- && ARG7_VIGRR RecName: Full=Indole-3-acetic acid-induced protein ARG7;	K14488 SAUR family protein | (RefSeq) SAUR-like auxin-responsive protein family (A)	ko04075: Plant hormone signal transduction	SAUR-like auxin-responsive protein family [Arabidopsis thaliana]	A0A178V211_ARATH SubName: Full=(thale cress) hypothetical protein {ECO:0000313|EMBL:CAD5329964.1};	--	GO:0009733,response to auxin; GO:0008150,biological_process; GO:0009719,response to endogenous stimulus; GO:0009725,response to hormone; GO:0010033,response to organic substance; GO:0042221,response to chemical; GO:0050896,response to stimulus	PF02519.17:Auxin responsive protein	--	--	--
AT1G17710	0.1003	0	0.1233	3.5703	1.6106	1.9622	3	0	4	114	41	67	5.05066	3.58354e-13	2.48454e-11	up	NC_003070.9	6090405	6092027	-	PEPC1	Encodes a phosphoethanolamine/phosphocholine phosphatase. It is likely to be involved in the liberation of inorganic phosphate from intracellular sources. Expression is upregulated in the shoot of cax1/cax3 mutant. && PPSP2_ARATH RecName: Full=Inorganic pyrophosphatase 2; Short=AtPPsPase2; Short=PPi phosphatase 2; Short=Pyrophosphate-specific phosphatase 2; EC=3.6.1.1;	K13248 pyridoxal phosphate phosphatase PHOSPHO2 [EC:3.1.3.74] | (RefSeq) PEPC1; Pyridoxal phosphate phosphatase-related protein (A)	ko00750: Vitamin B6 metabolism; ko01100: Metabolic pathways; ko01240: Biosynthesis of cofactors	Pyridoxal phosphate phosphatase-related protein [Arabidopsis thaliana]	A0A654EAS0_ARATH SubName: Full=Uncharacterized protein {ECO:0000313|EMBL:VYS46406.1};	Predicted haloacid dehalogenase-like hydrolase	GO:0004427,inorganic diphosphate phosphatase activity; GO:0046872,metal ion binding; GO:0016791,phosphatase activity; GO:0052731,phosphocholine phosphatase activity; GO:0052732,phosphoethanolamine phosphatase activity; GO:0051262,protein tetramerization; GO:0003674,molecular_function; GO:0003824,catalytic activity; GO:0016462,pyrophosphatase activity; GO:0016787,hydrolase activity; GO:0016817,hyd…	PF06888.15:Putative Phosphatase	--	--	--
AT1G73620	7.4764	6.6265	7.8274	17.7586	25.1024	22.8198	177	154	201	449	506	617	1.71036	3.89661e-13	2.69083e-11	up	NC_003070.9	27681358	27683173	+	AT1G73620	-- && TLPH_ARATH RecName: Full=Thaumatin-like protein; Flags: Precursor;	--	--	Pathogenesis-related thaumatin superfamily protein [Arabidopsis thaliana]	Q9C9U9_ARATH SubName: Full=Pathogenesis-related thaumatin superfamily protein {ECO:0000313|EMBL:AEE35486.1}; SubName: Full=Thaumatin-like protein; 9376-10898 {ECO:0000313|EMBL:AAG52086.1};	--	GO:0006952,defense response; GO:0006950,response to stress; GO:0008150,biological_process; GO:0050896,response to stimulus	PF00314.20:Thaumatin family	--	--	--
AT4G28250	15.7515	12.0344	14.9478	31.4552	35.682	36.9266	716	537	737	1527	1381	1917	1.40349	4.03688e-13	2.77663e-11	up	NC_003075.7	13999625	14002124	-	EXPB3	putative beta-expansin/allergen protein. Naming convention from the Expansin Working Group (Kende et al%2C 2004. Plant Mol Bio). Involved in the formation of nematode-induced syncytia in roots of Arabidopsis thaliana. && EXPB3_ARATH RecName: Full=Expansin-B3; Short=At-EXPB3; Short=AtEXPB3; AltName: Full=Ath-ExpBeta-1.6; AltName: Full=Beta-expansin-3; Flags: Precursor;	K20628 expansin | (RefSeq) EXPB3; expansin B3 (A)	--	expansin B3 [Arabidopsis thaliana]	A0A178USU9_ARATH SubName: Full=(thale cress) hypothetical protein {ECO:0000313|EMBL:CAD5329330.1}; SubName: Full=EXPB3 {ECO:0000313|EMBL:OAO96673.1};	--	GO:0005576,extracellular region; GO:0016020,membrane; GO:0009506,plasmodesma; GO:0071555,cell wall organization; GO:0019953,sexual reproduction; GO:0006949,syncytium formation; GO:0008150,biological_process; GO:0009987,cellular process; GO:0016043,cellular component organization; GO:0045229,external encapsulating structure organization; GO:0071554,cell wall organization or biogenesis; GO:0071840,…	PF01357.24:Expansin C-terminal domain	--	--	--
AT1G06620	5.4461	5.8445	5.37	11.7806	12.861	13.7703	187	197	200	432	376	540	1.32733	4.0941e-13	2.80487e-11	up	NC_003070.9	2025544	2027413	+	AT1G06620	encodes a protein whose sequence is similar to a 2-oxoglutarate-dependent dioxygenase && ACCH1_ARATH RecName: Full=1-aminocyclopropane-1-carboxylate oxidase homolog 1;	K06892 feruloyl-CoA 6-hydroxylase [EC:1.14.11.61] | (RefSeq) 2-oxoglutarate (2OG) and Fe(II)-dependent oxygenase superfamily protein (A)	ko00999: Biosynthesis of various plant secondary metabolites; ko01110: Biosynthesis of secondary metabolites	2-oxoglutarate (2OG) and Fe(II)-dependent oxygenase superfamily protein [Arabidopsis thaliana]	A0A178WLF9_ARATH RecName: Full=Fe2OG dioxygenase domain-containing protein {ECO:0000259|PROSITE:PS51471};	Iron/ascorbate family oxidoreductases	GO:0046872,metal ion binding; GO:0016491,oxidoreductase activity; GO:0003674,molecular_function; GO:0005488,binding; GO:0043167,ion binding; GO:0043169,cation binding; GO:0003824,catalytic activity	PF03171.23:2OG-Fe(II) oxygenase superfamily	--	--	--
AT5G12050	3.9416	4.9754	3.6602	1.1233	0.5367	0.9003	138	171	139	42	16	36	-2.1778	4.13524e-13	2.8219e-11	down	NC_003076.8	3889906	3891514	+	AT5G12050	-- && BIG1D_ARATH RecName: Full=Protein BIG GRAIN 1-like D {ECO:0000305};	--	--	rho GTPase-activating protein [Arabidopsis thaliana]	A0A178ULE7_ARATH SubName: Full=Uncharacterized protein {ECO:0000313|EMBL:OAO94157.1};	--	GO:0005886,plasma membrane; GO:0060918,auxin transport; GO:0009734,auxin-activated signaling pathway; GO:0007623,circadian rhythm; GO:0010929,positive regulation of auxin mediated signaling pathway; GO:0006810,transport; GO:0008150,biological_process; GO:0009914,hormone transport; GO:0010817,regulation of hormone levels; GO:0051179,localization; GO:0051234,establishment of localization; GO:006500…	--	--	--	--
AT2G32830	0.0976	0.174	0.1575	1.3712	1.7772	1.5173	4	7	7	60	62	71	3.56462	4.48887e-13	3.0512e-11	up	NC_003071.7	13927606	13929763	-	PHT1%3B5	Encodes Pht1%3B5%2C a member of the Pht1 family of phosphate transporters which include: Pht1%3B1/At5g43350%2C Pht1%3B2/At5g43370%2C Pht1%3B3/At5g43360%2C Pht1%3B4/At2g38940%2C Pht1%3B5/At2g32830%2C Pht1%3B6/At5g43340%2C Pht1%3B7/At3g54700%2C Pht1%3B8/At1g20860%2C Pht1%3B9/At1g76430 (Plant Journal 2002%2C 31:341). && PHT15_ARATH RecName: Full=Probable inorganic phosphate transporter 1-5; Short=At…	K08176 MFS transporter, PHS family, inorganic phosphate transporter | (RefSeq) PHT1;5; phosphate transporter 1;5 (A)	--	phosphate transporter 1;5 [Arabidopsis thaliana]	A0A5S9X3W9_ARATH RecName: Full=MFS domain-containing protein {ECO:0000259|PROSITE:PS50850};	Inorganic phosphate transporter	GO:0016021,integral component of membrane; GO:0005315,inorganic phosphate transmembrane transporter activity; GO:0015293,symporter activity; GO:0006817,phosphate ion transport; GO:0003674,molecular_function; GO:0005215,transporter activity; GO:0015291,secondary active transmembrane transporter activity; GO:0015318,inorganic molecular entity transmembrane transporter activity; GO:0022804,active tr…	PF00083.27:Sugar (and other) transporter	--	--	--
AT5G17860	4.8341	3.8958	5.1104	11.2861	14.2319	16.0094	225	178	258	561	564	851	1.70966	4.64284e-13	3.14353e-11	up	NC_003076.8	5902394	5904532	-	CAX7	-- && CCX1_ARATH RecName: Full=Cation/calcium exchanger 1; Short=AtCCX1; AltName: Full=Protein CATION EXCHANGER 7;	K13754 solute carrier family 24 (sodium/potassium/calcium exchanger), member 6 | (RefSeq) CAX7; calcium exchanger 7 (A)	--	calcium exchanger 7 [Arabidopsis thaliana]	A0A654G242_ARATH SubName: Full=Uncharacterized protein {ECO:0000313|EMBL:VYS67167.1};	K+-dependent Na+:Ca2+ antiporter	GO:0016021,integral component of membrane; GO:0016020,membrane; GO:0005774,vacuolar membrane; GO:0015297,antiporter activity; GO:0008324,cation transmembrane transporter activity; GO:0006812,cation transport; GO:0006813,potassium ion transport; GO:0006814,sodium ion transport; GO:0003674,molecular_function; GO:0005215,transporter activity; GO:0015291,secondary active transmembrane transporter act…	PF01699.27:Sodium/calcium exchanger protein	--	--	--
AT5G48490	18.2557	14.2306	16.0256	37.7552	38.6868	36.8343	230	176	219	508	415	530	1.33719	5.21175e-13	3.48785e-11	up	NC_003076.8	19647784	19648362	-	AT5G48490	-- && DIRL1_ARATH RecName: Full=Putative lipid-transfer protein DIR1; AltName: Full=Protein DEFECTIVE IN INDUCED RESISTANCE 1; Flags: Precursor;	--	--	Bifunctional inhibitor/lipid-transfer protein/seed storage 2S albumin superfamily protein [Arabidopsis thaliana]	Q9LV65_ARATH SubName: Full=At5g48490 {ECO:0000313|EMBL:ABF82604.1}; SubName: Full=Bifunctional inhibitor/lipid-transfer protein/seed storage 2S albumin superfamily protein {ECO:0000313|EMBL:AED95677.1};	--	GO:0048046,apoplast; GO:0005783,endoplasmic reticulum; GO:0009506,plasmodesma; GO:0099503,secretory vesicle; GO:0005504,fatty acid binding; GO:0043621,protein self-association; GO:0008270,zinc ion binding; GO:0006869,lipid transport; GO:0009627,systemic acquired resistance; GO:0009862,systemic acquired resistance, salicylic acid mediated signaling pathway; GO:0003674,molecular_function; GO:000548…	PF14368.9:Probable lipid transfer	--	--	--
AT1G74010	1.0382	0.7155	0.8446	3.3168	4.8416	4.9732	34	23	30	116	135	186	2.46491	5.43686e-13	3.6245e-11	up	NC_003070.9	27832095	27834207	-	AT1G74010	-- && SSL12_ARATH RecName: Full=Protein STRICTOSIDINE SYNTHASE-LIKE 12 {ECO:0000303|PubMed:10777701}; Short=AtSSL12 {ECO:0000303|PubMed:10777701}; EC=4.3.3.2; AltName: Full=Strictosidine synthase 1; Short=SS-1; AltName: Full=Strictosidine synthase 13 {ECO:0000303|PubMed:19121120}; Short=AtSS13 {ECO:0000303|PubMed:19121120}; Flags: Precursor;	K01757 strictosidine synthase [EC:4.3.3.2] | (RefSeq) Calcium-dependent phosphotriesterase superfamily protein (A)	ko00901: Indole alkaloid biosynthesis; ko01100: Metabolic pathways; ko01110: Biosynthesis of secondary metabolites	Calcium-dependent phosphotriesterase superfamily protein [Arabidopsis thaliana]	A0A178WFN8_ARATH SubName: Full=(thale cress) hypothetical protein {ECO:0000313|EMBL:CAD5317152.1};	Predicted alkaloid synthase/Surface mucin Hemomucin	GO:0005794,Golgi apparatus; GO:0005739,mitochondrion; GO:0000325,plant-type vacuole; GO:0005886,plasma membrane; GO:0009506,plasmodesma; GO:0016829,lyase activity; GO:0009820,alkaloid metabolic process; GO:0009058,biosynthetic process; GO:0051365,cellular response to potassium ion starvation; GO:0009753,response to jasmonic acid; GO:0009611,response to wounding; GO:0003674,molecular_function; GO:…	PF03088.19:Strictosidine synthase	--	--	--
AT4G29030	24.3659	20.8069	25.0223	55.8169	77.7033	59.6792	439	368	489	1074	1192	1228	1.5872	5.77453e-13	3.83486e-11	up	NC_003075.7	14307195	14308022	+	AT4G29030	-- && --	--	--	glycine-rich protein 5 [Arabidopsis lyrata subsp. lyrata]	Q9SZD3_ARATH SubName: Full=Glycine-rich protein like {ECO:0000313|EMBL:CAB43917.1}; SubName: Full=Putative membrane lipoprotein {ECO:0000313|EMBL:AEE85575.1};	--	--	--	--	--	--
AT1G23730	1.7279	1.9021	2.0041	20.9028	7.9539	6.4423	62	67	78	801	243	264	2.71208	6.48142e-13	4.28788e-11	up	NC_003070.9	8395466	8398387	+	BCA3	-- && BCA3_ARATH RecName: Full=Beta carbonic anhydrase 3; Short=AtbCA3; Short=AtbetaCA3; EC=4.2.1.1; AltName: Full=Beta carbonate dehydratase 3; Flags: Precursor;	K01673 carbonic anhydrase [EC:4.2.1.1] | (RefSeq) BCA3; beta carbonic anhydrase 3 (A)	ko00910: Nitrogen metabolism; ko01100: Metabolic pathways	beta carbonic anhydrase 3 [Arabidopsis thaliana]	A0A654ECN3_ARATH RecName: Full=Carbonic anhydrase {ECO:0000256|ARBA:ARBA00012925, ECO:0000256|RuleBase:RU003956}; EC=4.2.1.1 {ECO:0000256|ARBA:ARBA00012925, ECO:0000256|RuleBase:RU003956}; AltName: Full=Carbonate dehydratase {ECO:0000256|RuleBase:RU003956};	Predicted carbonic anhydrase involved in protection against oxidative damage	GO:0005829,cytosol; GO:0004089,carbonate dehydratase activity; GO:0008270,zinc ion binding; GO:0015976,carbon utilization; GO:0003674,molecular_function; GO:0003824,catalytic activity; GO:0016829,lyase activity; GO:0016835,carbon-oxygen lyase activity; GO:0016836,hydro-lyase activity; GO:0005488,binding; GO:0043167,ion binding; GO:0043169,cation binding; GO:0046872,metal ion binding; GO:0046914,t…	PF00484.22:Carbonic anhydrase	--	--	--
AT4G38880	0.5173	0.4684	0.4769	2.2606	2.7004	2.743	18	16	18	84	80	109	2.51823	7.18923e-13	4.73806e-11	up	NC_003075.7	18134116	18135714	+	ASE3	GLN PHOSPHORIBOSYL PYROPHOSPHATE AMIDOTRANSFERASE 2 && ASE3_ARATH RecName: Full=Amidophosphoribosyltransferase 3, chloroplastic; Short=AtATase3; Short=PRPP3; EC=2.4.2.14; AltName: Full=Glutamine phosphoribosylpyrophosphate amidotransferase 3; Short=AtGPRAT3; Flags: Precursor;	K00764 amidophosphoribosyltransferase [EC:2.4.2.14] | (RefSeq) ASE3; GLN phosphoribosyl pyrophosphate amidotransferase 3 (A)	ko00230: Purine metabolism; ko00250: Alanine, aspartate and glutamate metabolism; ko01100: Metabolic pathways; ko01110: Biosynthesis of secondary metabolites	GLN phosphoribosyl pyrophosphate amidotransferase 3 [Arabidopsis thaliana]	A0A654FX96_ARATH RecName: Full=Amidophosphoribosyltransferase {ECO:0000256|ARBA:ARBA00011941, ECO:0000256|PIRNR:PIRNR000485}; Short=ATase {ECO:0000256|PIRNR:PIRNR000485}; EC=2.4.2.14 {ECO:0000256|ARBA:ARBA00011941, ECO:0000256|PIRNR:PIRNR000485}; AltName: Full=Glutamine phosphoribosylpyrophosphate amidotransferase {ECO:0000256|PIRNR:PIRNR000485};	Glutamine phosphoribosylpyrophosphate amidotransferase	GO:0009570,chloroplast stroma; GO:0005737,cytoplasm; GO:0004044,amidophosphoribosyltransferase activity; GO:0051536,iron-sulfur cluster binding; GO:0046872,metal ion binding; GO:0006189,'de novo' IMP biosynthetic process; GO:0006541,glutamine metabolic process; GO:0009113,purine nucleobase biosynthetic process; GO:0006164,purine nucleotide biosynthetic process; GO:0003674,molecular_function; GO:0…	PF13537.9:Glutamine amidotransferase domain	--	--	--
AT3G10740	12.4316	14.9629	12.8322	7.341	5.0712	5.2427	953	1126	1067	601	331	459	-1.08362	8.73902e-13	5.73763e-11	down	NC_003074.8	3360711	3365739	-	ASD1	Encodes a bifunctional alpha-l-arabinofuranosidase/beta-d-xylosidase that belongs to family 51 of glycoside hydrolases. It may be involved in cell wall modification. && ASD1_ARATH RecName: Full=Alpha-L-arabinofuranosidase 1; Short=AtASD1; EC=3.2.1.55; AltName: Full=Beta-D-xylosidase; EC=3.2.1.-; Flags: Precursor;	K01209 alpha-L-arabinofuranosidase [EC:3.2.1.55] | (RefSeq) ASD1; alpha-L-arabinofuranosidase 1 (A)	ko00520: Amino sugar and nucleotide sugar metabolism; ko01100: Metabolic pathways	unnamed protein product [Arabidopsis thaliana]	A0A5S9XB62_ARATH RecName: Full=Non-reducing end alpha-L-arabinofuranosidase {ECO:0000256|ARBA:ARBA00012670}; EC=3.2.1.55 {ECO:0000256|ARBA:ARBA00012670};	--	GO:0048046,apoplast; GO:0000325,plant-type vacuole; GO:0099503,secretory vesicle; GO:0046556,alpha-L-arabinofuranosidase activity; GO:0009044,xylan 1,4-beta-xylosidase activity; GO:0046373,L-arabinose metabolic process; GO:0045493,xylan catabolic process; GO:0003674,molecular_function; GO:0003824,catalytic activity; GO:0004553,hydrolase activity, hydrolyzing O-glycosyl compounds; GO:0016787,hydro…	PF06964.15:Alpha-L-arabinofuranosidase C-terminal domain	--	--	--
AT2G42200	9.2171	7.8639	7.8073	18.1315	23.4701	23.6465	357	299	328	750	774	1046	1.51733	9.42586e-13	6.16522e-11	up	NC_003071.7	17587169	17589671	+	SPL9	Encodes a putative transcriptional regulator that is involved in the vegetative to reproductive phase transition. Expression is regulated by MIR156b. SPL activity nonautonomously inhibits initiation of new leaves at the shoot apical meristem. && SPL9_ARATH RecName: Full=Squamosa promoter-binding-like protein 9;	--	--	squamosa promoter binding protein-like 9 [Arabidopsis thaliana]	A0A654F153_ARATH RecName: Full=SBP-type domain-containing protein {ECO:0000259|PROSITE:PS51141};	--	GO:0005737,cytoplasm; GO:0005634,nucleus; GO:0003677,DNA binding; GO:0003700,DNA-binding transcription factor activity; GO:0046872,metal ion binding; GO:0048653,anther development; GO:0048366,leaf development; GO:2000025,regulation of leaf formation; GO:0006355,regulation of DNA-templated transcription; GO:0003674,molecular_function; GO:0003676,nucleic acid binding; GO:0005488,binding; GO:0097159…	PF03110.17:SBP domain	SBP	TF	SBP
AT5G56840	2.9794	2.7025	3.1231	7.8344	8.868	9.7562	73	65	83	205	185	273	1.70731	9.78985e-13	6.37923e-11	up	NC_003076.8	22980638	22982425	+	AT5G56840	-- && MYBS3_ORYSJ RecName: Full=Transcription factor MYBS3 {ECO:0000303|PubMed:12172034}; AltName: Full=Myb-related protein S3 {ECO:0000303|PubMed:12172034}; Short=OsMYBS3 {ECO:0000303|PubMed:12172034};	--	--	myb-like transcription factor family protein [Arabidopsis thaliana]	Q9FJS9_ARATH SubName: Full=At5g56840 {ECO:0000313|EMBL:AAS99672.1}; SubName: Full=MYB transcription factor {ECO:0000313|EMBL:AAS09987.1}; SubName: Full=Myb-like transcription factor family protein {ECO:0000313|EMBL:AED96812.1}; SubName: Full=Similarity to Myb-related transcription activator {ECO:0000313|EMBL:BAB09902.1};	--	GO:0005634,nucleus; GO:0003677,DNA binding; GO:0003700,DNA-binding transcription factor activity; GO:0046872,metal ion binding; GO:0045892,negative regulation of DNA-templated transcription; GO:0009733,response to auxin; GO:0009723,response to ethylene; GO:0009739,response to gibberellin; GO:0009744,response to sucrose; GO:0003674,molecular_function; GO:0003676,nucleic acid binding; GO:0005488,bi…	PF00249.34:Myb-like DNA-binding domain	MYB-related	TF	MYB->MYB-related
AT5G56870	3.0863	8.609	5.335	1.095	0.354	0.3484	256	701	480	97	25	33	-3.16214	1.00962e-12	6.55422e-11	down	NC_003076.8	23003909	23009672	+	BGAL4	-- && BGAL4_ARATH RecName: Full=Beta-galactosidase 4; Short=Lactase 4; EC=3.2.1.23; Flags: Precursor;	K12309 beta-galactosidase [EC:3.2.1.23] | (RefSeq) BGAL2; beta-galactosidase 2 (A)	ko00052: Galactose metabolism; ko00511: Other glycan degradation; ko00531: Glycosaminoglycan degradation; ko00600: Sphingolipid metabolism; ko00604: Glycosphingolipid biosynthesis - ganglio series; ko01100: Metabolic pathways	beta-galactosidase 4 [Arabidopsis thaliana]	A0A654GBW8_ARATH RecName: Full=Beta-galactosidase {ECO:0000256|ARBA:ARBA00012756, ECO:0000256|RuleBase:RU000675}; EC=3.2.1.23 {ECO:0000256|ARBA:ARBA00012756, ECO:0000256|RuleBase:RU000675};	Beta-galactosidase	GO:0048046,apoplast; GO:0009536,plastid; GO:0005773,vacuole; GO:0004565,beta-galactosidase activity; GO:0005975,carbohydrate metabolic process; GO:0003674,molecular_function; GO:0003824,catalytic activity; GO:0004553,hydrolase activity, hydrolyzing O-glycosyl compounds; GO:0015925,galactosidase activity; GO:0016787,hydrolase activity; GO:0016798,hydrolase activity, acting on glycosyl bonds; GO:00…	PF01301.22:Glycosyl hydrolases family 35	--	--	--
AT4G15200	0.0796	0.0325	0.0881	0.8502	0.898	1.0043	5	2	6	57	48	72	3.88499	1.05795e-12	6.84232e-11	up	NC_003075.7	8662824	8666050	-	FH3	Actin nucleation factor that directs the formation of actin cables in pollen tubes. Involved in cytoplasmic streaming and polarized growth in pollen tubes. && FH3_ARATH RecName: Full=Formin-like protein 3; Short=AtFH3; Short=AtFORMIN-3; Flags: Precursor;	--	--	p140mDia like protein, partial [Arabidopsis thaliana]	F4JJE8_ARATH SubName: Full=Formin 3 {ECO:0000313|EMBL:AEE83567.2};	Rho GTPase effector BNI1 and related formins	GO:0016021,integral component of membrane; GO:0051015,actin filament binding; GO:0045010,actin nucleation; GO:0003674,molecular_function; GO:0003779,actin binding; GO:0005488,binding; GO:0005515,protein binding; GO:0008092,cytoskeletal protein binding; GO:0044877,protein-containing complex binding; GO:0006996,organelle organization; GO:0007010,cytoskeleton organization; GO:0007015,actin filament …	PF02181.26:Formin Homology 2 Domain	--	--	--
AT1G21550	9.6653	7.9998	9.3392	20.1454	21.2298	23.3545	208	169	218	463	389	574	1.37862	1.06775e-12	6.88007e-11	up	NC_003070.9	7552987	7553975	-	AT1G21550	-- && CML44_ARATH RecName: Full=Probable calcium-binding protein CML44; AltName: Full=Calmodulin-like protein 44;	K13448 calcium-binding protein CML | (RefSeq) Calcium-binding EF-hand family protein (A)	ko04626: Plant-pathogen interaction	Calcium-binding EF-hand family protein [Arabidopsis thaliana]	A0A5S9VG08_ARATH SubName: Full=Uncharacterized protein {ECO:0000313|EMBL:CAA0229142.1};	Calmodulin and related proteins (EF-Hand superfamily)	GO:0005509,calcium ion binding; GO:0071456,cellular response to hypoxia; GO:0003674,molecular_function; GO:0005488,binding; GO:0043167,ion binding; GO:0043169,cation binding; GO:0046872,metal ion binding; GO:0001666,response to hypoxia; GO:0006950,response to stress; GO:0008150,biological_process; GO:0009628,response to abiotic stimulus; GO:0009987,cellular process; GO:0033554,cellular response t…	PF00036.35:EF hand	--	--	--
AT3G05630	1.2273	1.0773	1.1796	2.8973	3.1128	3.1437	94	81	98	237	203	275	1.51025	1.43112e-12	9.18727e-11	up	NC_003074.8	1635194	1640357	+	PLDP2	Encodes a member of the PXPH-PLD subfamily of phospholipase D proteins. Regulates vesicle trafficking. Required for auxin transport and distribution and hence auxin responses. This subfamily is novel structurally different from the majority of plant PLDs by having phox homology (PX) and pleckstrin homology (PH) domains. Involved regulating root development in response to nutrient limitation. Play…	K01115 phospholipase D1/2 [EC:3.1.4.4] | (RefSeq) PLDP2; phospholipase D P2 (A)	ko00564: Glycerophospholipid metabolism; ko00565: Ether lipid metabolism; ko01100: Metabolic pathways; ko01110: Biosynthesis of secondary metabolites; ko04144: Endocytosis	phospholipase D P2 [Arabidopsis thaliana]	A0A654F4E2_ARATH RecName: Full=Phospholipase {ECO:0000256|PIRNR:PIRNR009376}; EC=3.1.4.4 {ECO:0000256|PIRNR:PIRNR009376};	Phospholipase D1	GO:0005886,plasma membrane; GO:0005773,vacuole; GO:0070290,N-acylphosphatidylethanolamine-specific phospholipase D activity; GO:0004630,phospholipase D activity; GO:0006995,cellular response to nitrogen starvation; GO:0016036,cellular response to phosphate starvation; GO:0019375,galactolipid biosynthetic process; GO:0048017,inositol lipid-mediated signaling; GO:0008610,lipid biosynthetic process;…	PF00614.25:Phospholipase D Active site motif	--	--	--
AT2G25900	59.2124	53.6055	54.9365	106.806	130.876	129.649	2363	2100	2378	4552	4447	5909	1.25624	1.43893e-12	9.20332e-11	up	NC_003071.7	11041331	11043256	+	ATCTH	putative Cys3His zinc finger protein (ATCTH) mRNA%2C complete && C3H23_ARATH RecName: Full=Zinc finger CCCH domain-containing protein 23; Short=AtC3H23; AltName: Full=Protein ATCTH;	--	--	Zinc finger C-x8-C-x5-C-x3-H type family protein [Arabidopsis thaliana]	A0A7G2EF04_ARATH SubName: Full=(thale cress) hypothetical protein {ECO:0000313|EMBL:CAD5319524.1};	CCCH-type Zn-finger protein	GO:0005737,cytoplasm; GO:0003677,DNA binding; GO:0003700,DNA-binding transcription factor activity; GO:0046872,metal ion binding; GO:0003723,RNA binding; GO:0003727,single-stranded RNA binding; GO:0061157,mRNA destabilization; GO:0006355,regulation of DNA-templated transcription; GO:0003674,molecular_function; GO:0003676,nucleic acid binding; GO:0005488,binding; GO:0097159,organic cyclic compound…	PF18044.4:CCCH-type zinc finger	C3H	TF	C3H
AT1G34760	7.5922	8.2198	6.6952	2.5414	2.3692	2.3765	207	220	198	74	55	74	-1.5139	1.48737e-12	9.47819e-11	down	NC_003070.9	12743722	12745748	-	GRF11	Encodes a 14-3-3 protein. Binds H+-ATPase in response to blue light. && 14311_ARATH RecName: Full=14-3-3-like protein GF14 omicron; AltName: Full=General regulatory factor 11;	K06630 14-3-3 protein epsilon | (RefSeq) GRF11; general regulatory factor 11 (A)	--	general regulatory factor 11 [Arabidopsis thaliana]	A0A654EGX8_ARATH RecName: Full=14_3_3 domain-containing protein {ECO:0000259|SMART:SM00101};	Multifunctional chaperone (14-3-3 family)	GO:0005737,cytoplasm; GO:0005634,nucleus; GO:0051117,ATPase binding; GO:0008104,protein localization; GO:0007165,signal transduction; GO:0003674,molecular_function; GO:0005488,binding; GO:0005515,protein binding; GO:0019899,enzyme binding; GO:0008150,biological_process; GO:0009987,cellular process; GO:0033036,macromolecule localization; GO:0051179,localization; GO:0051641,cellular localization; G…	PF00244.23:14-3-3 protein	--	--	--
AT2G33620	17.9945	14.6691	14.882	32.3773	36.6741	35.7601	816	653	732	1568	1416	1852	1.26088	1.77846e-12	1.12916e-10	up	NC_003071.7	14234026	14236883	+	AT2G33620	-- && AHL10_ARATH RecName: Full=AT-hook motif nuclear-localized protein 10 {ECO:0000312|EMBL:FAA00281.1}; AltName: Full=AT-hook protein 1 {ECO:0000312|EMBL:CAA10857.1};	--	--	AT hook motif DNA-binding family protein [Arabidopsis thaliana]	A0A5S9X3L8_ARATH RecName: Full=AT-hook motif nuclear-localized protein {ECO:0000256|RuleBase:RU367031};	--	GO:0005634,nucleus; GO:0003680,minor groove of adenine-thymine-rich DNA binding; GO:0000217,DNA secondary structure binding; GO:0003674,molecular_function; GO:0003676,nucleic acid binding; GO:0003677,DNA binding; GO:0005488,binding; GO:0097159,organic cyclic compound binding; GO:1901363,heterocyclic compound binding; GO:0005575,cellular_component; GO:0005622,intracellular anatomical structure; GO…	PF03479.18:Plants and Prokaryotes Conserved (PCC) domain	--	--	--
AT1G36370	11.2017	15.4244	12.2513	37.2492	24.5114	24.9121	526	711	624	1868	980	1336	1.25893	1.78972e-12	1.13216e-10	up	NC_003070.9	13696042	13698739	-	SHM7	Encodes a putative serine hydroxymethyltransferase. && GLYC7_ARATH RecName: Full=Serine hydroxymethyltransferase 7; Short=AtSHMT7; EC=2.1.2.1; AltName: Full=Glycine hydroxymethyltransferase 7; AltName: Full=Serine methylase 7;	K00600 glycine hydroxymethyltransferase [EC:2.1.2.1] | (RefSeq) SHM7; serine hydroxymethyltransferase 7 (A)	ko00260: Glycine, serine and threonine metabolism; ko00460: Cyanoamino acid metabolism; ko00630: Glyoxylate and dicarboxylate metabolism; ko00670: One carbon pool by folate; ko01100: Metabolic pathways; ko01110: Biosynthesis of secondary metabolites; ko01200: Carbon metabolism; ko01230: Biosynthesis of amino acids; ko01240: Biosynthesis of cofactors	serine hydroxymethyltransferase 7 [Arabidopsis thaliana]	A0A178WMF6_ARATH RecName: Full=Serine hydroxymethyltransferase {ECO:0000256|RuleBase:RU000585}; EC=2.1.2.1 {ECO:0000256|RuleBase:RU000585};	Glycine/serine hydroxymethyltransferase	GO:0005737,cytoplasm; GO:0005634,nucleus; GO:0004372,glycine hydroxymethyltransferase activity; GO:0030170,pyridoxal phosphate binding; GO:0070905,serine binding; GO:0008270,zinc ion binding; GO:0046655,folic acid metabolic process; GO:0019264,glycine biosynthetic process from serine; GO:0006565,L-serine catabolic process; GO:0006730,one-carbon metabolic process; GO:0044030,regulation of DNA meth…	PF00464.22:Serine hydroxymethyltransferase	--	--	--
AT1G52190	53.0835	56.2456	55.885	20.7453	23.1549	25.4021	2741	2851	3130	1144	1018	1498	-1.12966	2.00089e-12	1.25657e-10	down	NC_003070.9	19434480	19439031	+	AT1G52190	Encodes a low affinity nitrate transporter that is expressed in the plasma membrane and found in the phloem of the major veins of leaves. It is responsible for nitrate redistribution to young leaves. && PTR6_ARATH RecName: Full=Protein NRT1/ PTR FAMILY 1.2; Short=AtNPF1.2; AltName: Full=Nitrate transporter 1.11;	K26551 MFS transporter, POT/PTR family, low-affinity nitrate transporter | (RefSeq) Major facilitator superfamily protein (A)	--	Major facilitator superfamily protein [Arabidopsis thaliana]	A0A5S9WP68_ARATH SubName: Full=Uncharacterized protein {ECO:0000313|EMBL:CAA0288569.1};	H+/oligopeptide symporter	GO:0016021,integral component of membrane; GO:0005634,nucleus; GO:0005886,plasma membrane; GO:0080054,low-affinity nitrate transmembrane transporter activity; GO:0015706,nitrate transmembrane transport; GO:0003674,molecular_function; GO:0005215,transporter activity; GO:0008509,anion transmembrane transporter activity; GO:0015075,ion transmembrane transporter activity; GO:0015103,inorganic anion t…	PF00854.24:POT family	--	--	--
AT4G08300	4.3481	4.337	4.2035	1.3288	1.1703	1.1104	144	141	151	47	33	42	-1.7289	2.18879e-12	1.36961e-10	down	NC_003075.7	5244865	5248394	+	UMAMIT17	nodulin MtN21-like transporter family protein && WTR32_ARATH RecName: Full=WAT1-related protein At4g08300;	--	--	nodulin MtN21 /EamA-like transporter family protein [Arabidopsis thaliana]	A0A5S9XQE1_ARATH RecName: Full=WAT1-related protein {ECO:0000256|RuleBase:RU363077};	--	GO:0016021,integral component of membrane; GO:0005886,plasma membrane; GO:0022857,transmembrane transporter activity; GO:0003674,molecular_function; GO:0005215,transporter activity; GO:0005575,cellular_component; GO:0016020,membrane; GO:0031224,intrinsic component of membrane; GO:0110165,cellular anatomical entity; GO:0071944,cell periphery	PF00892.23:EamA-like transporter family	--	--	--
AT3G53190	18.7499	16.8831	18.5822	33.5637	32.6993	36.6466	827	731	889	1581	1228	1846	1.04054	2.21426e-12	1.38057e-10	up	NC_003074.8	19713799	19717740	+	AT3G53190	-- && PLY12_ARATH RecName: Full=Probable pectate lyase 12; EC=4.2.2.2; Flags: Precursor;	K01728 pectate lyase [EC:4.2.2.2] | (RefSeq) Pectin lyase-like superfamily protein (A)	ko00040: Pentose and glucuronate interconversions; ko01100: Metabolic pathways	Pectin lyase-like superfamily protein [Arabidopsis thaliana]	Q56XU8_ARATH RecName: Full=Pectate lyase {ECO:0000256|ARBA:ARBA00012272, ECO:0000256|RuleBase:RU361123}; EC=4.2.2.2 {ECO:0000256|ARBA:ARBA00012272, ECO:0000256|RuleBase:RU361123};	--	GO:0031225,anchored component of membrane; GO:0046872,metal ion binding; GO:0030570,pectate lyase activity; GO:0045490,pectin catabolic process; GO:0003674,molecular_function; GO:0005488,binding; GO:0043167,ion binding; GO:0043169,cation binding; GO:0003824,catalytic activity; GO:0016829,lyase activity; GO:0016835,carbon-oxygen lyase activity; GO:0016837,carbon-oxygen lyase activity, acting on po…	PF00544.22:Pectate lyase	--	--	--
AT1G65490	7.0703	8.2313	7.2749	19.2698	16.4594	14.9794	112	128	125	326	222	271	1.27717	2.54328e-12	1.58003e-10	up	NC_003070.9	24354646	24355490	+	AT1G65490	-- && --	--	--	transmembrane protein [Arabidopsis thaliana]	A0A1P8ANJ1_ARATH SubName: Full=Transmembrane protein {ECO:0000313|EMBL:ANM58206.1};	--	GO:0016021,integral component of membrane; GO:0005575,cellular_component; GO:0016020,membrane; GO:0031224,intrinsic component of membrane; GO:0110165,cellular anatomical entity	--	--	--	--
AT4G16730	0.0447	0	0.0825	1.2145	1.1294	1.5078	2	0	4	58	43	77	4.99789	2.58604e-12	1.60085e-10	up	NC_003075.7	9402898	9406136	+	TPS02	In the Col ecotype%2C no functional protein is encoded at this locus due to the presence of a two-base (AT) insertion 184 nucleotides downstream of the start codon leading to a frame shift and premature translational termination. However%2C in the Ws ecotype%2C a functional terpene synthase that localizes to the chloroplast is encoded at this locus. It can catalyze the synthesis of (E)-beta-ocime…	K19968 (E)-beta-ocimene synthase [EC:4.2.3.106] | (RefSeq) TPS03; terpene synthase 03 (A)	--	terpene synthase 02 [Arabidopsis thaliana]	A0A654FQ32_ARATH SubName: Full=Uncharacterized protein {ECO:0000313|EMBL:VYS62949.1};	--	GO:0009507,chloroplast; GO:0052578,alpha-farnesene synthase activity; GO:0000287,magnesium ion binding; GO:0016102,diterpenoid biosynthetic process; GO:0003674,molecular_function; GO:0003824,catalytic activity; GO:0010333,terpene synthase activity; GO:0010334,sesquiterpene synthase activity; GO:0016829,lyase activity; GO:0016835,carbon-oxygen lyase activity; GO:0016838,carbon-oxygen lyase activit…	PF03936.19:Terpene synthase family, metal binding domain	--	--	--
novel.121	0.6084	0.3337	0.7335	3.9001	3.2979	3.4421	13	7	17	89	60	84	2.76393	2.6635e-12	1.64293e-10	up	NC_003074.8	14749437	14750418	.	--	-- && --	--	--	putative protein [Arabidopsis thaliana]	Q9LXV7_ARATH SubName: Full=Uncharacterized protein T15B3_180 {ECO:0000313|EMBL:CAB88132.1};	--	--	--	--	--	--
AT1G19640	2.6545	3.2112	2.0139	7.3532	7.0148	6.7793	96	114	79	284	216	280	1.54428	2.85262e-12	1.741e-10	up	NC_003070.9	6788885	6791919	-	JMT	Encodes a S-adenosyl-L-methionine:jasmonic acid carboxyl methyltransferase that catalyzes the formation of methyljasmonate from jasmonic acid. Its expression is induced in response to wounding or methyljasmonate treatment. && JMT_ARATH RecName: Full=Jasmonate O-methyltransferase {ECO:0000303|PubMed:11287667}; EC=2.1.1.141 {ECO:0000269|PubMed:11287667}; AltName: Full=S-adenosyl-L-methionine:jasmon…	K08241 jasmonate O-methyltransferase [EC:2.1.1.141] | (RefSeq) JMT; jasmonic acid carboxyl methyltransferase (A)	ko00592: alpha-Linolenic acid metabolism; ko01110: Biosynthesis of secondary metabolites	jasmonic acid carboxyl methyltransferase [Arabidopsis thaliana]	A0A654EM33_ARATH SubName: Full=Uncharacterized protein {ECO:0000313|EMBL:VYS46601.1};	--	GO:0005737,cytoplasm; GO:0005634,nucleus; GO:0046872,metal ion binding; GO:0030795,methyl jasmonate methylesterase activity; GO:0008757,S-adenosylmethionine-dependent methyltransferase activity; GO:0006633,fatty acid biosynthetic process; GO:0009694,jasmonic acid metabolic process; GO:0032259,methylation; GO:0031408,oxylipin biosynthetic process; GO:0009611,response to wounding; GO:0003674,molecu…	PF03492.18:SAM dependent carboxyl methyltransferase	--	--	--
AT2G43590	28.4434	21.7629	31.7959	63.6176	80.8654	85.9173	687	516	833	1641	1663	2370	1.61431	2.99041e-12	1.81234e-10	up	NC_003071.7	18081304	18082776	-	AT2G43590	-- && CHI59_ARATH RecName: Full=Endochitinase At2g43590 {ECO:0000305}; EC=3.2.1.14; Flags: Precursor;	K01183 chitinase [EC:3.2.1.14] | (RefSeq) Chitinase family protein (A)	ko00520: Amino sugar and nucleotide sugar metabolism; ko01100: Metabolic pathways	endochitinase At2g43590 [Arabidopsis lyrata subsp. lyrata]	A0A654F2Y0_ARATH SubName: Full=(thale cress) hypothetical protein {ECO:0000313|EMBL:CAD5321268.1};	Predicted chitinase	GO:0099503,secretory vesicle; GO:0008061,chitin binding; GO:0004568,chitinase activity; GO:0016998,cell wall macromolecule catabolic process; GO:0006032,chitin catabolic process; GO:0006952,defense response; GO:0000272,polysaccharide catabolic process; GO:0003674,molecular_function; GO:0005488,binding; GO:0097367,carbohydrate derivative binding; GO:0003824,catalytic activity; GO:0004553,hydrolase…	PF00182.22:Chitinase class I	--	--	--
AT5G05250	3.6765	3.0898	3.7567	10.1269	10.7231	7.8065	120	99	133	353	298	291	1.5559	3.3806e-12	2.04167e-10	up	NC_003076.8	1556987	1558486	-	AT5G05250	-- && --	--	--	hypothetical protein AT5G05250 [Arabidopsis thaliana]	Q9FLC9_ARATH SubName: Full=AT5g05250/K18I23_5 {ECO:0000313|EMBL:AAL06949.1};	--	--	--	--	--	--
AT3G55110	2.2978	2.1012	2.4521	5.3028	4.8663	5.1488	127	114	147	313	229	325	1.27184	3.58091e-12	2.15514e-10	up	NC_003074.8	20424550	20427384	-	ABCG18	-- && AB18G_ARATH RecName: Full=ABC transporter G family member 18; Short=ABC transporter ABCG.18; Short=AtABCG18; AltName: Full=Probable white-brown complex homolog protein 18; Short=AtWBC18;	K05681 ATP-binding cassette, subfamily G (WHITE), member 2 | (RefSeq) ABCG18; ABC-2 type transporter family protein (A)	ko02010: ABC transporters	ABC-2 type transporter family protein [Arabidopsis thaliana]	A0A178VDI3_ARATH SubName: Full=(thale cress) hypothetical protein {ECO:0000313|EMBL:CAD5325864.1}; SubName: Full=ABCG18 {ECO:0000313|EMBL:OAP02952.1};	Transporter, ABC superfamily (Breast cancer resistance protein)	GO:0016021,integral component of membrane; GO:0016020,membrane; GO:0005524,ATP binding; GO:0042626,ATPase-coupled transmembrane transporter activity; GO:0055085,transmembrane transport; GO:0000166,nucleotide binding; GO:0003674,molecular_function; GO:0005488,binding; GO:0017076,purine nucleotide binding; GO:0030554,adenyl nucleotide binding; GO:0032553,ribonucleotide binding; GO:0032555,purine ri…	PF01061.27:ABC-2 type transporter	--	--	--
AT4G25490	6.3441	5.424	5.3266	1.4497	1.5079	1.554	168	141	153	41	34	47	-1.80991	3.65426e-12	2.19167e-10	down	NC_003075.7	13021780	13022996	-	CBF1	Transcriptional activator that binds to the DRE/CRT regulatory element and induces COR (cold-regulated) gene expression increasing plant freezing tolerance. It encodes a member of the DREB subfamily A-1 of ERF/AP2 transcription factor family (CBF1). The protein contains one AP2 domain. There are six members in this subfamily%2C including CBF1%2C CBF2%2C and CBF3. This gene is involved in response…	K09286 EREBP-like factor | (RefSeq) CBF1; C-repeat/DRE binding factor 1 (A)	--	C-repeat/DRE binding factor 1 [Arabidopsis thaliana]	B8Y6M8_OLIPU SubName: Full=CBF1 {ECO:0000313|EMBL:ACJ70134.1};	--	GO:0005634,nucleus; GO:0003677,DNA binding; GO:0003700,DNA-binding transcription factor activity; GO:0009631,cold acclimation; GO:0045893,positive regulation of DNA-templated transcription; GO:0009409,response to cold; GO:0003674,molecular_function; GO:0003676,nucleic acid binding; GO:0005488,binding; GO:0097159,organic cyclic compound binding; GO:1901363,heterocyclic compound binding; GO:0140110…	PF00847.23:AP2 domain	AP2/ERF-ERF	TF	AP2/ERF->AP2/ERF-ERF
AT1G68620	5.0091	5.4408	5.1466	10.9063	12.2268	13.3692	166	177	185	386	345	506	1.35019	3.90335e-12	2.33299e-10	up	NC_003070.9	25765718	25767240	+	AT1G68620	-- && CXE6_ARATH RecName: Full=Probable carboxylesterase 6; AltName: Full=AtCXE6; EC=3.1.1.1;	K14493 gibberellin receptor GID1 [EC:3.-.-.-] | (RefSeq) GID1C; alpha/beta-Hydrolases superfamily protein (A)	ko04075: Plant hormone signal transduction	alpha/beta-Hydrolases superfamily protein [Arabidopsis thaliana]	A0A178W9F3_ARATH RecName: Full=Abhydrolase_3 domain-containing protein {ECO:0000259|Pfam:PF07859};	Arylacetamide deacetylase	GO:0080030,methyl indole-3-acetate esterase activity; GO:0071456,cellular response to hypoxia; GO:0003674,molecular_function; GO:0003824,catalytic activity; GO:0016787,hydrolase activity; GO:0016788,hydrolase activity, acting on ester bonds; GO:0052689,carboxylic ester hydrolase activity; GO:0001666,response to hypoxia; GO:0006950,response to stress; GO:0008150,biological_process; GO:0009628,resp…	PF07859.16:alpha/beta hydrolase fold	--	--	--
AT2G46830	2.2793	2.8894	2.2725	5.5648	6.5833	6.682	135	168	146	352	332	452	1.46698	4.18755e-12	2.49426e-10	up	NC_003071.7	19245591	19248915	+	CCA1	Encodes a transcriptional repressor that performs overlapping functions with LHY in a regulatory feedback loop that is closely associated with the circadian oscillator of Arabidopsis. Binds to the evening element in the promoter of TOC1 and represses TOC1 transcription. CCA1 and LHY colocalize in the nucleus and form heterodimers in vivo. CCA1 and LHY function synergistically in regulating circad…	K12134 circadian clock associated 1 | (RefSeq) CCA1; circadian clock associated 1 (A)	ko04712: Circadian rhythm - plant	circadian clock associated 1 [Arabidopsis thaliana]	A0A178VLU6_ARATH SubName: Full=(thale cress) hypothetical protein {ECO:0000313|EMBL:CAD5321589.1}; SubName: Full=CCA1 {ECO:0000313|EMBL:OAP07470.1};	Zuotin and related molecular chaperones (DnaJ superfamily), contains DNA-binding domains	GO:0005634,nucleus; GO:0000987,cis-regulatory region sequence-specific DNA binding; GO:0003677,DNA binding; GO:0003700,DNA-binding transcription factor activity; GO:0043565,sequence-specific DNA binding; GO:0007623,circadian rhythm; GO:0048574,long-day photoperiodism, flowering; GO:0042754,negative regulation of circadian rhythm; GO:0045892,negative regulation of DNA-templated transcription; GO:0…	--	MYB-related	TF	MYB->MYB-related
AT5G24150	16.079	17.3988	15.9179	29.8501	32.9316	35.5943	691	734	742	1370	1205	1747	1.11783	4.72888e-12	2.79615e-10	up	NC_003076.8	8172300	8175525	-	SQP1	squalene monooxygenase gene homolog && ERG11_ARATH RecName: Full=Squalene epoxidase 5; Short=AtSQE5; EC=1.14.14.17 {ECO:0000250|UniProtKB:Q9SM02}; AltName: Full=Squalene monooxygenase 1,1; Short=SE 1,1;	K00511 squalene monooxygenase [EC:1.14.14.17] | (RefSeq) SQP1; FAD/NAD(P)-binding oxidoreductase family protein (A)	ko00100: Steroid biosynthesis; ko00909: Sesquiterpenoid and triterpenoid biosynthesis; ko01100: Metabolic pathways; ko01110: Biosynthesis of secondary metabolites	FAD/NAD(P)-binding oxidoreductase family protein [Arabidopsis thaliana]	B9DFB1_ARATH RecName: Full=Squalene monooxygenase {ECO:0000256|ARBA:ARBA00012312, ECO:0000256|RuleBase:RU367121}; EC=1.14.14.17 {ECO:0000256|ARBA:ARBA00012312, ECO:0000256|RuleBase:RU367121};	Squalene monooxygenase	GO:0005783,endoplasmic reticulum; GO:0016021,integral component of membrane; GO:0050660,flavin adenine dinucleotide binding; GO:0004506,squalene monooxygenase activity; GO:0016126,sterol biosynthetic process; GO:0000166,nucleotide binding; GO:0003674,molecular_function; GO:0005488,binding; GO:0036094,small molecule binding; GO:0043167,ion binding; GO:0043168,anion binding; GO:0097159,organic cycl…	PF08491.13:Squalene epoxidase	--	--	--
AT2G33830	403.26	354.735	381.359	132.442	157.729	161.714	9819	8479	10072	3444	3270	4497	-1.21026	4.74279e-12	2.79615e-10	down	NC_003071.7	14308754	14310608	-	AT2G33830	-- && DRMH1_ARATH RecName: Full=Dormancy-associated protein homolog 1 {ECO:0000303|PubMed:15908603}; AltName: Full=Auxin-repressed protein 1 {ECO:0000303|PubMed:23065269}; Short=AtARP1 {ECO:0000303|PubMed:23065269}; AltName: Full=DRM1 homolog 1 {ECO:0000303|PubMed:15908603}; AltName: Full=Dormancy-associated protein 2 {ECO:0000303|PubMed:24442277}; Short=AtDRM2 {ECO:0000303|PubMed:24442277};	--	--	Dormancy/auxin associated family protein [Arabidopsis thaliana]	A0A178VR62_ARATH SubName: Full=(thale cress) hypothetical protein {ECO:0000313|EMBL:CAD5320287.1}; SubName: Full=DRM2 {ECO:0000313|EMBL:OAP08967.1};	--	GO:0005829,cytosol; GO:0005783,endoplasmic reticulum; GO:0009617,response to bacterium; GO:0008150,biological_process; GO:0009605,response to external stimulus; GO:0009607,response to biotic stimulus; GO:0043207,response to external biotic stimulus; GO:0044419,biological process involved in interspecies interaction between organisms; GO:0050896,response to stimulus; GO:0051707,response to other o…	PF05564.15:Dormancy/auxin associated protein	--	--	--
AT1G23390	91.9839	88.3546	94.2016	166.485	200.305	190.355	3907	3684	4340	7552	7244	9234	1.14583	4.99735e-12	2.93624e-10	up	NC_003070.9	8308965	8310916	-	AT1G23390	-- && FBK9_ARATH RecName: Full=F-box/kelch-repeat protein At1g23390;	--	--	Kelch repeat-containing F-box family protein [Arabidopsis thaliana]	C4PVQ8_ARATH SubName: Full=F-box/Kelch repeat-containing F-box family protein {ECO:0000313|EMBL:CAX36488.1};	--	GO:0005737,cytoplasm; GO:0005829,cytosol; GO:0005634,nucleus; GO:0043161,proteasome-mediated ubiquitin-dependent protein catabolic process; GO:0006508,proteolysis; GO:0006511,ubiquitin-dependent protein catabolic process; GO:0006807,nitrogen compound metabolic process; GO:0008150,biological_process; GO:0008152,metabolic process; GO:0009056,catabolic process; GO:0009057,macromolecule catabolic pro…	PF13964.9:Kelch motif	--	--	--
AT4G35350	10.733	10.0721	10.5248	4.7204	2.6739	2.9048	330	304	351	155	70	102	-1.50789	5.1147e-12	2.99504e-10	down	NC_003075.7	16810482	16812077	+	XCP1	tracheary element vacuolar protein && XCP1_ARATH RecName: Full=Cysteine protease XCP1 {ECO:0000305}; EC=3.4.22.-; AltName: Full=Xylem cysteine peptidase 1 {ECO:0000303|PubMed:10889267}; Short=AtXCP1 {ECO:0000303|PubMed:10889267}; Flags: Precursor;	K16290 xylem cysteine proteinase [EC:3.4.22.-] | (RefSeq) XCP1; xylem cysteine peptidase 1 (A)	--	xylem cysteine peptidase 1 [Arabidopsis thaliana]	A0A178UWD3_ARATH SubName: Full=(thale cress) hypothetical protein {ECO:0000313|EMBL:CAD5330017.1}; SubName: Full=XCP1 {ECO:0000313|EMBL:OAO97182.1};	Cysteine proteinase Cathepsin L	GO:0005615,extracellular space; GO:0005764,lysosome; GO:0005634,nucleus; GO:0000325,plant-type vacuole; GO:0005886,plasma membrane; GO:0004197,cysteine-type endopeptidase activity; GO:0010623,programmed cell death involved in cell development; GO:0051603,proteolysis involved in protein catabolic process; GO:0003674,molecular_function; GO:0003824,catalytic activity; GO:0004175,endopeptidase activi…	PF00112.26:Papain family cysteine protease	--	--	--
AT2G37970	15.832	14.0558	13.7851	29.9062	25.5026	28.5914	288	251	272	581	395	594	1.05488	5.52494e-12	3.22437e-10	up	NC_003071.7	15890869	15891704	+	SOUL-1	-- && HBPL1_ARATH RecName: Full=Heme-binding-like protein At3g10130, chloroplastic; Flags: Precursor;	--	--	SOUL heme-binding family protein [Arabidopsis thaliana]	F4IRX7_ARATH SubName: Full=SOUL heme-binding family protein {ECO:0000313|EMBL:AEC09472.2};	--	GO:0009507,chloroplast; GO:0009535,chloroplast thylakoid membrane; GO:0010287,plastoglobule; GO:0020037,heme binding; GO:0003674,molecular_function; GO:0005488,binding; GO:0046906,tetrapyrrole binding; GO:0097159,organic cyclic compound binding; GO:1901363,heterocyclic compound binding; GO:0005575,cellular_component; GO:0005622,intracellular anatomical structure; GO:0005737,cytoplasm; GO:0009536,…	PF04832.15:SOUL heme-binding protein	--	--	--
AT5G42900	11.2216	13.3806	13.4253	6.1344	4.7233	4.6288	346	405	449	202	124	163	-1.18922	5.81933e-12	3.38478e-10	down	NC_003076.8	17197641	17199910	-	COR27	-- && COR27_ARATH RecName: Full=Cold-regulated protein 27 {ECO:0000303|PubMed:19566593};	--	--	cold regulated protein 27 [Arabidopsis thaliana]	A0A5S9YAF5_ARATH SubName: Full=Uncharacterized protein {ECO:0000313|EMBL:CAA0407114.1};	--	GO:0005634,nucleus; GO:0045892,negative regulation of DNA-templated transcription; GO:0042752,regulation of circadian rhythm; GO:2000028,regulation of photoperiodism, flowering; GO:0009737,response to abscisic acid; GO:0009646,response to absence of light; GO:0009637,response to blue light; GO:0009409,response to cold; GO:0010114,response to red light; GO:0009615,response to virus; GO:0048511,rhy…	--	--	--	--
AT1G12030	0.6626	0.3574	0.6469	2.9199	3.2962	3.7202	17	9	18	80	72	109	2.68869	6.14848e-12	3.55002e-10	up	NC_003070.9	4064485	4066344	-	AT1G12030	-- && --	--	--	phosphoenolpyruvate carboxylase, putative (DUF506) [Arabidopsis thaliana]	O65376_ARATH SubName: Full=At1g12030 {ECO:0000313|EMBL:AAR07518.1}; SubName: Full=F12F1.10 protein {ECO:0000313|EMBL:AAC17612.1}; SubName: Full=Phosphoenolpyruvate carboxylase, putative (DUF506) {ECO:0000313|EMBL:AEE28828.1}; SubName: Full=Uncharacterized protein At1g12030 {ECO:0000313|EMBL:BAD43283.1};	--	--	PF04720.15:PDDEXK-like family of unknown function	--	--	--
AT1G18570	9.4745	11.9596	11.3934	5.1349	4.3241	4.0578	368	456	480	213	143	180	-1.17071	6.15675e-12	3.55002e-10	down	NC_003070.9	6389399	6391386	+	MYB51	Encodes a member of the R2R3-MYB transcription family. Involved in indole glucosinolate biosynthesis. && MYB51_ARATH RecName: Full=Transcription factor MYB51; AltName: Full=Myb-related protein 51; Short=AtMYB51; AltName: Full=Protein HIGH INDOLIC GLUCOSINOLATE 1; AltName: Full=Transcription factor HIG1;	K09422 transcription factor MYB, plant | (RefSeq) MYB51; myb domain protein 51 (A)	--	unnamed protein product [Arabidopsis thaliana]	A0A7G2DRL6_ARATH SubName: Full=(thale cress) hypothetical protein {ECO:0000313|EMBL:CAD5313092.1};	Transcription factor, Myb superfamily	GO:0005634,nucleus; GO:0003700,DNA-binding transcription factor activity; GO:0000976,transcription cis-regulatory region binding; GO:0052544,defense response by callose deposition in cell wall; GO:0042742,defense response to bacterium; GO:0009759,indole glucosinolate biosynthetic process; GO:0009682,induced systemic resistance; GO:0009617,response to bacterium; GO:0009625,response to insect; GO:0…	PF00249.34:Myb-like DNA-binding domain	MYB	TF	MYB->MYB
AT4G24000	0.4733	0.8781	0.7635	3.4502	2.3027	2.2495	28	51	49	218	116	152	2.02297	6.16486e-12	3.55002e-10	up	NC_003075.7	12461907	12465675	+	CSLG2	encodes a protein similar to cellulose synthase && CSLG2_ARATH RecName: Full=Cellulose synthase-like protein G2; Short=AtCslG2; EC=2.4.1.-;	K10999 cellulose synthase A [EC:2.4.1.12] | (RefSeq) IRX3; Cellulose synthase family protein (A)	--	cellulose synthase like G2 [Arabidopsis thaliana]	W8Q6J0_ARATH SubName: Full=Glycosyltransferase {ECO:0000313|EMBL:AHL38679.1}; Flags: Fragment;	--	GO:0000139,Golgi membrane; GO:0016021,integral component of membrane; GO:0005886,plasma membrane; GO:0016760,cellulose synthase (UDP-forming) activity; GO:0051753,mannan synthase activity; GO:0071555,cell wall organization; GO:0030244,cellulose biosynthetic process; GO:0009833,plant-type primary cell wall biogenesis; GO:0003674,molecular_function; GO:0003824,catalytic activity; GO:0008194,UDP-gly…	PF03552.17:Cellulose synthase	--	--	--
AT3G28510	3.7985	4.9204	4.345	1.5808	1.0189	1.3345	162	206	201	72	37	65	-1.61726	6.72293e-12	3.84583e-10	down	NC_003074.8	10685470	10687429	+	AT3G28510	-- && AATP5_ARATH RecName: Full=AAA-ATPase At3g28510; EC=3.6.1.- {ECO:0000250|UniProtKB:Q9FLD5};	K03065 26S proteasome regulatory subunit T5 | (RefSeq) RPT5B; 26S proteasome AAA-ATPase subunit RPT5B (A)	ko03050: Proteasome	P-loop containing nucleoside triphosphate hydrolases superfamily protein [Arabidopsis thaliana]	A0A654FBJ6_ARATH RecName: Full=AAA domain-containing protein {ECO:0000259|SMART:SM00382};	AAA+-type ATPase	GO:0005783,endoplasmic reticulum; GO:0016021,integral component of membrane; GO:0005524,ATP binding; GO:0016887,ATP hydrolysis activity; GO:0006950,response to stress; GO:0000166,nucleotide binding; GO:0003674,molecular_function; GO:0005488,binding; GO:0017076,purine nucleotide binding; GO:0030554,adenyl nucleotide binding; GO:0032553,ribonucleotide binding; GO:0032555,purine ribonucleotide bindi…	PF14363.9:Domain associated at C-terminal with AAA	--	--	--
AT5G26270	2.4665	2.5865	2.809	0.0679	0.2556	0.3176	68	70	84	2	6	10	-3.49347	7.22344e-12	4.11855e-10	down	NC_003076.8	9206375	9208136	+	AT5G26270	-- && --	--	--	transmembrane protein [Arabidopsis thaliana]	F4JZS1_ARATH SubName: Full=Transmembrane protein {ECO:0000313|EMBL:AED93545.1};	--	GO:0016021,integral component of membrane; GO:0005575,cellular_component; GO:0016020,membrane; GO:0031224,intrinsic component of membrane; GO:0110165,cellular anatomical entity	--	--	--	--
AT2G38380	2.8328	1.2047	2.0284	7.4682	9.9164	10.3068	103	43	80	290	307	428	2.31032	7.40178e-12	4.2064e-10	up	NC_003071.7	16076289	16078781	+	AT2G38380	-- && PER22_ARATH RecName: Full=Peroxidase 22; Short=Atperox P22; EC=1.11.1.7; AltName: Full=ATPEa; AltName: Full=Basic peroxidase E; Flags: Precursor;	K00430 peroxidase [EC:1.11.1.7] | (RefSeq) Peroxidase superfamily protein (A)	ko00940: Phenylpropanoid biosynthesis; ko01100: Metabolic pathways; ko01110: Biosynthesis of secondary metabolites	Peroxidase superfamily protein [Arabidopsis thaliana]	A0A384L8X8_ARATH RecName: Full=Peroxidase {ECO:0000256|ARBA:ARBA00012313, ECO:0000256|RuleBase:RU362060}; EC=1.11.1.7 {ECO:0000256|ARBA:ARBA00012313, ECO:0000256|RuleBase:RU362060};	--	GO:0005576,extracellular region; GO:0099503,secretory vesicle; GO:0005773,vacuole; GO:0020037,heme binding; GO:0046872,metal ion binding; GO:0004601,peroxidase activity; GO:0042744,hydrogen peroxide catabolic process; GO:0006979,response to oxidative stress; GO:0010043,response to zinc ion; GO:0003674,molecular_function; GO:0005488,binding; GO:0046906,tetrapyrrole binding; GO:0097159,organic cycl…	PF00141.26:Peroxidase	--	--	--
AT2G01520	1.181	1.0462	1.3729	4.5196	5.7895	6.1146	23	20	29	94	96	136	2.31067	8.14228e-12	4.59707e-10	up	NC_003071.7	235925	237253	+	MLP328	Encodes a cis-cinnamic acid responsive gene that is a member of the major latex protein-like gene family and plays a role in promoting vegetative growth and delaying flowering. && ML328_ARATH RecName: Full=MLP-like protein 328;	--	--	MLP-like protein 328 [Arabidopsis thaliana]	A0A178VYY4_ARATH SubName: Full=(thale cress) hypothetical protein {ECO:0000313|EMBL:CAD5317850.1}; SubName: Full=ZCE1 {ECO:0000313|EMBL:OAP11510.1};	--	GO:0005829,cytosol; GO:0005739,mitochondrion; GO:0005507,copper ion binding; GO:0006952,defense response; GO:0080184,response to phenylpropanoid; GO:0010043,response to zinc ion; GO:0010228,vegetative to reproductive phase transition of meristem; GO:0003674,molecular_function; GO:0005488,binding; GO:0043167,ion binding; GO:0043169,cation binding; GO:0046872,metal ion binding; GO:0046914,transitio…	PF00407.22:Pathogenesis-related protein Bet v 1 family	--	--	--
AT1G45201	56.8088	54.6493	54.9212	99.172	116.027	123.327	3701	3495	3881	6900	6436	9176	1.1498	8.17391e-12	4.59995e-10	up	NC_003070.9	17123785	17129223	+	TLL1	Target of AtGRP7 regulation. && OBL1_ARATH RecName: Full=Triacylglycerol lipase OBL1 {ECO:0000305}; EC=3.1.1.- {ECO:0000269|PubMed:29178188}; AltName: Full=Oil body lipase 1 {ECO:0000303|PubMed:29178188}; Short=AtOBL1 {ECO:0000303|PubMed:29178188};	--	--	triacylglycerol lipase-like 1 [Arabidopsis thaliana]	A0A1P8AVY3_ARATH SubName: Full=Triacylglycerol lipase-like 1 {ECO:0000313|EMBL:ANM60809.1};	Predicted lipase	GO:0016021,integral component of membrane; GO:0005811,lipid droplet; GO:0090406,pollen tube; GO:0047372,acylglycerol lipase activity; GO:0033878,hormone-sensitive lipase activity; GO:0004806,triglyceride lipase activity; GO:0016042,lipid catabolic process; GO:0003674,molecular_function; GO:0003824,catalytic activity; GO:0016298,lipase activity; GO:0016787,hydrolase activity; GO:0016788,hydrolase …	PF01764.28:Lipase (class 3)	--	--	--
AT3G51740	9.1515	8.7869	8.6991	16.2468	18.0585	16.7728	644	607	664	1221	1082	1348	1.05957	8.63088e-12	4.84139e-10	up	NC_003074.8	19188844	19192161	+	IMK2	encodes a leucine-repeat receptor kinase expressed in inflorescence meristem. Locus association was made from performing sequence analysis with IMK3 (MRLK) whose locus association was provided by the authors. && IMK2_ARATH RecName: Full=Probably inactive leucine-rich repeat receptor-like protein kinase IMK2; AltName: Full=Protein INFLORESCENCE MERISTEM RECEPTOR-LIKE KINASE 2; Flags: Precursor;	K27625 phytosulfokine receptor 1 [EC:2.7.11.1 4.6.1.2] | (RefSeq) PSKR1; phytosulfokin receptor 1 (A)	ko00230: Purine metabolism; ko04075: Plant hormone signal transduction	inflorescence meristem receptor-like kinase 2 [Arabidopsis thaliana]	A0A5S9XKR1_ARATH RecName: Full=Protein kinase domain-containing protein {ECO:0000259|PROSITE:PS50011};	--	GO:0016021,integral component of membrane; GO:0009505,plant-type cell wall; GO:0005886,plasma membrane; GO:0009506,plasmodesma; GO:0005524,ATP binding; GO:0004672,protein kinase activity; GO:0006468,protein phosphorylation; GO:0000166,nucleotide binding; GO:0003674,molecular_function; GO:0005488,binding; GO:0017076,purine nucleotide binding; GO:0030554,adenyl nucleotide binding; GO:0032553,ribonu…	PF07714.20:Protein tyrosine and serine/threonine kinase	--	--	--
AT5G59680	2.0896	2.3731	2.1087	0.7536	0.3814	0.3585	148	165	162	57	23	29	-2.04031	1.00943e-11	5.58143e-10	down	NC_003076.8	24046512	24051112	+	AT5G59680	-- && Y5596_ARATH RecName: Full=Probable LRR receptor-like serine/threonine-protein kinase At5g59680; EC=2.7.11.1; Flags: Precursor;	K16224 senescence-induced receptor-like serine/threonine-protein kinase | (RefSeq) FRK1; FLG22-induced receptor-like kinase 1 (A)	ko04016: MAPK signaling pathway - plant; ko04626: Plant-pathogen interaction	Leucine-rich repeat protein kinase family protein [Arabidopsis thaliana]	A0A5S9YFQ2_ARATH RecName: Full=Protein kinase domain-containing protein {ECO:0000259|PROSITE:PS50011};	--	GO:0016021,integral component of membrane; GO:0005524,ATP binding; GO:0106310,protein serine kinase activity; GO:0004674,protein serine/threonine kinase activity; GO:0006468,protein phosphorylation; GO:0000166,nucleotide binding; GO:0003674,molecular_function; GO:0005488,binding; GO:0017076,purine nucleotide binding; GO:0030554,adenyl nucleotide binding; GO:0032553,ribonucleotide binding; GO:0032…	PF12819.10:Malectin-like domain	--	--	--
AT4G30710	4.7971	5.8857	5.2289	2.432	2.2256	1.9377	362	436	428	196	143	167	-1.16017	1.02556e-11	5.64317e-10	down	NC_003075.7	14965143	14969763	-	QWRF8	-- && AUG8_ARATH RecName: Full=AUGMIN subunit 8 {ECO:0000303|PubMed:22505726}; AltName: Full=QWRF motif-containing protein 8 {ECO:0000303|PubMed:20978221}; AltName: Full=ROP1 enhancer 2 {ECO:0000303|PubMed:23735294};	K25918 augmin complex subunit 8 | (RefSeq) QWRF8; QWRF motif protein (DUF566) (A)	--	QWRF motif protein (DUF566) [Arabidopsis thaliana]	A0A5S9XY92_ARATH SubName: Full=(thale cress) hypothetical protein {ECO:0000313|EMBL:CAD5329562.1};	--	GO:0005737,cytoplasm; GO:0005880,nuclear microtubule; GO:0008017,microtubule binding; GO:0051301,cell division; GO:0051225,spindle assembly; GO:0003674,molecular_function; GO:0005488,binding; GO:0005515,protein binding; GO:0008092,cytoskeletal protein binding; GO:0015631,tubulin binding; GO:0008150,biological_process; GO:0009987,cellular process; GO:0000226,microtubule cytoskeleton organization; …	PF04484.15:QWRF family	--	--	--
AT3G16380	0.1162	0.0947	0.1714	1.2401	1.1461	1.4037	5	4	8	57	42	69	3.41417	1.06292e-11	5.83026e-10	up	NC_003074.8	5558445	5561126	-	PAB6	polyadenylate-binding protein%2C putative / PABP%2C putative%2C similar to polyadenylate-binding protein (poly(A)-binding protein) from {Arabidopsis thaliana} SP:P42731%2C (Cucumis sativus) GI:7528270%2C {Homo sapiens} SP:Q13310%2C {Arabidopsis thaliana} SP:Q05196%3B contains InterPro entry IPR000504: RNA-binding region RNP-1 (RNA recognition motif) (RRM). Member of the class III family of PABP p…	K13126 polyadenylate-binding protein | (RefSeq) PAB6; poly(A) binding protein 6 (A)	ko03015: mRNA surveillance pathway; ko03018: RNA degradation	poly(A) binding protein 6 [Arabidopsis thaliana]	A0A7G2EL81_ARATH SubName: Full=(thale cress) hypothetical protein {ECO:0000313|EMBL:CAD5323256.1};	Polyadenylate-binding protein (RRM superfamily)	GO:0005829,cytosol; GO:0005634,nucleus; GO:1990904,ribonucleoprotein complex; GO:0003730,mRNA 3'-UTR binding; GO:0008143,poly(A) binding; GO:0008266,poly(U) RNA binding; GO:0003723,RNA binding; GO:0016071,mRNA metabolic process; GO:0006417,regulation of translation; GO:0006413,translational initiation; GO:0003674,molecular_function; GO:0003676,nucleic acid binding; GO:0003729,mRNA binding; GO:000…	PF00076.25:RNA recognition motif. (a.k.a. RRM, RBD, or RNP domain)	--	--	--
AT4G16690	3.3142	3.1189	3.0846	7.7138	6.5245	6.9922	105	97	106	261	176	253	1.26804	1.08463e-11	5.93058e-10	up	NC_003075.7	9391964	9393650	-	MES16	Encodes a protein shown to have carboxylesterase activity%2C methyl IAA esterase activity%2C and methyl jasmonate esterase activity in vitro. This protein does not act on MeSA%2C MeGA4%2C or MEGA9 in vitro. Although MES16 is similar to MES17%2C a MeIAA hydrolase%2C two mes16 mutant lines (SALK_151578) and (SALK_139756) do not show altered sensitivity to MeIAA in root growth assays. MES16 transcri…	K13544 pheophorbidase [EC:3.1.1.82] | (RefSeq) MES16; methyl esterase 16 (A)	ko00860: Porphyrin metabolism; ko01110: Biosynthesis of secondary metabolites	methyl esterase 16 [Arabidopsis thaliana]	A0A654FQ46_ARATH RecName: Full=Methylesterase {ECO:0000256|RuleBase:RU369012}; EC=3.1.1.- {ECO:0000256|RuleBase:RU369012};	--	GO:0005737,cytoplasm; GO:0052689,carboxylic ester hydrolase activity; GO:0016788,hydrolase activity, acting on ester bonds; GO:0080030,methyl indole-3-acetate esterase activity; GO:0080032,methyl jasmonate esterase activity; GO:0080031,methyl salicylate esterase activity; GO:0035560,pheophorbidase activity; GO:0106372,primary fluorescent dioxobilin-type chlorophyll catabolite methylesterase activ…	PF12697.10:Alpha/beta hydrolase family	--	--	--
AT3G19000	8.42	8.1275	8.5227	16.2369	17.911	16.7816	286	271	314	589	518	651	1.1412	1.11138e-11	6.0577e-10	up	NC_003074.8	6553440	6555147	-	AT3G19000	-- && DLO1_ARATH RecName: Full=Protein DMR6-LIKE OXYGENASE 1 {ECO:0000303|PubMed:25376907}; EC=1.14.11.- {ECO:0000255|PROSITE-ProRule:PRU00805}; AltName: Full=2-oxoglutarate (2OG)-Fe(II) oxygenase-like protein DLO1 {ECO:0000303|PubMed:25376907}; AltName: Full=Protein SENESCENCE-ASSOCIATED GENE 108 {ECO:0000303|PubMed:23959884}; AltName: Full=Salicylate 3-hydroxylase DLO1 {ECO:0000303|PubMed:23959…	K24028 salicylic acid 3-hydroxylase [EC:1.14.11.-] | (RefSeq) 2-oxoglutarate (2OG) and Fe(II)-dependent oxygenase superfamily protein (A)	--	2-oxoglutarate (2OG) and Fe(II)-dependent oxygenase superfamily protein [Arabidopsis thaliana]	A0A384L8W2_ARATH RecName: Full=Fe2OG dioxygenase domain-containing protein {ECO:0000259|PROSITE:PS51471};	Iron/ascorbate family oxidoreductases	GO:0051213,dioxygenase activity; GO:0046872,metal ion binding; GO:0002229,defense response to oomycetes; GO:0010150,leaf senescence; GO:0009617,response to bacterium; GO:0009620,response to fungus; GO:0002239,response to oomycetes; GO:0009751,response to salicylic acid; GO:0046244,salicylic acid catabolic process; GO:0003674,molecular_function; GO:0003824,catalytic activity; GO:0016491,oxidoreduc…	PF14226.9:non-haem dioxygenase in morphine synthesis N-terminal	--	--	--
AT3G09160	4.7285	4.0591	4.0655	10.5963	11.4814	11.9556	89	75	83	213	184	257	1.52341	1.13374e-11	6.16025e-10	up	NC_003074.8	2805779	2807055	-	AT3G09160	-- && NUCL2_ARATH RecName: Full=Nucleolin 2 {ECO:0000303|PubMed:27792779}; AltName: Full=Protein NUCLEOLIN LIKE 2 {ECO:0000303|PubMed:17108323}; Short=AtNUC-L2 {ECO:0000303|PubMed:17108323}; AltName: Full=Protein PARALLEL LIKE 1; Short=AtPARLL1;	K11294 nucleolin | (RefSeq) NUC-L1; nucleolin like 1 (A)	--	RNA-binding (RRM/RBD/RNP motifs) family protein [Arabidopsis thaliana]	F4IZU8_ARATH SubName: Full=RNA-binding (RRM/RBD/RNP motifs) family protein {ECO:0000313|EMBL:AEE74732.1};	--	GO:0005730,nucleolus; GO:1990904,ribonucleoprotein complex; GO:0031491,nucleosome binding; GO:0003723,RNA binding; GO:0006364,rRNA processing; GO:0003674,molecular_function; GO:0003682,chromatin binding; GO:0005488,binding; GO:0044877,protein-containing complex binding; GO:0003676,nucleic acid binding; GO:0097159,organic cyclic compound binding; GO:1901363,heterocyclic compound binding; GO:000613…	PF00076.25:RNA recognition motif. (a.k.a. RRM, RBD, or RNP domain)	--	--	--
AT4G19420	8.5273	10.7496	9.3095	5.1339	3.5433	3.7393	619	766	733	398	219	310	-1.09726	1.17604e-11	6.37011e-10	down	NC_003075.7	10587166	10591633	-	AT4G19420	-- && PAE8_ARATH RecName: Full=Pectin acetylesterase 8 {ECO:0000303|PubMed:25115560}; EC=3.1.1.- {ECO:0000305}; Flags: Precursor;	K19882 O-palmitoleoyl-L-serine hydrolase [EC:3.1.1.98] | (RefSeq) Pectinacetylesterase family protein (A)	--	Pectinacetylesterase family protein [Arabidopsis thaliana]	A0A654FQW0_ARATH RecName: Full=Pectin acetylesterase {ECO:0000256|RuleBase:RU363114}; EC=3.1.1.- {ECO:0000256|RuleBase:RU363114};	Pectin acetylesterase and similar proteins	GO:0005576,extracellular region; GO:0052793,pectin acetylesterase activity; GO:0071555,cell wall organization; GO:0003674,molecular_function; GO:0003824,catalytic activity; GO:0016787,hydrolase activity; GO:0016788,hydrolase activity, acting on ester bonds; GO:0052689,carboxylic ester hydrolase activity; GO:0008150,biological_process; GO:0009987,cellular process; GO:0016043,cellular component org…	PF03283.16:Pectinacetylesterase	--	--	--
AT3G16530	88.5262	86.9654	86.2284	36.689	39.5094	42.4303	2300	2218	2430	1018	874	1259	-1.02066	1.24062e-11	6.67815e-10	down	NC_003074.8	5624326	5625519	-	AT3G16530	Lectin like protein whose expression is induced upon treatment with chitin oligomers. && LECT5_ARATH RecName: Full=Lectin-like protein At3g16530; Flags: Precursor;	--	--	Legume lectin family protein [Arabidopsis thaliana]	A0A654F7S5_ARATH RecName: Full=Lectin_legB domain-containing protein {ECO:0000259|Pfam:PF00139};	--	GO:0048046,apoplast; GO:0005829,cytosol; GO:0005634,nucleus; GO:0030246,carbohydrate binding; GO:0010200,response to chitin; GO:0002239,response to oomycetes; GO:0003674,molecular_function; GO:0005488,binding; GO:0008150,biological_process; GO:0010033,response to organic substance; GO:0010243,response to organonitrogen compound; GO:0042221,response to chemical; GO:0050896,response to stimulus; GO…	PF00139.22:Legume lectin domain	--	--	--
AT4G27300	6.2396	6.9367	6.5608	3.0102	2.5228	3.1219	427	466	487	220	147	244	-1.07375	1.26611e-11	6.79425e-10	down	NC_003075.7	13668676	13672413	-	AT4G27300	-- && SD11_ARATH RecName: Full=G-type lectin S-receptor-like serine/threonine-protein kinase SD1-1; EC=2.7.11.1; AltName: Full=S-domain-1 (SD1) receptor kinase 1; Short=SD1-1; Flags: Precursor;	K13416 brassinosteroid insensitive 1-associated receptor kinase 1 [EC:2.7.10.1 2.7.11.1] | (RefSeq) BAK1; BRI1-associated receptor kinase (A)	ko04016: MAPK signaling pathway - plant; ko04075: Plant hormone signal transduction; ko04626: Plant-pathogen interaction	S-locus lectin protein kinase family protein [Arabidopsis thaliana]	A0A5S9XX08_ARATH RecName: Full=Receptor-like serine/threonine-protein kinase {ECO:0000256|PIRNR:PIRNR000641}; EC=2.7.11.1 {ECO:0000256|PIRNR:PIRNR000641};	--	GO:0016021,integral component of membrane; GO:0005886,plasma membrane; GO:0009506,plasmodesma; GO:0005524,ATP binding; GO:0005516,calmodulin binding; GO:0030246,carbohydrate binding; GO:0106310,protein serine kinase activity; GO:0004674,protein serine/threonine kinase activity; GO:0031625,ubiquitin protein ligase binding; GO:0006468,protein phosphorylation; GO:0048544,recognition of pollen; GO:00…	PF07714.20:Protein tyrosine and serine/threonine kinase	--	--	--
AT4G15660	2.7378	1.9921	2.0734	6.821	10.2782	10.9161	56	40	46	149	179	255	2.17279	1.40722e-11	7.52821e-10	up	NC_003075.7	8925571	8926510	+	AT4G15660	-- && GRXS8_ARATH RecName: Full=Monothiol glutaredoxin-S8; Short=AtGrxS8; AltName: Full=Protein ROXY 15;	K03676 glutaredoxin 3 | (RefSeq) Thioredoxin superfamily protein (A)	--	Thioredoxin superfamily protein [Arabidopsis thaliana]	A0A178UV83_ARATH SubName: Full=(thale cress) hypothetical protein {ECO:0000313|EMBL:CAD5328032.1};	Glutaredoxin and related proteins	GO:0005829,cytosol; GO:0005634,nucleus; GO:0051537,2 iron, 2 sulfur cluster binding; GO:0097573,glutathione oxidoreductase activity; GO:0046872,metal ion binding; GO:0010167,response to nitrate; GO:0003674,molecular_function; GO:0005488,binding; GO:0051536,iron-sulfur cluster binding; GO:0051540,metal cluster binding; GO:0003824,catalytic activity; GO:0015035,protein-disulfide reductase activity;…	PF00462.27:Glutaredoxin	--	--	--
AT4G11211	26.927	25.5886	23.1582	9.9784	8.2695	5.8318	283	264	264	112	74	70	-1.55214	1.75145e-11	9.28374e-10	down	NC_003075.7	6836106	6836588	+	AT4G11211	-- && --	--	--	hypothetical protein EUTSA_v10029180mg [Eutrema salsugineum]	V4L7S0_EUTSA SubName: Full=Uncharacterized protein {ECO:0000313|EMBL:ESQ38387.1};	--	--	--	--	--	--
AT3G55980	30.2315	29.8354	32.1483	54.7195	62.794	66.0909	1538	1490	1774	2973	2720	3840	1.11721	1.85548e-11	9.80517e-10	up	NC_003074.8	20776220	20778952	+	SZF1	-- && C3H47_ARATH RecName: Full=Zinc finger CCCH domain-containing protein 47; Short=AtC3H47; AltName: Full=AtSZF1;	--	--	Zinc finger CCCH-type, partial [Arabidopsis thaliana x Arabidopsis arenosa]	A0A1I9LNJ4_ARATH SubName: Full=Salt-inducible zinc finger 1 {ECO:0000313|EMBL:ANM64152.1};	CCCH-type Zn-finger protein	GO:0005634,nucleus; GO:0003677,DNA binding; GO:0003700,DNA-binding transcription factor activity; GO:0046872,metal ion binding; GO:0071456,cellular response to hypoxia; GO:0006355,regulation of DNA-templated transcription; GO:0003674,molecular_function; GO:0003676,nucleic acid binding; GO:0005488,binding; GO:0097159,organic cyclic compound binding; GO:1901363,heterocyclic compound binding; GO:014…	PF13637.9:Ankyrin repeats (many copies)	C3H	TF	C3H
AT2G37130	63.1157	65.7446	64.3275	26.2456	28.7087	31.3696	2218	2268	2452	985	859	1259	-1.03964	2.17135e-11	1.14395e-09	down	NC_003071.7	15597921	15600154	-	AT2G37130	-- && PER21_ARATH RecName: Full=Peroxidase 21; Short=Atperox P21; EC=1.11.1.7; AltName: Full=ATP2a/ATP2b; AltName: Full=PRXR5; Flags: Precursor;	K00430 peroxidase [EC:1.11.1.7] | (RefSeq) Peroxidase superfamily protein (A)	ko00940: Phenylpropanoid biosynthesis; ko01100: Metabolic pathways; ko01110: Biosynthesis of secondary metabolites	Peroxidase superfamily protein [Arabidopsis thaliana]	A0A5S9X4V2_ARATH RecName: Full=Peroxidase {ECO:0000256|ARBA:ARBA00012313, ECO:0000256|RuleBase:RU362060}; EC=1.11.1.7 {ECO:0000256|ARBA:ARBA00012313, ECO:0000256|RuleBase:RU362060};	--	GO:0009505,plant-type cell wall; GO:0020037,heme binding; GO:0046872,metal ion binding; GO:0004601,peroxidase activity; GO:0050832,defense response to fungus; GO:0042744,hydrogen peroxide catabolic process; GO:0006979,response to oxidative stress; GO:0048511,rhythmic process; GO:0003674,molecular_function; GO:0005488,binding; GO:0046906,tetrapyrrole binding; GO:0097159,organic cyclic compound bin…	PF00141.26:Peroxidase	--	--	--
AT3G55646	6.5119	9.1687	7.1507	25.8658	15.1501	16.9603	157	217	187	666	311	467	1.44394	2.19459e-11	1.15269e-09	up	NC_003074.8	20644843	20646688	+	AT3G55646	-- && --	--	--	TPRXL [Arabidopsis thaliana]	Q1G3N4_ARATH SubName: Full=TPRXL {ECO:0000313|EMBL:AEE79415.1};	--	--	--	--	--	--
AT3G08770	36.4615	35.4663	33.2649	66.8004	86.9847	84.5811	576	550	570	1127	1170	1526	1.30876	2.29296e-11	1.20072e-09	up	NC_003074.8	2664069	2664888	-	LTP6	Predicted to encode a PR (pathogenesis-related) protein. Belongs to the lipid transfer protein (PR-14) family with the following members: At2g38540/LTP1%2C At2g38530/LTP2%2C At5g59320/LTP3%2C At5g59310/LTP4%2C At3g51600/LTP5%2C At3g08770/LTP6%2C At2g15050/LTP7%2C At2g18370/LTP8%2C At2g15325/LTP9%2C At5g01870/LTP10%2C At4g33355/LTP11%2C At3g51590/LTP12%2C At5g44265/LTP13%2C At5g62065/LTP14%2C At4g…	--	--	lipid transfer protein 6 [Arabidopsis thaliana]	A0A178VIA8_ARATH RecName: Full=Non-specific lipid-transfer protein {ECO:0000256|RuleBase:RU000628};	--	GO:0008289,lipid binding; GO:0006869,lipid transport; GO:0003674,molecular_function; GO:0005488,binding; GO:0006810,transport; GO:0008150,biological_process; GO:0010876,lipid localization; GO:0033036,macromolecule localization; GO:0051179,localization; GO:0051234,establishment of localization; GO:0071702,organic substance transport	PF00234.25:Protease inhibitor/seed storage/LTP family	--	--	--
AT2G18660	5.4773	6.9134	5.4722	12.0964	14.0704	12.7827	251	311	272	592	549	669	1.25039	2.30254e-11	1.20211e-09	up	NC_003071.7	8089411	8091736	-	PNP-A	Encodes PNP-A (Plant Natriuretic Peptide A). PNPs are a class of systemically mobile molecules distantly related to expansins%3B their biological role has remained elusive. PNP-A contains a signal peptide domain and is secreted into the extracellular space. Co-expression analyses using microarray data suggest that PNP-A may function as a component of plant defence response and SAR in particular%2…	--	--	RlpA-like domain superfamily, partial [Arabidopsis suecica]	A0A178VYJ1_ARATH SubName: Full=PNP-A {ECO:0000313|EMBL:OAP10906.1};	--	GO:0048046,apoplast; GO:0051428,peptide hormone receptor binding; GO:0010230,alternative respiration; GO:0009627,systemic acquired resistance; GO:0003674,molecular_function; GO:0005102,signaling receptor binding; GO:0005488,binding; GO:0005515,protein binding; GO:0051427,hormone receptor binding; GO:0006091,generation of precursor metabolites and energy; GO:0008150,biological_process; GO:0008152,…	PF03330.21:Lytic transglycolase	--	--	--
AT4G02290	13.4946	7.8093	9.217	27.6767	25.9665	28.4585	683	388	506	1496	1119	1645	1.53689	2.32237e-11	1.20882e-09	up	NC_003075.7	1002338	1005305	-	GH9B13	-- && GUN17_ARATH RecName: Full=Endoglucanase 17; EC=3.2.1.4; AltName: Full=Endo-1,4-beta glucanase 17; Flags: Precursor;	K01179 endoglucanase [EC:3.2.1.4] | (RefSeq) GH9B13; glycosyl hydrolase 9B13 (A)	ko00500: Starch and sucrose metabolism; ko01100: Metabolic pathways	glycosyl hydrolase 9B13 [Arabidopsis thaliana]	A0A654FL72_ARATH RecName: Full=Endoglucanase {ECO:0000256|RuleBase:RU361166}; EC=3.2.1.4 {ECO:0000256|RuleBase:RU361166};	--	GO:0005576,extracellular region; GO:0008810,cellulase activity; GO:0071555,cell wall organization; GO:0030245,cellulose catabolic process; GO:0003674,molecular_function; GO:0003824,catalytic activity; GO:0004553,hydrolase activity, hydrolyzing O-glycosyl compounds; GO:0016787,hydrolase activity; GO:0016798,hydrolase activity, acting on glycosyl bonds; GO:0008150,biological_process; GO:0009987,cel…	PF00759.22:Glycosyl hydrolase family 9	--	--	--
AT4G25700	17.5694	18.9864	17.832	32.4144	38.2694	37.3867	674	715	742	1328	1250	1638	1.11599	2.46364e-11	1.27851e-09	up	NC_003075.7	13093869	13096049	-	BETA-OHASE-1	Converts beta-carotene to zeaxanthin via cryptoxanthin. && BCH1_ARATH RecName: Full=Beta-carotene 3-hydroxylase 1, chloroplastic; Short=AtB1; EC=1.14.15.24 {ECO:0000269|PubMed:8798688}; Flags: Precursor;	K15746 beta-carotene 3-hydroxylase [EC:1.14.15.24] | (RefSeq) BETA-OHASE_1; beta-hydroxylase 1 (A)	ko00906: Carotenoid biosynthesis; ko01100: Metabolic pathways; ko01110: Biosynthesis of secondary metabolites	beta-hydroxylase 1 [Arabidopsis thaliana]	A0A178V372_ARATH SubName: Full=Chy1 {ECO:0000313|EMBL:OAO99351.1};	--	GO:0031969,chloroplast membrane; GO:0016021,integral component of membrane; GO:0016787,hydrolase activity; GO:0005506,iron ion binding; GO:0016491,oxidoreductase activity; GO:0016123,xanthophyll biosynthetic process; GO:0003674,molecular_function; GO:0003824,catalytic activity; GO:0005488,binding; GO:0043167,ion binding; GO:0043169,cation binding; GO:0046872,metal ion binding; GO:0046914,transiti…	PF04116.16:Fatty acid hydroxylase	--	--	--
AT1G24260	1.8441	3.0572	1.9001	0.2031	0.0425	0.0317	51	83	57	6	1	1	-4.49688	2.49667e-11	1.28794e-09	down	NC_003070.9	8593536	8596123	-	SEP3	Member of the MADs box transcription factor family. SEP3 is redundant with SEP1 and 2. Flowers of SEP1/2/3 triple mutants show a conversion of petals and stamens to sepals.SEP3 forms heterotetrameric complexes with other MADS box family members and binds to the CArG box motif. && SEP3_ARATH RecName: Full=Developmental protein SEPALLATA 3; AltName: Full=Agamous-like MADS-box protein AGL9;	K09264 MADS-box transcription factor, plant | (RefSeq) SEP1; K-box region and MADS-box transcription factor family protein (A)	--	K-box region and MADS-box transcription factor family protein [Arabidopsis thaliana]	A0A178W2I1_ARATH SubName: Full=SEP3 {ECO:0000313|EMBL:OAP12719.1};	MADS box transcription factor	GO:0005634,nucleus; GO:0003677,DNA binding; GO:0003700,DNA-binding transcription factor activity; GO:0000981,DNA-binding transcription factor activity, RNA polymerase II-specific; GO:0046983,protein dimerization activity; GO:0000978,RNA polymerase II cis-regulatory region sequence-specific DNA binding; GO:0001708,cell fate specification; GO:0009908,flower development; GO:0080001,mucilage extrusio…	PF00319.21:SRF-type transcription factor (DNA-binding and dimerisation domain)	MADS-MIKC	TF	MADS->MADS-MIKC
AT3G18010	0.4477	0.4829	0.4128	1.8249	2.5982	2.4905	17	18	17	74	84	108	2.49326	2.6359e-11	1.34773e-09	up	NC_003074.8	6160733	6163453	-	WOX1	Encodes a WUSCHEL-related homeobox gene family member with 65 amino acids in its homeodomain. Proteins in this family contain a sequence of eight residues (TLPLFPMH) downstream of the homeodomain called the WUS box. Its mRNA is expressed in the initiating vascular primordium of the cotyledons during heart and torpedo stages. && WOX1_ARATH RecName: Full=WUSCHEL-related homeobox 1; AltName: Full=PF…	--	--	WUSCHEL related homeobox 1 [Arabidopsis thaliana]	A0A5S9XDJ8_ARATH RecName: Full=Homeobox domain-containing protein {ECO:0000259|PROSITE:PS50071};	--	GO:0005634,nucleus; GO:0003677,DNA binding; GO:0003700,DNA-binding transcription factor activity; GO:0099402,plant organ development; GO:0003674,molecular_function; GO:0003676,nucleic acid binding; GO:0005488,binding; GO:0097159,organic cyclic compound binding; GO:1901363,heterocyclic compound binding; GO:0140110,transcription regulator activity; GO:0007275,multicellular organism development; GO:…	PF00046.32:Homeodomain	HB-WOX	TF	HB->HB-WOX
AT3G28740	1.4388	1.8468	1.8041	4.9041	4.4275	4.2079	50	63	68	182	131	167	1.52269	2.76313e-11	1.40863e-09	up	NC_003074.8	10788698	10790553	-	CYP81D11	Encodes a member of the cytochrome p450 family. Expression is upregulated in response to cis-jasmonate treatment. Overexpression induces synthesis of volatile compounds that affect chemical ecology and insect interactions. && C8D11_ARATH RecName: Full=Cytochrome P450 81D11; EC=1.14.-.-;	K24542 cytochrome P450 family 81 subfamily D | (RefSeq) CYP81D11; Cytochrome P450 superfamily protein (A)	--	Cytochrome P450 superfamily protein [Arabidopsis thaliana]	A0A654FBK0_ARATH SubName: Full=Uncharacterized protein {ECO:0000313|EMBL:VYS58936.1};	Cytochrome P450 CYP2 subfamily	GO:0016021,integral component of membrane; GO:0016020,membrane; GO:0020037,heme binding; GO:0005506,iron ion binding; GO:0016709,oxidoreductase activity, acting on paired donors, with incorporation or reduction of molecular oxygen, NAD(P)H as one donor, and incorporation of one atom of oxygen; GO:0002213,defense response to insect; GO:0003674,molecular_function; GO:0005488,binding; GO:0046906,tet…	PF00067.25:Cytochrome P450	--	--	--
AT4G01870	5.9193	6.5743	5.6088	11.6048	12.9869	14.379	288	314	296	603	538	799	1.23142	2.7778e-11	1.41195e-09	up	NC_003075.7	808376	810611	-	AT4G01870	-- && --	--	--	tolB protein-like protein [Arabidopsis thaliana]	A0A1P8B8B4_ARATH SubName: Full=TolB protein-like protein {ECO:0000313|EMBL:ANM67810.1};	--	GO:0006508,proteolysis; GO:0006807,nitrogen compound metabolic process; GO:0008150,biological_process; GO:0008152,metabolic process; GO:0019538,protein metabolic process; GO:0043170,macromolecule metabolic process; GO:0044238,primary metabolic process; GO:0071704,organic substance metabolic process; GO:1901564,organonitrogen compound metabolic process	PF07676.15:WD40-like Beta Propeller Repeat	--	--	--
AT4G16370	43.5379	41.9049	42.8716	74.5644	87.5645	84.8346	2556	2415	2730	4675	4377	5688	1.06865	2.92861e-11	1.48162e-09	up	NC_003075.7	9247302	9250343	-	OPT3	Encodes an oligopeptide transporter involved in metal homeostasis. It loads iron into the phloem%2C facilitates iron recirculation from the xylem to the phloem%2C and regulates both shoot-to-root iron signaling and iron redistribution from mature to developing tissues. && OPT3_ARATH RecName: Full=Oligopeptide transporter 3; Short=AtOPT3;	--	--	oligopeptide transporter [Arabidopsis thaliana]	A0A178UX74_ARATH SubName: Full=(thale cress) hypothetical protein {ECO:0000313|EMBL:CAD5328109.1}; SubName: Full=OPT3 {ECO:0000313|EMBL:OAO98205.1};	Sexual differentiation process protein ISP4	GO:0005829,cytosol; GO:0005887,integral component of plasma membrane; GO:0016020,membrane; GO:0005886,plasma membrane; GO:0009506,plasmodesma; GO:0035673,oligopeptide transmembrane transporter activity; GO:0046915,transition metal ion transmembrane transporter activity; GO:0006875,cellular metal ion homeostasis; GO:0055072,iron ion homeostasis; GO:0015031,protein transport; GO:1990388,xylem-to-ph…	PF03169.18:OPT oligopeptide transporter protein	--	--	--
AT3G06355	23.253	20.7033	23.2945	45.7751	57.6308	56.2715	254	222	276	534	536	702	1.37175	2.93196e-11	1.48162e-09	up	NC_003074.8	14199575	14200076	+	AT3G06355	-- && --	--	--	Reverse transcriptase RNA-dependent DNA polymerase [Arabidopsis suecica]	Q0WWS3_ARATH SubName: Full=Uncharacterized protein {ECO:0000313|EMBL:BAE98425.1}; Flags: Fragment;	--	--	--	--	--	--
AT1G08890	10.5941	9.6929	11.327	4.6614	4.2627	4.5093	432	388	501	203	148	210	-1.12407	3.01885e-11	1.5211e-09	down	NC_003070.9	2848149	2852270	+	AT1G08890	-- && ERDL1_ARATH RecName: Full=Sugar transporter ERD6-like 1; AltName: Full=Sugar transporter-like protein 4;	K03444 MFS transporter, SP family, ERD6-like sugar transporter | (RefSeq) Major facilitator superfamily protein (A)	--	Major facilitator superfamily protein [Arabidopsis thaliana]	A0A178W7N4_ARATH RecName: Full=MFS domain-containing protein {ECO:0000259|PROSITE:PS50850};	Predicted transporter (major facilitator superfamily)	GO:0016021,integral component of membrane; GO:0016020,membrane; GO:0051119,sugar transmembrane transporter activity; GO:0022857,transmembrane transporter activity; GO:0055085,transmembrane transport; GO:0003674,molecular_function; GO:0005215,transporter activity; GO:0015144,carbohydrate transmembrane transporter activity; GO:0006810,transport; GO:0008150,biological_process; GO:0009987,cellular pr…	PF00083.27:Sugar (and other) transporter	--	--	--
AT3G20600	11.2706	17.2453	10.7301	4.7383	2.5394	3.1418	245	368	253	110	47	78	-1.80668	3.69496e-11	1.85101e-09	down	NC_003074.8	7194771	7195769	+	NDR1	Required for non-race specific resistance to bacterial and fungal pathogens.Mediates systemic acquired resistance (SAR) response. && NDR1_ARATH RecName: Full=Protein NDR1; AltName: Full=Non-race specific disease resistance protein 1; Short=AtNDR1; Flags: Precursor;	--	--	Late embryogenesis abundant (LEA) hydroxyproline-rich glycoprotein family [Arabidopsis thaliana]	A0A654FEF3_ARATH SubName: Full=Uncharacterized protein {ECO:0000313|EMBL:VYS58042.1};	--	GO:0046658,anchored component of plasma membrane; GO:0016020,membrane; GO:0005886,plasma membrane; GO:0009506,plasmodesma; GO:0042742,defense response to bacterium; GO:0050832,defense response to fungus; GO:0098542,defense response to other organism; GO:0009626,plant-type hypersensitive response; GO:0010942,positive regulation of cell death; GO:0006950,response to stress; GO:0006952,defense respo…	--	--	--	--
AT3G52720	9.3164	10.9395	8.9494	5.1082	2.9925	3.4628	596	687	621	349	163	253	-1.23587	4.69181e-11	2.33687e-09	down	NC_003074.8	19538540	19542286	-	ACA1	Encodes an alpha carbonic anhydrase (CAH1) located in the chloroplast stroma. Most chloroplast proteins are encoded by the nuclear genome and imported with the help of sorting signals that are intrinsic parts of the polypeptides. CAH1 takes an alternative route through the secretory pathway%2C and becomes N-glycosylated before entering the chloroplast. Glycosylation and intra-molecular disulfide …	K01674 carbonic anhydrase [EC:4.2.1.1] | (RefSeq) ACA1; alpha carbonic anhydrase 1 (A)	ko00910: Nitrogen metabolism; ko01100: Metabolic pathways	alpha carbonic anhydrase 1 [Arabidopsis thaliana]	A0A178V615_ARATH RecName: Full=Carbonic anhydrase {ECO:0000256|ARBA:ARBA00012925, ECO:0000256|RuleBase:RU367011}; EC=4.2.1.1 {ECO:0000256|ARBA:ARBA00012925, ECO:0000256|RuleBase:RU367011};	Carbonic anhydrase	GO:0009570,chloroplast stroma; GO:0005783,endoplasmic reticulum; GO:0004089,carbonate dehydratase activity; GO:0016836,hydro-lyase activity; GO:0008270,zinc ion binding; GO:0006730,one-carbon metabolic process; GO:0003674,molecular_function; GO:0003824,catalytic activity; GO:0016829,lyase activity; GO:0016835,carbon-oxygen lyase activity; GO:0005488,binding; GO:0043167,ion binding; GO:0043169,cat…	PF00194.24:Eukaryotic-type carbonic anhydrase	--	--	--
AT4G23990	1.7039	2.1655	1.9	4.3458	5.0125	4.3764	105	131	127	286	263	308	1.37327	4.77971e-11	2.37383e-09	up	NC_003075.7	12456342	12460753	+	CSLG3	encodes a protein similar to cellulose synthase && CSLG3_ARATH RecName: Full=Cellulose synthase-like protein G3; Short=AtCslG3; EC=2.4.1.-;	K10999 cellulose synthase A [EC:2.4.1.12] | (RefSeq) IRX3; Cellulose synthase family protein (A)	--	cellulose synthase like G3 [Arabidopsis thaliana]	W8Q2Y5_ARATH SubName: Full=Glycosyltransferase {ECO:0000313|EMBL:AHL38680.1}; Flags: Fragment;	--	GO:0000139,Golgi membrane; GO:0016021,integral component of membrane; GO:0005886,plasma membrane; GO:0016760,cellulose synthase (UDP-forming) activity; GO:0051753,mannan synthase activity; GO:0071555,cell wall organization; GO:0030244,cellulose biosynthetic process; GO:0009833,plant-type primary cell wall biogenesis; GO:0003674,molecular_function; GO:0003824,catalytic activity; GO:0008194,UDP-gly…	PF03552.17:Cellulose synthase	--	--	--
AT3G29250	1.0738	0.9376	1.1313	3.361	4.7201	3.8144	35	30	40	117	131	142	2.04194	5.215e-11	2.58262e-09	up	NC_003074.8	11193389	11195171	-	SDR4	-- && SDR4_ARATH RecName: Full=Short-chain dehydrogenase reductase 4; Short=AtSDR4; EC=1.1.1.-;	K09841 xanthoxin dehydrogenase [EC:1.1.1.288] | (RefSeq) ABA2; NAD(P)-binding Rossmann-fold superfamily protein (A)	ko00906: Carotenoid biosynthesis; ko01100: Metabolic pathways; ko01110: Biosynthesis of secondary metabolites	NAD(P)-binding Rossmann-fold superfamily protein [Arabidopsis thaliana]	A0A654FBT2_ARATH SubName: Full=Uncharacterized protein {ECO:0000313|EMBL:VYS59003.1};	Reductases with broad range of substrate specificities	GO:0005507,copper ion binding; GO:0016491,oxidoreductase activity; GO:0003674,molecular_function; GO:0005488,binding; GO:0043167,ion binding; GO:0043169,cation binding; GO:0046872,metal ion binding; GO:0046914,transition metal ion binding; GO:0003824,catalytic activity	PF13561.9:Enoyl-(Acyl carrier protein) reductase	--	--	--
AT3G16800	5.8385	5.3553	5.2487	2.1323	2.0202	1.9727	241	217	235	94	71	93	-1.31469	5.35676e-11	2.64526e-09	down	NC_003074.8	5720941	5723185	+	AT3G16800	-- && P2C41_ARATH RecName: Full=Probable protein phosphatase 2C 41; Short=AtPP2C41; EC=3.1.3.16;	K17506 protein phosphatase 1L [EC:3.1.3.16] | (RefSeq) Protein phosphatase 2C family protein (A)	--	Protein phosphatase 2C family protein [Arabidopsis thaliana]	F4J3W4_ARATH RecName: Full=PPM-type phosphatase domain-containing protein {ECO:0000259|PROSITE:PS51746};	Serine/threonine protein phosphatase	GO:0005737,cytoplasm; GO:0005634,nucleus; GO:0046872,metal ion binding; GO:0017018,myosin phosphatase activity; GO:0004722,protein serine/threonine phosphatase activity; GO:0009819,drought recovery; GO:0000226,microtubule cytoskeleton organization; GO:0045926,negative regulation of growth; GO:0035970,peptidyl-threonine dephosphorylation; GO:0006470,protein dephosphorylation; GO:0003674,molecular_…	PF00481.24:Protein phosphatase 2C	--	--	--
AT1G80050	16.8716	16.5503	17.7018	30.5054	34.7269	33.7487	594	572	676	1147	1041	1357	1.07479	5.37453e-11	2.6465e-09	up	NC_003070.9	30111497	30114010	-	APT2	Encodes an adenosine phosphoribosyl transferase(E.C:2.4.2.7)%2C a constitutively expressed enzyme involved in the one-step salvage of adenine to AMP. This isozyme has high affinity for cytokinins and is likely to be localized to the cytosol. && APT2_ARATH RecName: Full=Adenine phosphoribosyltransferase 2; Short=APRT 2; Short=AtAPT2; EC=2.4.2.7;	K00759 adenine phosphoribosyltransferase [EC:2.4.2.7] | (RefSeq) APT2; adenine phosphoribosyl transferase 2 (A)	ko00230: Purine metabolism; ko01100: Metabolic pathways; ko01232: Nucleotide metabolism	adenine phosphoribosyl transferase 2 [Arabidopsis thaliana]	A0A178W1K2_ARATH RecName: Full=Adenine phosphoribosyltransferase {ECO:0000256|ARBA:ARBA00011893}; EC=2.4.2.7 {ECO:0000256|ARBA:ARBA00011893};	Adenine phosphoribosyl transferases	GO:0005829,cytosol; GO:0005794,Golgi apparatus; GO:0005886,plasma membrane; GO:0003999,adenine phosphoribosyltransferase activity; GO:0015114,phosphate ion transmembrane transporter activity; GO:0006168,adenine salvage; GO:0044209,AMP salvage; GO:0006166,purine ribonucleoside salvage; GO:0003674,molecular_function; GO:0003824,catalytic activity; GO:0016740,transferase activity; GO:0016757,glycosy…	PF00156.30:Phosphoribosyl transferase domain	--	--	--
AT1G75880	4.9894	4.7458	5.0433	1.3509	1.4473	1.658	166	155	182	48	41	63	-1.61299	5.4954e-11	2.69073e-09	down	NC_003070.9	28490443	28492578	+	AT1G75880	-- && EXL1_ARATH RecName: Full=GDSL esterase/lipase EXL1; EC=3.1.1.-; AltName: Full=Family II extracellular lipase 1; Short=Family II lipase EXL1; Flags: Precursor;	--	--	SGNH hydrolase-type esterase superfamily protein [Arabidopsis thaliana]	A0A178W4S4_ARATH SubName: Full=Uncharacterized protein {ECO:0000313|EMBL:OAP13500.1};	--	GO:0005576,extracellular region; GO:0016298,lipase activity; GO:0016042,lipid catabolic process; GO:0003674,molecular_function; GO:0003824,catalytic activity; GO:0016787,hydrolase activity; GO:0016788,hydrolase activity, acting on ester bonds; GO:0006629,lipid metabolic process; GO:0008150,biological_process; GO:0008152,metabolic process; GO:0009056,catabolic process; GO:0044238,primary metabolic…	PF00657.25:GDSL-like Lipase/Acylhydrolase	--	--	--
AT2G37760	6.376	6.6919	7.0742	12.6899	12.9022	13.0749	231	238	278	491	398	541	1.05742	6.02821e-11	2.93503e-09	up	NC_003071.7	15831656	15833921	+	AKR4C8	Encodes an NADPH-dependent aldo-keto reductase that can act on a wide variety of substrates in vitro including aliphatic and aromatic aldehydes and steroids. Transcript levels for this gene are up-regulated in response to cold%2C salt%2C and drought stress. && AKRC8_ARATH RecName: Full=Aldo-keto reductase family 4 member C8; EC=1.1.1.-;	K00002 alcohol dehydrogenase (NADP+) [EC:1.1.1.2] | (RefSeq) AKR4C10; NAD(P)-linked oxidoreductase superfamily protein (A)	ko00010: Glycolysis / Gluconeogenesis; ko00040: Pentose and glucuronate interconversions; ko00053: Ascorbate and aldarate metabolism; ko00561: Glycerolipid metabolism; ko00620: Pyruvate metabolism; ko01100: Metabolic pathways; ko01110: Biosynthesis of secondary metabolites; ko01240: Biosynthesis of cofactors	NAD(P)-linked oxidoreductase superfamily protein [Arabidopsis thaliana]	A0A178VZ90_ARATH SubName: Full=AKR4C8 {ECO:0000313|EMBL:OAP10565.1};	Aldo/keto reductase family proteins	GO:0005829,cytosol; GO:0005783,endoplasmic reticulum; GO:0004032,alditol:NADP+ 1-oxidoreductase activity; GO:0004033,aldo-keto reductase (NADP) activity; GO:0070401,NADP+ binding; GO:0016229,steroid dehydrogenase activity; GO:0009409,response to cold; GO:0009651,response to salt stress; GO:0009636,response to toxic substance; GO:0009414,response to water deprivation; GO:0003674,molecular_function…	PF00248.24:Aldo/keto reductase family	--	--	--
AT5G17330	1.7908	1.54	2.4229	5.379	5.0807	5.6205	77	65	113	247	186	276	1.59231	6.23703e-11	3.01973e-09	up	NC_003076.8	5710910	5715075	+	GAD	Encodes one of two isoforms of glutamate decarboxylase. && DCE1_ARATH RecName: Full=Glutamate decarboxylase 1; Short=GAD 1 {ECO:0000303|PubMed:9700069}; EC=4.1.1.15 {ECO:0000305|PubMed:9700069};	K01580 glutamate decarboxylase [EC:4.1.1.15] | (RefSeq) GAD; glutamate decarboxylase (A)	ko00250: Alanine, aspartate and glutamate metabolism; ko00410: beta-Alanine metabolism; ko00430: Taurine and hypotaurine metabolism; ko00650: Butanoate metabolism; ko01100: Metabolic pathways; ko01110: Biosynthesis of secondary metabolites	glutamate decarboxylase [Arabidopsis thaliana]	A0A5S9Y4Y1_ARATH RecName: Full=Glutamate decarboxylase {ECO:0000256|ARBA:ARBA00012421, ECO:0000256|RuleBase:RU361171}; EC=4.1.1.15 {ECO:0000256|ARBA:ARBA00012421, ECO:0000256|RuleBase:RU361171};	Glutamate decarboxylase/sphingosine phosphate lyase	GO:0005829,cytosol; GO:0005516,calmodulin binding; GO:0004351,glutamate decarboxylase activity; GO:0030170,pyridoxal phosphate binding; GO:0006538,glutamate catabolic process; GO:0003674,molecular_function; GO:0005488,binding; GO:0005515,protein binding; GO:0003824,catalytic activity; GO:0016829,lyase activity; GO:0016830,carbon-carbon lyase activity; GO:0016831,carboxy-lyase activity; GO:0019842…	PF00282.22:Pyridoxal-dependent decarboxylase conserved domain	--	--	--
AT1G70850	0.3337	0.102	0.3077	1.8125	2.4303	2.3086	10	3	10	58	62	79	3.25063	6.36965e-11	3.06681e-09	up	NC_003070.9	26714866	26716901	-	MLP34	-- && MLP34_ARATH RecName: Full=MLP-like protein 34;	--	--	MLP-like protein 34 [Arabidopsis thaliana]	F4I6Y7_ARATH SubName: Full=MLP-like protein 34 {ECO:0000313|EMBL:AEE35128.1};	--	GO:0006952,defense response; GO:0006950,response to stress; GO:0008150,biological_process; GO:0050896,response to stimulus	PF00407.22:Pathogenesis-related protein Bet v 1 family	--	--	--
AT4G37390	1.6519	1.467	1.3667	3.7678	3.7061	3.8015	78	68	70	190	149	205	1.44529	6.39943e-11	3.06876e-09	up	NC_003075.7	17579618	17582022	+	BRU6	Encodes an IAA-amido synthase that conjugates Asp and other amino acids to auxin in vitro. Lines carrying insertions in this gene are hypersensitive to auxin. May function as a negative component in auxin signaling by regulating auxin activity. && GH32_ARATH RecName: Full=Indole-3-acetic acid-amido synthetase GH3.2; EC=6.3.2.-; AltName: Full=Auxin-responsive GH3-like protein 2; Short=AtGH3-2; Alt…	K14487 auxin responsive GH3 gene family | (RefSeq) BRU6; Auxin-responsive GH3 family protein (A)	ko04075: Plant hormone signal transduction	Auxin-responsive GH3 family protein [Arabidopsis thaliana]	A0A7G2F6K9_ARATH SubName: Full=(thale cress) hypothetical protein {ECO:0000313|EMBL:CAD5330205.1};	--	GO:0005737,cytoplasm; GO:0016881,acid-amino acid ligase activity; GO:0010279,indole-3-acetic acid amido synthetase activity; GO:0010252,auxin homeostasis; GO:0009733,response to auxin; GO:0003674,molecular_function; GO:0003824,catalytic activity; GO:0016874,ligase activity; GO:0016879,ligase activity, forming carbon-nitrogen bonds; GO:0008150,biological_process; GO:0042592,homeostatic process; GO…	PF03321.16:GH3 auxin-responsive promoter	--	--	--
AT2G41010	9.2281	7.1909	7.0502	16.903	17.4879	18.0274	251	192	208	491	405	560	1.27596	6.40911e-11	3.06876e-09	up	NC_003071.7	17113798	17115047	-	CAMBP25	Encodes a novel calmodulin binding protein whose gene expression is induced by dehydration and ionic (salt) and non-ionic (mannitol) osmotic stress. Lines over-expressing this gene are more sensitive and anti-sense lines are more tolerant to osmotic stress%2C suggesting this gene may be a negative regulator of response to osmotic stress. && CAB25_ARATH RecName: Full=Calmodulin-binding protein 25 …	--	--	calmodulin (CAM)-binding protein of 25 kDa [Arabidopsis thaliana]	A0A5S9X5X4_ARATH RecName: Full=VQ domain-containing protein {ECO:0000259|Pfam:PF05678};	--	GO:0005634,nucleus; GO:0005516,calmodulin binding; GO:0071456,cellular response to hypoxia; GO:0010337,regulation of salicylic acid metabolic process; GO:0006970,response to osmotic stress; GO:0009651,response to salt stress; GO:0009414,response to water deprivation; GO:0003674,molecular_function; GO:0005488,binding; GO:0005515,protein binding; GO:0001666,response to hypoxia; GO:0006950,response …	PF05678.17:VQ motif	--	--	--
AT5G55180	26.5938	24.0318	24.6728	45.8889	56.6273	51.9562	1107	982	1114	2040	2007	2470	1.16136	7.04665e-11	3.35548e-09	up	NC_003076.8	22388521	22390763	+	AT5G55180	-- && E1313_ARATH RecName: Full=Glucan endo-1,3-beta-glucosidase 13; EC=3.2.1.39; AltName: Full=(1->3)-beta-glucan endohydrolase 13; Short=(1->3)-beta-glucanase 13; AltName: Full=Beta-1,3-endoglucanase 13; Short=Beta-1,3-glucanase 13; Flags: Precursor;	K19891 glucan endo-1,3-beta-glucosidase 1/2/3 [EC:3.2.1.39] | (RefSeq) O-Glycosyl hydrolases family 17 protein (A)	ko00500: Starch and sucrose metabolism; ko01100: Metabolic pathways	O-Glycosyl hydrolases family 17 protein [Arabidopsis thaliana]	Q0V7P5_ARATH RecName: Full=Glucan endo-1,3-beta-D-glucosidase {ECO:0000256|ARBA:ARBA00012780}; EC=3.2.1.39 {ECO:0000256|ARBA:ARBA00012780};	--	GO:0031225,anchored component of membrane; GO:0046658,anchored component of plasma membrane; GO:0005576,extracellular region; GO:0005886,plasma membrane; GO:0009536,plastid; GO:0042973,glucan endo-1,3-beta-D-glucosidase activity; GO:0005975,carbohydrate metabolic process; GO:0071555,cell wall organization; GO:0006952,defense response; GO:0003674,molecular_function; GO:0003824,catalytic activity; …	PF00332.21:Glycosyl hydrolases family 17	--	--	--
AT5G66230	6.9413	6.3141	7.2605	13.2376	15.5319	16.4305	327	292	371	666	623	884	1.26211	7.26107e-11	3.44811e-09	up	NC_003076.8	26461152	26464171	+	AT5G66230	-- && CFI2_ARATH RecName: Full=Chalcone--flavanone isomerase 2; Short=Chalcone isomerase 2; EC=5.5.1.6;	K01859 chalcone isomerase [EC:5.5.1.6] | (RefSeq) Chalcone-flavanone isomerase family protein (A)	ko00941: Flavonoid biosynthesis; ko01100: Metabolic pathways; ko01110: Biosynthesis of secondary metabolites	unnamed protein product [Arabidopsis thaliana]	A0A654GEK4_ARATH RecName: Full=Chalcone-flavonone isomerase family protein {ECO:0000256|RuleBase:RU361158};	--	GO:0045430,chalcone isomerase activity; GO:0009813,flavonoid biosynthetic process; GO:0003674,molecular_function; GO:0003824,catalytic activity; GO:0016853,isomerase activity; GO:0016872,intramolecular lyase activity; GO:0008150,biological_process; GO:0008152,metabolic process; GO:0009058,biosynthetic process; GO:0009812,flavonoid metabolic process; GO:0071704,organic substance metabolic process;…	PF02431.18:Chalcone-flavanone isomerase	--	--	--
AT2G44290	29.6778	28.3989	29.9054	55.7656	80.0466	80.3044	742	697	811	1489	1704	2293	1.42888	7.65739e-11	3.62204e-09	up	NC_003071.7	18305080	18306395	-	AT2G44290	-- && LTG13_ARATH RecName: Full=Non-specific lipid transfer protein GPI-anchored 13 {ECO:0000303|PubMed:23893219}; Short=AtLTPG-13 {ECO:0000303|PubMed:23893219}; Short=Protein LTP-GPI-ANCHORED 13 {ECO:0000303|PubMed:23893219}; AltName: Full=Protein YELLOW-LEAF-SPECIFIC GENE 3 {ECO:0000303|PubMed:11230571}; AltName: Full=Xylogen-like protein 9 {ECO:0000303|PubMed:21558309}; Short=AtXYLP9 {ECO:0000…	--	--	Bifunctional inhibitor/lipid-transfer protein/seed storage 2S albumin superfamily protein [Arabidopsis thaliana]	A0A5S9X6Y6_ARATH RecName: Full=AAI domain-containing protein {ECO:0000259|SMART:SM00499};	--	GO:0031225,anchored component of membrane; GO:0005829,cytosol; GO:0005886,plasma membrane; GO:0008289,lipid binding; GO:0006869,lipid transport; GO:0003674,molecular_function; GO:0005488,binding; GO:0006810,transport; GO:0008150,biological_process; GO:0010876,lipid localization; GO:0033036,macromolecule localization; GO:0051179,localization; GO:0051234,establishment of localization; GO:0071702,or…	PF14368.9:Probable lipid transfer	--	--	--
AT5G55930	5.2964	5.7606	6.0098	10.407	11.3692	11.3727	325	347	400	682	594	797	1.07828	7.6813e-11	3.62204e-09	up	NC_003076.8	22652715	22656106	+	OPT1	oligopeptide transporter && OPT1_ARATH RecName: Full=Oligopeptide transporter 1; Short=AtOPT1;	--	--	oligopeptide transporter 1 [Arabidopsis thaliana]	A0A654GBM2_ARATH SubName: Full=Uncharacterized protein {ECO:0000313|EMBL:VYS70491.1};	Sexual differentiation process protein ISP4	GO:0005887,integral component of plasma membrane; GO:0016020,membrane; GO:0035673,oligopeptide transmembrane transporter activity; GO:0015031,protein transport; GO:0003674,molecular_function; GO:0005215,transporter activity; GO:0022857,transmembrane transporter activity; GO:0042887,amide transmembrane transporter activity; GO:1904680,peptide transmembrane transporter activity; GO:0006810,transpor…	PF03169.18:OPT oligopeptide transporter protein	--	--	--
AT2G38240	1.8674	1.6051	1.4796	4.4808	5.5175	7.2304	64	54	55	164	161	283	1.92739	7.69002e-11	3.62204e-09	up	NC_003071.7	16012535	16014991	-	AT2G38240	-- && JOX4_ARATH RecName: Full=Jasmonate-induced oxygenase 4 {ECO:0000303|PubMed:28559313}; EC=1.14.11.- {ECO:0000269|PubMed:28559313, ECO:0000269|PubMed:28760569}; AltName: Full=2-oxoglutarate-dependent dioxygenase JOX4 {ECO:0000305}; AltName: Full=Anthocyanidin synthase {ECO:0000305}; AltName: Full=Jasmonic acid oxidase 4 {ECO:0000303|PubMed:28760569};	K05277 anthocyanidin synthase [EC:1.14.20.4] | (RefSeq) LDOX; leucoanthocyanidin dioxygenase (A)	ko00941: Flavonoid biosynthesis; ko01100: Metabolic pathways; ko01110: Biosynthesis of secondary metabolites	2-oxoglutarate (2OG) and Fe(II)-dependent oxygenase superfamily protein [Arabidopsis thaliana]	A0A654FAH7_ARATH RecName: Full=Fe2OG dioxygenase domain-containing protein {ECO:0000259|PROSITE:PS51471};	Iron/ascorbate family oxidoreductases	GO:0005829,cytosol; GO:0051213,dioxygenase activity; GO:0005506,iron ion binding; GO:0120091,jasmonic acid hydrolase; GO:0006952,defense response; GO:1900366,negative regulation of defense response to insect; GO:1900150,regulation of defense response to fungus; GO:2000022,regulation of jasmonic acid mediated signaling pathway; GO:0003674,molecular_function; GO:0003824,catalytic activity; GO:00164…	PF14226.9:non-haem dioxygenase in morphine synthesis N-terminal	--	--	--
AT3G55500	4.3716	5.314	5.4189	1.1007	1.3807	1.4153	119	142	160	32	32	44	-1.83717	7.7208e-11	3.62669e-09	down	NC_003074.8	20574752	20576249	-	EXPA16	expansin-like protein. Naming convention from the Expansin Working Group (Kende et al%2C 2004. Plant Mol Bio). Involved in the formation of nematode-induced syncytia in roots of Arabidopsis thaliana. && EXP16_ARATH RecName: Full=Expansin-A16; Short=AtEXPA16; AltName: Full=Alpha-expansin-16; Short=At-EXP16; Short=AtEx16; AltName: Full=Ath-ExpAlpha-1.7; Flags: Precursor;	K20628 expansin | (RefSeq) EXPB1; expansin B1 (A)	--	expansin A16 [Arabidopsis thaliana]	A0A7G2EUB2_ARATH RecName: Full=Expansin {ECO:0000256|RuleBase:RU365023};	--	GO:0005576,extracellular region; GO:0016020,membrane; GO:0009664,plant-type cell wall organization; GO:0006949,syncytium formation; GO:0008150,biological_process; GO:0009987,cellular process; GO:0016043,cellular component organization; GO:0045229,external encapsulating structure organization; GO:0071554,cell wall organization or biogenesis; GO:0071555,cell wall organization; GO:0071669,plant-type…	PF01357.24:Expansin C-terminal domain	--	--	--
AT5G58310	13.0912	11.3308	11.9005	25.1163	37.9008	36.7128	286	243	282	586	705	916	1.58957	7.83063e-11	3.66833e-09	up	NC_003076.8	23574992	23576084	-	MES18	Encodes a protein shown to have methyl IAA esterase activity in vitro. This protein does not act on methyl JA%2C MeSA%2C MeGA4%2C or MEGA9 in vitro. && MES18_ARATH RecName: Full=Methylesterase 18 {ECO:0000303|PubMed:18467465}; Short=AtMES18 {ECO:0000303|PubMed:18467465}; EC=3.1.1.- {ECO:0000269|PubMed:18467465};	K13544 pheophorbidase [EC:3.1.1.82] | (RefSeq) MES16; methyl esterase 16 (A)	ko00860: Porphyrin metabolism; ko01110: Biosynthesis of secondary metabolites	methyl esterase 18 [Arabidopsis thaliana]	A0A5S9YF56_ARATH RecName: Full=Methylesterase {ECO:0000256|RuleBase:RU369012}; EC=3.1.1.- {ECO:0000256|RuleBase:RU369012};	--	GO:0016788,hydrolase activity, acting on ester bonds; GO:0080030,methyl indole-3-acetate esterase activity; GO:0080032,methyl jasmonate esterase activity; GO:0080031,methyl salicylate esterase activity; GO:0009694,jasmonic acid metabolic process; GO:0009696,salicylic acid metabolic process; GO:0003674,molecular_function; GO:0003824,catalytic activity; GO:0016787,hydrolase activity; GO:0052689,car…	PF12697.10:Alpha/beta hydrolase family	--	--	--
AT1G01190	5.9316	5.8018	5.9041	11.6243	15.0736	14.5929	226	217	244	473	489	635	1.35387	8.15707e-11	3.81096e-09	up	NC_003070.9	82984	84946	-	CYP78A8	member of CYP78A && C78A6_ARATH RecName: Full=Cytochrome P450 78A6; EC=1.14.-.-; AltName: Full=Protein ENHANCER OF DA1-1;	K20619 cytochrome P450 family 78 subfamily A | (RefSeq) CYP78A8; cytochrome P450, family 78, subfamily A, polypeptide 8 (A)	--	cytochrome P450, family 78, subfamily A, polypeptide 8 [Arabidopsis thaliana]	A0A384KEP9_ARATH SubName: Full=CYP78A8 {ECO:0000313|EMBL:OAP18110.1};	Cytochrome P450 CYP2 subfamily	GO:0016021,integral component of membrane; GO:0020037,heme binding; GO:0005506,iron ion binding; GO:0004497,monooxygenase activity; GO:0016705,oxidoreductase activity, acting on paired donors, with incorporation or reduction of molecular oxygen; GO:0040008,regulation of growth; GO:0048316,seed development; GO:0003674,molecular_function; GO:0005488,binding; GO:0046906,tetrapyrrole binding; GO:0097…	PF00067.25:Cytochrome P450	--	--	--
AT2G23010	0.1729	0.3816	0.3453	1.9155	1.6582	1.8922	6	13	13	71	49	75	2.71716	8.33791e-11	3.88497e-09	up	NC_003071.7	9798757	9802676	+	SCPL9	-- && SCP9_ARATH RecName: Full=Serine carboxypeptidase-like 9; AltName: Full=Sinapoylglucose--sinapoylglucose O-sinapoyltransferase; Short=SST; EC=2.3.1.103; AltName: Full=Sinapoylglucose--sinapoylglucose acyltransferase; Flags: Precursor;	K16296 serine carboxypeptidase-like clade I [EC:3.4.16.-] | (RefSeq) SCPL9; serine carboxypeptidase-like 9 (A)	--	serine carboxypeptidase-like 9 [Arabidopsis thaliana]	A0A178W1Q9_ARATH SubName: Full=SCPL9 {ECO:0000313|EMBL:OAP11621.1};	Serine carboxypeptidases (lysosomal cathepsin A)	GO:0005576,extracellular region; GO:0016747,acyltransferase activity, transferring groups other than amino-acyl groups; GO:0004185,serine-type carboxypeptidase activity; GO:0047158,sinapoylglucose-sinapoylglucose O-sinapoyltransferase activity; GO:0006508,proteolysis; GO:0019748,secondary metabolic process; GO:0003674,molecular_function; GO:0003824,catalytic activity; GO:0016740,transferase activ…	PF00450.25:Serine carboxypeptidase	--	--	--
AT5G25475	5.228	4.9749	4.791	10.1717	9.4493	10.7726	167	156	166	347	257	393	1.13498	8.61631e-11	4.00393e-09	up	NC_003076.8	8867797	8869862	-	AT5G25475	-- && Y5475_ARATH RecName: Full=B3 domain-containing protein At5g25475;	--	--	AP2/B3-like transcriptional factor family protein [Arabidopsis thaliana]	F4JWT6_ARATH SubName: Full=AP2/B3-like transcriptional factor family protein {ECO:0000313|EMBL:AED93452.1};	--	GO:0005634,nucleus; GO:0003677,DNA binding; GO:0003674,molecular_function; GO:0003676,nucleic acid binding; GO:0005488,binding; GO:0097159,organic cyclic compound binding; GO:1901363,heterocyclic compound binding; GO:0005575,cellular_component; GO:0005622,intracellular anatomical structure; GO:0043226,organelle; GO:0043227,membrane-bounded organelle; GO:0043229,intracellular organelle; GO:0043231…	PF02362.24:B3 DNA binding domain	B3	TF	B3->B3
AT1G32350	2.9212	3.2212	2.4433	6.6268	7.1802	6.9879	97	105	88	235	203	265	1.39811	8.70561e-11	4.03461e-09	up	NC_003070.9	11666886	11668690	-	AOX1D	-- && AOX3_ARATH RecName: Full=Ubiquinol oxidase 3, mitochondrial; EC=1.10.3.11; AltName: Full=Alternative oxidase 3; Flags: Precursor;	K17893 ubiquinol oxidase [EC:1.10.3.11] | (RefSeq) AOX1D; alternative oxidase 1D (A)	--	alternative oxidase 1D [Arabidopsis thaliana]	A0A1P8AP13_ARATH RecName: Full=Ubiquinol oxidase {ECO:0000256|RuleBase:RU003779}; EC=1.10.3.11 {ECO:0000256|RuleBase:RU003779};	--	GO:0016021,integral component of membrane; GO:0005743,mitochondrial inner membrane; GO:0005739,mitochondrion; GO:0070469,respirasome; GO:0009916,alternative oxidase activity; GO:0046872,metal ion binding; GO:0106292,superoxide-generating NADPH oxidase activity; GO:0102721,ubiquinol:oxygen oxidoreductase activity; GO:0010230,alternative respiration; GO:0003674,molecular_function; GO:0003824,cataly…	PF01786.20:Alternative oxidase	--	--	--
AT3G15790	6.2761	7.7976	6.1377	13.2364	13.1579	14.5859	214	261	227	482	382	568	1.14158	9.01159e-11	4.16528e-09	up	NC_003074.8	5342712	5344715	+	MBD11	Protein containing methyl-CpG-binding domain.Has sequence similarity to human MBD proteins. && MBD11_ARATH RecName: Full=Methyl-CpG-binding domain-containing protein 11; Short=AtMBD11; Short=MBD11; AltName: Full=Methyl-CpG-binding protein MBD11;	--	--	methyl-CPG-binding domain 11 [Arabidopsis thaliana]	A0A178VFI4_ARATH SubName: Full=(thale cress) hypothetical protein {ECO:0000313|EMBL:CAD5323199.1}; SubName: Full=MBD11 {ECO:0000313|EMBL:OAP04534.1};	--	GO:0005634,nucleus; GO:0008327,methyl-CpG binding; GO:0000166,nucleotide binding; GO:0003674,molecular_function; GO:0003676,nucleic acid binding; GO:0003677,DNA binding; GO:0005488,binding; GO:0036094,small molecule binding; GO:0043565,sequence-specific DNA binding; GO:0097159,organic cyclic compound binding; GO:1901265,nucleoside phosphate binding; GO:1901363,heterocyclic compound binding; GO:00…	PF01429.22:Methyl-CpG binding domain	--	--	--
AT1G37130	155.034	142.243	150.453	261.133	308.627	334.335	10812	9738	11381	19449	18326	26629	1.13878	9.11831e-11	4.2034e-09	up	NC_003070.9	14158452	14161938	+	NIA2	Identified as a mutant resistant to chlorate. Encodes nitrate reductase structural gene. Involved in nitrate assimilation. Has nitrate reductase activity. Up-regulated by the fungus P. indica. Binds transcription factor At2g35940. && NIA2_ARATH RecName: Full=Nitrate reductase [NADH] 2; Short=NR2; EC=1.7.1.1;	K10534 nitrate reductase (NAD(P)H) [EC:1.7.1.1 1.7.1.2 1.7.1.3] | (RefSeq) NIA2; nitrate reductase 2 (A)	ko00910: Nitrogen metabolism; ko01100: Metabolic pathways	nitrate reductase 2 [Arabidopsis thaliana]	A0A654EGF1_ARATH RecName: Full=Nitrate reductase {ECO:0000256|PIRNR:PIRNR000233};	Sulfite oxidase, molybdopterin-binding component	GO:0005634,nucleus; GO:0000325,plant-type vacuole; GO:0071949,FAD binding; GO:0020037,heme binding; GO:0042802,identical protein binding; GO:0030151,molybdenum ion binding; GO:0043546,molybdopterin cofactor binding; GO:0003729,mRNA binding; GO:0009703,nitrate reductase (NADH) activity; GO:0050464,nitrate reductase (NADPH) activity; GO:0008940,nitrate reductase activity; GO:0042128,nitrate assimil…	PF03404.19:Mo-co oxidoreductase dimerisation domain	--	--	--
AT4G13410	1.3162	1.4339	1.719	3.7486	5.6036	4.6418	72	77	102	219	261	290	1.77523	9.82126e-11	4.51544e-09	up	NC_003075.7	7792016	7796041	-	ATCSLA15	encodes a gene similar to cellulose synthase && CSLAF_ARATH RecName: Full=Probable glucomannan 4-beta-mannosyltransferase 15 {ECO:0000305}; EC=2.4.1.32 {ECO:0000250|UniProtKB:Q9LZR3}; AltName: Full=Cellulose synthase-like protein A15 {ECO:0000303|PubMed:11027699}; Short=AtCslA15 {ECO:0000303|PubMed:11027699}; AltName: Full=Glucomannan synthase {ECO:0000305}; AltName: Full=Mannan synthase 15 {ECO:…	K13680 beta-mannan synthase [EC:2.4.1.32] | (RefSeq) ATCSLA15; Nucleotide-diphospho-sugar transferases superfamily protein (A)	--	unnamed protein product [Arabidopsis thaliana]	A0A654FP01_ARATH RecName: Full=Potassium transporter {ECO:0000256|RuleBase:RU321113};	--	GO:0005794,Golgi apparatus; GO:0000139,Golgi membrane; GO:0016021,integral component of membrane; GO:0047259,glucomannan 4-beta-mannosyltransferase activity; GO:0016757,glycosyltransferase activity; GO:0051753,mannan synthase activity; GO:0071555,cell wall organization; GO:0000030,mannosyltransferase activity; GO:0003674,molecular_function; GO:0003824,catalytic activity; GO:0016740,transferase ac…	PF13641.9:Glycosyltransferase like family 2	--	--	--
AT4G10380	2.4143	2.2868	1.8353	5.1559	4.6513	5.322	114	106	94	260	187	287	1.32748	1.05677e-10	4.84576e-09	up	NC_003075.7	6431161	6435396	-	NIP5%3B1	Boric acid channel. Essential for efficient boron uptake and plant development under boron limitation. Also functions in arsenite transport and tolerance. Localized preferentially in outer membrane domains of root cells. && NIP51_ARATH RecName: Full=Probable aquaporin NIP5-1; AltName: Full=NOD26-like intrinsic protein 5-1; Short=AtNIP5;1; AltName: Full=Nodulin-26-like major intrinsic protein 6; S…	K09874 aquaporin NIP | (RefSeq) NIP5;1; NOD26-like intrinsic protein 5;1 (A)	--	NOD26-like intrinsic protein 5;1 [Arabidopsis thaliana]	A0A654FMV0_ARATH SubName: Full=(thale cress) hypothetical protein {ECO:0000313|EMBL:CAD5327497.1};	Aquaporin (major intrinsic protein family)	GO:0016021,integral component of membrane; GO:0016328,lateral plasma membrane; GO:0005886,plasma membrane; GO:0046715,active borate transmembrane transporter activity; GO:0015105,arsenite transmembrane transporter activity; GO:0015250,water channel activity; GO:0015700,arsenite transport; GO:0046713,borate transport; GO:0080029,cellular response to boron-containing substance levels; GO:0046685,re…	PF00230.23:Major intrinsic protein	--	--	--
AT4G27280	41.3876	40.726	40.0171	17.0417	19.8103	17.4361	1087	1050	1140	478	443	523	-1.04984	1.06077e-10	4.85127e-09	down	NC_003075.7	13663415	13664621	-	AT4G27280	-- && CARP1_ARATH RecName: Full=Calcium-binding protein KRP1 {ECO:0000305}; AltName: Full=KIC-related protein 1 {ECO:0000303|PubMed:14688294};	K24345 calcium-binding protein KIC and related proteins | (RefSeq) Calcium-binding EF-hand family protein (A)	--	Calcium-binding EF-hand family protein [Arabidopsis thaliana]	A0A5S9XWQ3_ARATH RecName: Full=EF-hand domain-containing protein {ECO:0000259|PROSITE:PS50222};	Ca2+-binding protein (centrin/caltractin), EF-Hand superfamily protein	GO:0005509,calcium ion binding; GO:0071456,cellular response to hypoxia; GO:0009733,response to auxin; GO:0003674,molecular_function; GO:0005488,binding; GO:0043167,ion binding; GO:0043169,cation binding; GO:0046872,metal ion binding; GO:0001666,response to hypoxia; GO:0006950,response to stress; GO:0008150,biological_process; GO:0009628,response to abiotic stimulus; GO:0009987,cellular process; …	PF13833.9:EF-hand domain pair	--	--	--
AT2G28630	14.9757	16.9146	15.2045	5.872	1.8028	2.2456	800	887	881	335	82	137	-2.17962	1.07009e-10	4.88102e-09	down	NC_003071.7	12274468	12277417	-	KCS12	Encodes KCS12%2C a member of the 3-ketoacyl-CoA synthase family involved in the biosynthesis of VLCFA (very long chain fatty acids). && KCS12_ARATH RecName: Full=3-ketoacyl-CoA synthase 12 {ECO:0000303|PubMed:18465198}; Short=KCS-12 {ECO:0000303|PubMed:18465198}; EC=2.3.1.199 {ECO:0000305}; AltName: Full=Very long-chain fatty acid condensing enzyme 12 {ECO:0000303|PubMed:18465198}; Short=VLCFA co…	K15397 3-ketoacyl-CoA synthase [EC:2.3.1.199] | (RefSeq) KCS12; 3-ketoacyl-CoA synthase 12 (A)	ko00062: Fatty acid elongation; ko01100: Metabolic pathways; ko01110: Biosynthesis of secondary metabolites; ko04626: Plant-pathogen interaction	3-ketoacyl-CoA synthase 12 [Arabidopsis thaliana]	A0A178VNX3_ARATH RecName: Full=3-ketoacyl-CoA synthase {ECO:0000256|PIRNR:PIRNR036417}; EC=2.3.1.- {ECO:0000256|PIRNR:PIRNR036417};	--	GO:0005783,endoplasmic reticulum; GO:0016020,membrane; GO:0102756,very-long-chain 3-ketoacyl-CoA synthase activity; GO:0006633,fatty acid biosynthetic process; GO:0003674,molecular_function; GO:0003824,catalytic activity; GO:0016740,transferase activity; GO:0016746,acyltransferase activity; GO:0016747,acyltransferase activity, transferring groups other than amino-acyl groups; GO:0006082,organic a…	PF08392.15:FAE1/Type III polyketide synthase-like protein	--	--	--
AT3G21870	3.3478	3.2037	3.4138	8.7394	7.2682	8.572	66	62	73	184	122	193	1.41379	1.13576e-10	5.16698e-09	up	NC_003074.8	7703799	7704958	-	CYCP2%3B1	-- && CCU11_ARATH RecName: Full=Cyclin-U1-1; Short=CycU1;1; AltName: Full=Cyclin-P2.1; Short=CycP2;1;	--	--	cyclin p2;1 [Arabidopsis thaliana]	A0A5S9XEE2_ARATH RecName: Full=Cyclin {ECO:0000256|PIRNR:PIRNR027110};	Cyclin	GO:0019901,protein kinase binding; GO:0007049,cell cycle; GO:0051301,cell division; GO:0000079,regulation of cyclin-dependent protein serine/threonine kinase activity; GO:0003674,molecular_function; GO:0005488,binding; GO:0005515,protein binding; GO:0019899,enzyme binding; GO:0019900,kinase binding; GO:0008150,biological_process; GO:0009987,cellular process; GO:0001932,regulation of protein phosp…	PF08613.14:Cyclin	--	--	--
AT2G26520	1.2295	1.1661	1.4071	4.2476	5.3776	4.3061	29	27	36	107	108	116	1.98977	1.38001e-10	6.2129e-09	up	NC_003071.7	11279913	11280996	+	AT2G26520	-- && --	--	--	transmembrane protein [Arabidopsis thaliana]	O48719_ARATH SubName: Full=Expressed protein {ECO:0000313|EMBL:AAC14500.1}; SubName: Full=Transmembrane protein {ECO:0000313|EMBL:AEC07851.1}; SubName: Full=Uncharacterized protein At2g26520 {ECO:0000313|EMBL:AAO22667.1};	--	GO:0016021,integral component of membrane; GO:0005575,cellular_component; GO:0016020,membrane; GO:0031224,intrinsic component of membrane; GO:0110165,cellular anatomical entity	--	--	--	--
AT3G25240	0.1228	0	0.1509	1.5711	2.1628	2.3291	3	0	4	41	45	65	4.56658	1.47331e-10	6.61578e-09	up	NC_003074.8	9192493	9193615	+	AT3G25240	-- && --	--	--	sulfate/thiosulfate import ATP-binding protein, putative (DUF506) [Arabidopsis thaliana]	Q9LSF2_ARATH SubName: Full=Sulfate/thiosulfate import ATP-binding protein, putative (DUF506) {ECO:0000313|EMBL:AEE76999.1};	--	GO:0005524,ATP binding; GO:0000166,nucleotide binding; GO:0003674,molecular_function; GO:0005488,binding; GO:0017076,purine nucleotide binding; GO:0030554,adenyl nucleotide binding; GO:0032553,ribonucleotide binding; GO:0032555,purine ribonucleotide binding; GO:0032559,adenyl ribonucleotide binding; GO:0035639,purine ribonucleoside triphosphate binding; GO:0036094,small molecule binding; GO:00431…	PF04720.15:PDDEXK-like family of unknown function	--	--	--
AT4G12480	35.0852	32.8715	32.3918	61.8643	76.3196	87.7486	710	653	711	1337	1315	2028	1.29846	1.49646e-10	6.68247e-09	up	NC_003075.7	7406065	7406994	-	EARLI1	a putative lipid transfer protein%2C vernalization-responsive and cold-induced && ERLI1_ARATH RecName: Full=Lipid transfer protein EARLI 1; AltName: Full=Protein EARLY ARABIDOPSIS ALUMINUM INDUCED 1; Short=pEARLI1; Flags: Precursor;	--	--	Bifunctional inhibitor/lipid-transfer protein/seed storage 2S albumin superfamily protein [Arabidopsis thaliana]	A0A178V1J0_ARATH SubName: Full=(thale cress) hypothetical protein {ECO:0000313|EMBL:CAD5327689.1}; SubName: Full=PEARLI 1 {ECO:0000313|EMBL:OAO99550.1};	--	GO:0009707,chloroplast outer membrane; GO:0005783,endoplasmic reticulum; GO:0005576,extracellular region; GO:0009505,plant-type cell wall; GO:0009506,plasmodesma; GO:0099503,secretory vesicle; GO:0050832,defense response to fungus; GO:0009682,induced systemic resistance; GO:0009737,response to abscisic acid; GO:0009409,response to cold; GO:0009651,response to salt stress; GO:0006950,response to s…	PF14547.9:Hydrophobic seed protein	--	--	--
AT3G27400	3.5307	3.862	3.842	7.8585	9.2451	10.6174	122	131	144	290	272	419	1.4286	1.49701e-10	6.68247e-09	up	NC_003074.8	10140200	10143249	+	AT3G27400	-- && PLY11_ARATH RecName: Full=Putative pectate lyase 11; EC=4.2.2.2; Flags: Precursor;	K01728 pectate lyase [EC:4.2.2.2] | (RefSeq) Pectin lyase-like superfamily protein (A)	ko00040: Pentose and glucuronate interconversions; ko01100: Metabolic pathways	Pectin lyase-like superfamily protein [Arabidopsis thaliana]	A0A1I9LNU6_ARATH RecName: Full=Pectate lyase {ECO:0000256|ARBA:ARBA00012272, ECO:0000256|RuleBase:RU361123}; EC=4.2.2.2 {ECO:0000256|ARBA:ARBA00012272, ECO:0000256|RuleBase:RU361123};	--	GO:0005829,cytosol; GO:0046872,metal ion binding; GO:0030570,pectate lyase activity; GO:0045490,pectin catabolic process; GO:0009624,response to nematode; GO:0003674,molecular_function; GO:0005488,binding; GO:0043167,ion binding; GO:0043169,cation binding; GO:0003824,catalytic activity; GO:0016829,lyase activity; GO:0016835,carbon-oxygen lyase activity; GO:0016837,carbon-oxygen lyase activity, ac…	PF00544.22:Pectate lyase	--	--	--
AT4G02360	0.9614	0.6529	0.9455	4.0211	4.5167	5.051	15	10	16	67	60	90	2.52373	1.49973e-10	6.68247e-09	up	NC_003075.7	1041086	1041802	+	AT4G02360	-- && Y5161_ARATH RecName: Full=Uncharacterized protein At5g01610;	--	--	transmembrane protein, putative (Protein of unknown function, DUF538) [Arabidopsis thaliana]	O81297_ARATH SubName: Full=T14P8.17 {ECO:0000313|EMBL:AAC19282.1}; SubName: Full=Uncharacterized protein AT4g02360 {ECO:0000313|EMBL:CAB80729.1};	--	--	PF04398.15:Protein of unknown function, DUF538	--	--	--
AT1G22690	69.356	68.7526	67.2692	27.2611	32.2862	30.9172	1153	1122	1213	484	457	587	-1.06052	2.35606e-10	1.03814e-08	down	NC_003070.9	8027126	8028168	+	AT1G22690	-- && GASA9_ARATH RecName: Full=Gibberellin-regulated protein 9; AltName: Full=GAST1 protein homolog 9; Flags: Precursor;	--	--	Gibberellin-regulated family protein [Arabidopsis thaliana]	A0A178WAA4_ARATH SubName: Full=Uncharacterized protein {ECO:0000313|EMBL:OAP14445.1};	--	GO:0005576,extracellular region; GO:0009740,gibberellic acid mediated signaling pathway; GO:0007154,cell communication; GO:0007165,signal transduction; GO:0008150,biological_process; GO:0009719,response to endogenous stimulus; GO:0009725,response to hormone; GO:0009739,response to gibberellin; GO:0009755,hormone-mediated signaling pathway; GO:0009987,cellular process; GO:0010033,response to organ…	PF02704.17:Gibberellin regulated protein	--	--	--
AT3G03530	0.1191	0.2426	0.2415	1.2709	1.4543	1.3552	5	10	11	57	52	65	2.87566	2.57274e-10	1.1261e-08	up	NC_003074.8	842499	845096	-	NPC4	PHOSPHOESTERASE FAMILY PROTEIN%2C NPC4 is significantly induced upon phosphate starvation and plays an important role in the supply of inorganic phosphate and diacylglycerol from membrane-phospholipids during phosphate deprivation. && NPC4_ARATH RecName: Full=Non-specific phospholipase C4; EC=3.1.4.3;	K01114 phospholipase C [EC:3.1.4.3] | (RefSeq) NPC4; non-specific phospholipase C4 (A)	ko00562: Inositol phosphate metabolism; ko00564: Glycerophospholipid metabolism; ko00565: Ether lipid metabolism; ko01100: Metabolic pathways; ko01110: Biosynthesis of secondary metabolites	non-specific phospholipase C4 [Arabidopsis thaliana]	A0A654F3Q9_ARATH SubName: Full=Uncharacterized protein {ECO:0000313|EMBL:VYS56176.1};	--	GO:0005886,plasma membrane; GO:0034480,phosphatidylcholine phospholipase C activity; GO:0004629,phospholipase C activity; GO:0009395,phospholipid catabolic process; GO:0003674,molecular_function; GO:0003824,catalytic activity; GO:0004620,phospholipase activity; GO:0008081,phosphoric diester hydrolase activity; GO:0016298,lipase activity; GO:0016787,hydrolase activity; GO:0016788,hydrolase activit…	PF04185.17:Phosphoesterase family	--	--	--
AT4G14630	0.6329	0.9919	0.7181	3.4644	3.4306	3.538	13	20	16	76	60	83	2.27614	2.69531e-10	1.17462e-08	up	NC_003075.7	8392825	8393860	+	GLP9	germin-like protein with N-terminal signal sequence that may target it to the vacuole%2C plasma membrane and/or outside the cell. && GL18_ARATH RecName: Full=Germin-like protein subfamily 1 member 8; Flags: Precursor;	--	--	germin-like protein 9 [Arabidopsis thaliana]	Q56XY5_ARATH RecName: Full=Germin-like protein {ECO:0000256|RuleBase:RU366015};	--	GO:0048046,apoplast; GO:0005576,extracellular region; GO:0000325,plant-type vacuole; GO:0005886,plasma membrane; GO:0030145,manganese ion binding; GO:0003674,molecular_function; GO:0005488,binding; GO:0043167,ion binding; GO:0043169,cation binding; GO:0046872,metal ion binding; GO:0046914,transition metal ion binding; GO:0005575,cellular_component; GO:0110165,cellular anatomical entity; GO:000562…	PF00190.25:Cupin	--	--	--
AT1G24070	2.6971	1.5084	1.5277	6.619	4.9896	5.8191	153	84	94	401	241	377	1.70606	3.01171e-10	1.30832e-08	up	NC_003070.9	8516166	8519984	-	CSLA10	encodes a gene similar to cellulose synthase && CSLAA_ARATH RecName: Full=Probable glucomannan 4-beta-mannosyltransferase 10 {ECO:0000305}; EC=2.4.1.32 {ECO:0000250|UniProtKB:Q9LZR3}; AltName: Full=Cellulose synthase-like protein A10 {ECO:0000303|PubMed:11027699}; Short=AtCslA10 {ECO:0000303|PubMed:11027699}; AltName: Full=Glucomannan synthase {ECO:0000305}; AltName: Full=Mannan synthase 10 {ECO:…	K13680 beta-mannan synthase [EC:2.4.1.32] | (RefSeq) CSLA10; cellulose synthase-like A10 (A)	--	cellulose synthase-like A10 [Arabidopsis thaliana]	A0A1P8AMK2_ARATH SubName: Full=Cellulose synthase-like A10 {ECO:0000313|EMBL:ANM57875.1};	--	GO:0005794,Golgi apparatus; GO:0000139,Golgi membrane; GO:0016021,integral component of membrane; GO:0047259,glucomannan 4-beta-mannosyltransferase activity; GO:0016757,glycosyltransferase activity; GO:0051753,mannan synthase activity; GO:0071555,cell wall organization; GO:0000030,mannosyltransferase activity; GO:0003674,molecular_function; GO:0003824,catalytic activity; GO:0016740,transferase ac…	PF13641.9:Glycosyltransferase like family 2	--	--	--
AT5G13330	0.8544	0.6839	0.8159	2.7431	2.9389	2.7254	28	22	29	96	82	102	1.94887	3.21888e-10	1.38964e-08	up	NC_003076.8	4271730	4274674	+	Rap2.6L	encodes a member of the ERF (ethylene response factor) subfamily B-4 of ERF/AP2 transcription factor family. The protein contains one AP2 domain. There are 7 members in this subfamily. && EF113_ARATH RecName: Full=Ethylene-responsive transcription factor ERF113; AltName: Full=Protein RELATED TO AP2 6L {ECO:0000305};	K09286 EREBP-like factor | (RefSeq) RAP2.6; uncharacterized protein (A)	--	unnamed protein product [Arabidopsis thaliana]	A0A5S9Y5Y9_ARATH RecName: Full=AP2/ERF domain-containing protein {ECO:0000259|PROSITE:PS51032};	--	GO:0005634,nucleus; GO:0003700,DNA-binding transcription factor activity; GO:0000976,transcription cis-regulatory region binding; GO:0071497,cellular response to freezing; GO:0009873,ethylene-activated signaling pathway; GO:0019760,glucosinolate metabolic process; GO:0045893,positive regulation of DNA-templated transcription; GO:0009737,response to abscisic acid; GO:0009723,response to ethylene; …	PF00847.23:AP2 domain	AP2/ERF-ERF	TF	AP2/ERF->AP2/ERF-ERF
AT3G15540	10.6929	10.8927	10.3196	3.4085	3.5271	4.3825	235	235	246	80	66	110	-1.37438	3.25744e-10	1.40102e-08	down	NC_003074.8	5264001	5265695	+	IAA19	Primary auxin-responsive gene. Involved in the regulation stamen filaments development. && IAA19_ARATH RecName: Full=Auxin-responsive protein IAA19; AltName: Full=Indoleacetic acid-induced protein 19; AltName: Full=Protein MASSUGU 2;	K14484 auxin-responsive protein IAA | (RefSeq) IAA19; indole-3-acetic acid inducible 19 (A)	ko04075: Plant hormone signal transduction	indole-3-acetic acid inducible 19 [Arabidopsis thaliana]	Q2VWA2_ARATH RecName: Full=Auxin-responsive protein {ECO:0000256|RuleBase:RU004549};	--	GO:0005634,nucleus; GO:0003700,DNA-binding transcription factor activity; GO:0042802,identical protein binding; GO:0009734,auxin-activated signaling pathway; GO:0009733,response to auxin; GO:0080086,stamen filament development; GO:0003674,molecular_function; GO:0140110,transcription regulator activity; GO:0005488,binding; GO:0005515,protein binding; GO:0007154,cell communication; GO:0007165,signa…	PF02309.19:AUX/IAA family	AUX/IAA	TR	AUX/IAA
AT5G40450	3.2591	4.6642	3.4563	1.3012	1.2328	1.6632	652	916	750	278	210	380	-1.31356	3.26942e-10	1.40152e-08	down	NC_003076.8	16184650	16195888	-	AT5G40450	-- && --	--	--	A-kinase anchor-like protein [Arabidopsis thaliana]	F4KHD5_ARATH SubName: Full=A-kinase anchor-like protein {ECO:0000313|EMBL:AED94549.1};	FOG: Low-complexity	GO:0009507,chloroplast; GO:0005829,cytosol; GO:0016301,kinase activity; GO:0080171,lytic vacuole organization; GO:0016310,phosphorylation; GO:0003674,molecular_function; GO:0003824,catalytic activity; GO:0016740,transferase activity; GO:0016772,transferase activity, transferring phosphorus-containing groups; GO:0006996,organelle organization; GO:0007033,vacuole organization; GO:0008150,biological…	--	--	--	--
AT2G31380	17.2519	15.839	15.8383	28.9822	32.3936	33.7658	476	429	474	854	761	1064	1.08086	3.27477e-10	1.40152e-08	up	NC_003071.7	13381767	13383470	+	STH	a B-box zinc finger protein that interacts with COP1. contains a novel 11 amino acid motif at the C-terminus (also found at the N-terminus of HY5) that is involved in the COP1 interaction. && BBX25_ARATH RecName: Full=B-box zinc finger protein 25 {ECO:0000303|PubMed:19920209}; AltName: Full=Protein SALT TOLERANCE HOMOLOG 1; AltName: Full=Salt tolerance-like protein;	K12135 zinc finger protein CONSTANS | (RefSeq) CO; B-box type zinc finger protein with CCT domain-containing protein (A)	ko04712: Circadian rhythm - plant	unnamed protein product [Arabidopsis thaliana]	A0A7G2EAG4_ARATH SubName: Full=(thale cress) hypothetical protein {ECO:0000313|EMBL:CAD5320036.1};	--	GO:0005634,nucleus; GO:0003700,DNA-binding transcription factor activity; GO:0008270,zinc ion binding; GO:0010100,negative regulation of photomorphogenesis; GO:0009640,photomorphogenesis; GO:0006355,regulation of DNA-templated transcription; GO:0003674,molecular_function; GO:0140110,transcription regulator activity; GO:0005488,binding; GO:0043167,ion binding; GO:0043169,cation binding; GO:0046872…	PF00643.27:B-box zinc finger	DBB	TF	DBB
AT4G14090	1.4222	1.392	1.3369	4.0995	3.4062	3.3452	51	49	52	157	104	137	1.49478	3.4148e-10	1.45785e-08	up	NC_003075.7	8122188	8123835	-	AT4G14090	The At4g14090 encodes a anthocyanidin 5-O-glucosyltransferase specifically glucosylating the 5-position of the flavonoid A-ring. && U75C1_ARATH RecName: Full=UDP-glycosyltransferase 75C1; EC=2.4.1.-; AltName: Full=Anthocyanin 5-O-glucosyltransferase; AltName: Full=UDP glucose:anthocyanin 5-O-glucosyltransferase;	K12338 anthocyanidin 3-O-glucoside 5-O-glucosyltransferase [EC:2.4.1.298] | (RefSeq) UDP-Glycosyltransferase superfamily protein (A)	ko00942: Anthocyanin biosynthesis; ko01110: Biosynthesis of secondary metabolites	putative glucosyltransferase, partial [Arabidopsis thaliana]	W8Q6K8_ARATH RecName: Full=Glycosyltransferase {ECO:0000256|RuleBase:RU362057}; EC=2.4.1.- {ECO:0000256|RuleBase:RU362057}; Flags: Fragment;	UDP-glucuronosyl and UDP-glucosyl transferase	GO:0080018,anthocyanin 5-O-glucosyltransferase activity; GO:0080043,quercetin 3-O-glucosyltransferase activity; GO:0080044,quercetin 7-O-glucosyltransferase activity; GO:0035251,UDP-glucosyltransferase activity; GO:0009718,anthocyanin-containing compound biosynthetic process; GO:0009698,phenylpropanoid metabolic process; GO:0003674,molecular_function; GO:0003824,catalytic activity; GO:0008194,UDP…	PF00201.21:UDP-glucoronosyl and UDP-glucosyl transferase	--	--	--
AT4G39800	70.7008	73.8098	66.2737	42.6623	26.4079	27.0826	3223	3303	3277	2077	1025	1410	-1.03676	3.86462e-10	1.6418e-08	down	NC_003075.7	18469255	18472048	-	MIPS1	** Referred to as MIPS2 in Mitsuhashi et al 2008. myo-inositol-1-phosphate synthase isoform 1.Expressed in leaf%2C root and silique. Immunolocalization experiments with an antibody recognizing MIPS1%2C MIPS2%2C and MIPS3 showed endosperm localization. && INO1_ARATH RecName: Full=Inositol-3-phosphate synthase isozyme 1; Short=AtIPS1; Short=MIP synthase 1; EC=5.5.1.4; AltName: Full=Myo-inositol 1-p…	K01858 myo-inositol-1-phosphate synthase [EC:5.5.1.4] | (RefSeq) MIPS1; myo-inositol-1-phosphate synthase 1 (A)	ko00562: Inositol phosphate metabolism; ko01100: Metabolic pathways; ko01110: Biosynthesis of secondary metabolites	myo-inositol-1-phosphate synthase 1 [Arabidopsis thaliana]	C4PW05_ARATH RecName: Full=Inositol-3-phosphate synthase {ECO:0000256|ARBA:ARBA00012125}; EC=5.5.1.4 {ECO:0000256|ARBA:ARBA00012125};	Myo-inositol-1-phosphate synthase	GO:0005737,cytoplasm; GO:0005634,nucleus; GO:0004512,inositol-3-phosphate synthase activity; GO:0009793,embryo development ending in seed dormancy; GO:0006021,inositol biosynthetic process; GO:0010264,myo-inositol hexakisphosphate biosynthetic process; GO:0006659,phosphatidylserine biosynthetic process; GO:0009791,post-embryonic development; GO:0003674,molecular_function; GO:0003824,catalytic act…	PF07994.15:Myo-inositol-1-phosphate synthase	--	--	--
AT2G40460	8.5878	8.6913	8.0376	14.7394	16.0591	17.8934	461	458	468	845	734	1097	1.06642	4.16071e-10	1.75897e-08	up	NC_003071.7	16896907	16901670	+	AT2G40460	-- && PTR30_ARATH RecName: Full=Protein NRT1/ PTR FAMILY 5.1; Short=AtNPF5.1;	K26562 MFS transporter, POT/PTR family, peptide/nitrate/nicotianamine transporter | (RefSeq) Major facilitator superfamily protein (A)	--	Major facilitator superfamily protein [Arabidopsis thaliana]	A0A5S9X5R5_ARATH SubName: Full=Uncharacterized protein {ECO:0000313|EMBL:CAA0375924.1};	H+/oligopeptide symporter	GO:0016021,integral component of membrane; GO:0071916,dipeptide transmembrane transporter activity; GO:0042937,tripeptide transmembrane transporter activity; GO:0009624,response to nematode; GO:0003674,molecular_function; GO:0005215,transporter activity; GO:0022857,transmembrane transporter activity; GO:0035673,oligopeptide transmembrane transporter activity; GO:0042887,amide transmembrane transp…	PF00854.24:POT family	--	--	--
[truncated: 968 more rows]

## Sheet: ago1-38
ID	WT_R1_fpkm	WT_R2_fpkm	WT_R3_fpkm	ago1-38_R1_fpkm	ago1-38_R2_fpkm	ago1-38_R3_fpkm	WT_R1_count	WT_R2_count	WT_R3_count	ago1-38_R1_count	ago1-38_R2_count	ago1-38_R3_count	log2FoldChange	pvalue	padj	regulated	chr	start	end	strand	gene_name	gene_description	KEGG	KEGG pathway	NR	Tremble	KOG	GO	Pfam	TF-Family	TF-Category	TF-Classification
[truncated: 1,659 more rows]

## Sheet: ago1-45
ID	WT_R1_fpkm	WT_R2_fpkm	WT_R3_fpkm	ago1-45_R1_fpkm	ago1-45_R2_fpkm	ago1-45_R3_fpkm	WT_R1_count	WT_R2_count	WT_R3_count	ago1-45_R1_count	ago1-45_R2_count	ago1-45_R3_count	log2FoldChange	pvalue	padj	regulated	chr	start	end	strand	gene_name	gene_description	KEGG	KEGG pathway	NR	Tremble	KOG	GO	Pfam	TF-Family	TF-Category	TF-Classification
[truncated: 207 more rows]
